# Supplementary material for: Optimizing transformer-based prediction of human microbe–disease associations through integrated loss strategies
Source: PeerJ Comput Sci. 2025 Aug 15;11:e3098. doi: 10.7717/peerj-cs.3098 (PMC12453706; doi:10.7717/peerj-cs.3098)
Supplement: Supplemental Information 1 [file peerj-cs-11-3098-s001.zip]

Archive with 17 entries (15 files):
- Gauss_M.py
- load_data_Disbiome.py
- load_data_HMDAD.py
- model_Hyper.py
- plot_result_zr1.py
- Disbiome/
- Disbiome/disease_features.txt
- Disbiome/interaction.mat
- Disbiome/microbe_features.txt
- HMDAD/
- HMDAD/disease_features.txt
- HMDAD/interaction.mat
- HMDAD/microbe_features.txt
- 1 zr_main__HMDAD_Hyper_2025_3_28.py
- 2 zr_main__Disbiome_Hyper_2025_4_6.py
- construct_graph_sklearn.py
- Gauss_D.py
