# Supplementary material for: Optimizing transformer-based prediction of human microbe–disease associations through integrated loss strategies
Source: PeerJ Comput Sci. 2025 Aug 15;11:e3098. doi: 10.7717/peerj-cs.3098 (PMC12453706; doi:10.7717/peerj-cs.3098)
Supplement: Supplemental Information 1 [file peerj-cs-11-3098-s001.zip › Gauss_M.py]

import numpy as np
from math import e

def Gauss_M(adj_matrix, N):
    GM = np.zeros((N, N))
    rm = N * 1. / sum(sum(adj_matrix * adj_matrix))
    for i in range(N):
        for j in range(N):
            GM[i][j] = e ** (-rm * (np.dot(adj_matrix[i, :] - adj_matrix[j, :], adj_matrix[i, :] - adj_matrix[j, :])))
    return GM
