# Supplementary material for: Optimizing transformer-based prediction of human microbe–disease associations through integrated loss strategies
Source: PeerJ Comput Sci. 2025 Aug 15;11:e3098. doi: 10.7717/peerj-cs.3098 (PMC12453706; doi:10.7717/peerj-cs.3098)
Supplement: Supplemental Information 1 [file peerj-cs-11-3098-s001.zip › load_data_Disbiome.py]

import torch
import numpy as np
from Gauss_D import Gauss_D
from Gauss_M import Gauss_M

class Dataset(object):
    def __init__(self, dataset):
        self.data_set = dataset
        self.nums = 5

    def __getitem__(self, index):
        return (self.data_set['ID'], self.data_set['IM'],
                self.data_set['md'][index]['train'], self.data_set['md'][index]['test'],
                self.data_set['md_p'], self.data_set['md_true'],
                self.data_set['independent'][0]['train'],self.data_set['independent'][0]['test'])

    def __len__(self):
        return self.nums


def load_data1():
    dataset = {}

    microbe_data = np.loadtxt('./Disbiome/microbe_features.txt', dtype=float)
    microbe_mat = np.array(microbe_data)

    disease_data = np.loadtxt('./Disbiome/disease_features.txt', dtype=float)
    disease_mat = np.array(disease_data)

    from scipy.io import loadmat
    data = loadmat('./Disbiome/interaction.mat')
    mi_dis_data =data['interaction1']  #(218,1052)

    dataset['md_p'] = torch.FloatTensor(np.array(mi_dis_data))
    dataset['md_true'] = dataset['md_p']

    all_zero_index = []
    all_one_index = []
    for i in range(dataset['md_p'].size(0)):
        for j in range(dataset['md_p'].size(1)):
            if dataset['md_p'][i][j] < 1:
                all_zero_index.append([i, j])
            if dataset['md_p'][i][j] >= 1:
                all_one_index.append([i, j])

    np.random.seed(0)
    np.random.shuffle(all_zero_index)
    np.random.shuffle(all_one_index)
    k_folds=5
    zero_tensor = torch.LongTensor(all_zero_index)
    zero_index = zero_tensor.split(int(zero_tensor.size(0)/k_folds), dim=0)
    one_tensor = torch.LongTensor(all_one_index)
    one_index = one_tensor.split(int(one_tensor.size(0)/k_folds), dim=0)

    cross_zero_index = torch.cat([zero_index[i] for i in range(k_folds-1)])
    cross_one_index = torch.cat([one_index[j] for j in range(k_folds-1)])
    new_zero_index = cross_zero_index.split(int(cross_zero_index.size(0)/k_folds), dim=0)
    new_one_index = cross_one_index.split(int(cross_one_index.size(0)/k_folds), dim=0)
    dataset['md'] = []
    for i in range(k_folds):
        a = [i for i in range(k_folds)]
        if k_folds != 1:
            del a[i]
        dataset['md'].append({'test': [new_one_index[i], new_zero_index[i]],'train': [torch.cat([new_one_index[j] for j in a]), torch.cat([new_zero_index[j] for j in a])]})
    

    dataset['independent'] = []
    in_zero_index_test = zero_index[-2]
    in_one_index_test = one_index[-2]
    dataset['independent'].append({'test': [in_one_index_test, in_zero_index_test],'train': [cross_one_index,cross_zero_index]})

    DGSM = Gauss_D(dataset['md_p'].numpy(), dataset['md_p'].size(1))
    MGSM = Gauss_M(dataset['md_p'].numpy(), dataset['md_p'].size(0))

    nd = mi_dis_data.shape[1]
    nm = mi_dis_data.shape[0]
    ID = np.zeros([nd, nd])
    

    for h1 in range(nd):
        for h2 in range(nd):
            if microbe_mat[h1, h2] == 0:
                ID[h1, h2] = DGSM[h1, h2]
            else:
                ID[h1, h2] = (microbe_mat[h1, h2] + DGSM[h1, h2]) / 2

    IM = np.zeros([nm, nm])

    for q1 in range(nm):
        for q2 in range(nm):
            if disease_mat[q1, q2] == 0:
                IM[q1, q2] = MGSM[q1, q2]
            else:
                IM[q1, q2] = (disease_mat[q1, q2] + MGSM[q1, q2]) / 2

    dataset['ID'] = torch.from_numpy(ID)
    dataset['IM'] = torch.from_numpy(IM)

    train_data = Dataset(dataset)
    return train_data
