# Supplementary material for: Optimizing transformer-based prediction of human microbe–disease associations through integrated loss strategies
Source: PeerJ Comput Sci. 2025 Aug 15;11:e3098. doi: 10.7717/peerj-cs.3098 (PMC12453706; doi:10.7717/peerj-cs.3098)
Supplement: Supplemental Information 1 [file peerj-cs-11-3098-s001.zip › model_Hyper.py]

import torch
import torch.nn as nn
import csv
import math
import numpy as np
import pandas as pd
from math import e
from torch import optim
import torch.nn.functional as F
from torch.nn.parameter import Parameter
from sklearn.metrics import roc_auc_score,roc_curve,accuracy_score

device = torch.device("cuda" if torch.cuda.is_available() else "cpu")

# HypergraphConvolution
class HypergraphConvolution(nn.Module):
    def __init__(self, in_features, out_features, bias=True):
        super(HypergraphConvolution, self).__init__()
        self.weight = nn.Parameter(torch.Tensor(in_features, out_features))
        if bias:
            self.bias = nn.Parameter(torch.Tensor(out_features))
        else:
            self.register_parameter('bias', None)
        self.reset_parameters()

    def reset_parameters(self):
        nn.init.xavier_uniform_(self.weight)
        if self.bias is not None:
            nn.init.zeros_(self.bias)

    def forward(self, X, H):
        H = H.to(X.device)
        DV = torch.pow(H.sum(1), -0.5)
        DV[torch.isinf(DV)] = 0.0
        DV = torch.diag(DV)

        DE = torch.pow(H.sum(0), -1.0)
        DE[torch.isinf(DE)] = 0.0
        DE = torch.diag(DE)

        HT = H.t()
        XW = torch.matmul(X, self.weight)
        out = DV @ H @ DE @ HT @ DV @ XW
        if self.bias is not None:
            out = out + self.bias
        return F.leaky_relu(out, 0.25)


# Comparative learning module (using hypergraphs)
class HGCN_CL(nn.Module):
    def __init__(self, in_size, hid_list, num_proj_hidden, alpha=0.5, dropout=0.5, bias=True):
        super(HGCN_CL, self).__init__()
        self.dropout = dropout
        self.in_features = in_size
        self.out_features = hid_list[0]
        self.alpha = alpha
        self.tau = 0.5

        self.hgcn = HypergraphConvolution(in_size, self.out_features, bias=bias)
        self.fc1 = nn.Linear(hid_list[-1], num_proj_hidden)
        self.fc2 = nn.Linear(num_proj_hidden, hid_list[-1])

    def forward(self, x1, H1, x2, H2):
        z1 = self.hgcn(x1, H1)
        z2 = self.hgcn(x2, H2)
        h1 = self.projection(z1)
        h2 = self.projection(z2)
        loss = self.alpha * self.sim(h1, h2) + (1 - self.alpha) * self.sim(h2, h1)
        if torch.isnan(loss):
            loss = torch.tensor(0.0, requires_grad=True).to(x1.device)
        return z1, z2, loss

    def projection(self, z):
        z = F.elu(self.fc1(z))
        return self.fc2(z)

    def norm_sim(self, z1, z2):
        z1 = F.normalize(z1, p=2, dim=1)
        z2 = F.normalize(z2, p=2, dim=1)
        return torch.mm(z1, z2.t())

    def sim(self, z1, z2):
        f = lambda x: torch.exp(x / self.tau)
        refl_sim = f(self.norm_sim(z1, z1))
        between_sim = f(self.norm_sim(z1, z2))
        numerator = between_sim.diag()
        denominator = refl_sim.sum(1) + between_sim.sum(1) - refl_sim.diag()
        loss = -torch.log(numerator / (denominator + 1e-8))
        return loss.sum(dim=-1).mean()


class HGCN_Attention_mechanism(nn.Module):
    def __init__(self):
        super(HGCN_Attention_mechanism,self).__init__()
        self.hiddim = 64  
        self.fc_x1 = nn.Linear(in_features=2, out_features=self.hiddim)
        self.fc_x2 = nn.Linear(in_features=self.hiddim, out_features=2)       
        self.sigmoidx = nn.Sigmoid()
    
    def forward(self,input_list):        
        XM = torch.cat((input_list[0], input_list[1]), 1).t()
        XM = XM.view(1, 1 * 2, input_list[0].shape[1], -1)       
        globalAvgPool_x = nn.AvgPool2d((input_list[0].shape[1], input_list[0].shape[0]), (1, 1))        
        x_channel_attenttion = globalAvgPool_x(XM)        
        x_channel_attenttion = x_channel_attenttion.view(x_channel_attenttion.size(0), -1)        
        x_channel_attenttion = self.fc_x1(x_channel_attenttion)       
        x_channel_attenttion = torch.relu(x_channel_attenttion)        
        x_channel_attenttion = self.fc_x2(x_channel_attenttion)        
        x_channel_attenttion = self.sigmoidx(x_channel_attenttion)        
        x_channel_attenttion = x_channel_attenttion.view(x_channel_attenttion.size(0), x_channel_attenttion.size(1), 1, 1)   
        XM_channel_attention = x_channel_attenttion * XM       
        XM_channel_attention = torch.relu(XM_channel_attention)
        return XM_channel_attention[0]  


class TransformerEncoder(nn.Module):
    def __init__(self, input_data_dims, n_hidden, n_head, dropout, nlayer, nmodal):
        super(TransformerEncoder, self).__init__()
        self.input_data_dims = input_data_dims
        self.d_q = n_hidden
        self.d_k = n_hidden
        self.d_v = n_hidden
        self.n_head = n_head
        self.dropout = dropout
        self.n_layer = nlayer
        self.modal_num = nmodal
        self.d_out = self.d_v * self.n_head * self.modal_num
        self.InputLayer = self.VariLengthInputLayer(self.input_data_dims, self.d_k, self.d_v, self.n_head, self.dropout)
        self.Encoder = nn.ModuleList([
            self.EncodeLayer(self.d_k * self.n_head, self.d_k, self.d_v, self.n_head, self.dropout)
            for _ in range(self.n_layer)
        ])
        self.FeedForward = nn.ModuleList([
            self.FeedForwardLayer(self.d_v * self.n_head, self.d_v * self.n_head, dropout=self.dropout)
            for _ in range(self.n_layer)
        ])

    def forward(self, x):
        bs = x.size(0)
        attn_map = []
        x, _attn = self.InputLayer(x)
        attn = _attn.mean(dim=1)
        attn_map.append(attn.detach().cpu().numpy())
        for i in range(self.n_layer):
            x, _attn = self.Encoder[i](q=x, k=x, v=x, modal_num=self.modal_num)
            attn = _attn.mean(dim=1)
            x = self.FeedForward[i](x)
            attn_map.append(attn.detach().cpu().numpy())
        x = x.view(bs, -1)        
        return x
    
    class VariLengthInputLayer(nn.Module):
        def __init__(self, input_data_dims, d_k, d_v, n_head, dropout):
            super().__init__()
            self.n_head = n_head
            self.dims = input_data_dims
            self.d_k = d_k
            self.d_v = d_v
            self.w_qs = nn.ModuleList()
            self.w_ks = nn.ModuleList()
            self.w_vs = nn.ModuleList()
            
            for dim in self.dims:
                self.w_qs.append(nn.Linear(dim, n_head * d_k, bias=False))
                self.w_ks.append(nn.Linear(dim, n_head * d_k, bias=False))
                self.w_vs.append(nn.Linear(dim, n_head * d_v, bias=False))
            
            self.attention = TransformerEncoder.Attention(temperature=d_k ** 0.5, attn_dropout=dropout)
            self.fc = nn.Linear(n_head * d_v, n_head * d_v)
            self.dropout = nn.Dropout(dropout)
            self.layer_norm = nn.LayerNorm(n_head * d_v, eps=1e-6)
       
        def forward(self, input_data, mask=None):
            temp_dim = 0
            bs = input_data.size(0)
            modal_num = len(self.dims)
            q = torch.zeros(bs, modal_num, self.n_head * self.d_k).to(input_data.device)
            k = torch.zeros(bs, modal_num, self.n_head * self.d_k).to(input_data.device)
            v = torch.zeros(bs, modal_num, self.n_head * self.d_v).to(input_data.device)
            
            for i in range(modal_num):
                data = input_data[:, temp_dim: temp_dim + self.dims[i]]
                temp_dim += self.dims[i]
                q[:, i, :] = self.w_qs[i](data)
                k[:, i, :] = self.w_ks[i](data)
                v[:, i, :] = self.w_vs[i](data)

            q = q.view(bs, modal_num, self.n_head, self.d_k)
            k = k.view(bs, modal_num, self.n_head, self.d_k)
            v = v.view(bs, modal_num, self.n_head, self.d_v)
            q, k, v = q.transpose(1, 2), k.transpose(1, 2), v.transpose(1, 2)
            q, attn, residual = self.attention(q, k, v)
            q = q.transpose(1, 2).contiguous().view(bs, modal_num, -1)
            residual = residual.transpose(1, 2).contiguous().view(bs, modal_num, -1)
            q = self.dropout(self.fc(q))
            q += residual
            q = self.layer_norm(q)
            return q, attn
    
    class Attention(nn.Module):
        def __init__(self, temperature, attn_dropout=0.1):
            super().__init__()
            self.temperature = temperature
            self.dropout = nn.Dropout(attn_dropout)

        def forward(self, q, k, v, mask=None):
            attn = torch.matmul(q / self.temperature, k.transpose(-2, -1))
            if mask is not None:
                attn = attn.masked_fill(mask == 0, -1e9)
            attn = self.dropout(F.softmax(attn, dim=-1))
            output = torch.matmul(attn, v)
            return output, attn, v
    
    class EncodeLayer(nn.Module):
        def __init__(self, d_model, d_k, d_v, n_head, dropout):
            super().__init__()
            self.n_head = n_head
            self.d_k = d_k
            self.d_v = d_v
            
            self.w_q = nn.Linear(d_model, n_head * d_k, bias=False)
            self.w_k = nn.Linear(d_model, n_head * d_k, bias=False)
            self.w_v = nn.Linear(d_model, n_head * d_v, bias=False)
            self.fc = nn.Linear(n_head * d_v, d_model, bias=False)
            
            self.attention = TransformerEncoder.Attention(temperature=d_k ** 0.5)
            self.dropout = nn.Dropout(dropout)
            self.layer_norm = nn.LayerNorm(d_model, eps=1e-6)
        
        def forward(self, q, k, v, modal_num, mask=None):
            bs = q.size(0)
            residual = q
            q = self.w_q(q).view(bs, modal_num, self.n_head, self.d_k)
            k = self.w_k(k).view(bs, modal_num, self.n_head, self.d_k)
            v = self.w_v(v).view(bs, modal_num, self.n_head, self.d_v)
            q, k, v = q.transpose(1, 2), k.transpose(1, 2), v.transpose(1, 2)
            q, attn, _ = self.attention(q, k, v, mask=mask)
            q = q.transpose(1, 2).contiguous().view(bs, modal_num, -1)
            q = self.dropout(self.fc(q))
            q += residual
            q = self.layer_norm(q)
            return q, attn

    class FeedForwardLayer(nn.Module):
        def __init__(self, d_in, d_hid, dropout=0.1):
            super().__init__()
            self.w_1 = nn.Linear(d_in, d_hid)
            self.w_2 = nn.Linear(d_hid, d_in)
            self.layer_norm = nn.LayerNorm(d_in, eps=1e-6)
            self.dropout = nn.Dropout(dropout)

        def forward(self, x):
            residual = x
            x = self.w_2(F.gelu(self.w_1(x)))
            x = self.dropout(x)
            x += residual
            x = self.layer_norm(x)
            return x


class HGNN_ATT_CL(nn.Module):
    
    def __init__(self, mi_num, dis_num, hidd_list, num_proj_hidden,nmodal,n_head,n_hidden,dropout,nlayer):
        super(HGNN_ATT_CL, self).__init__()
        self.CL_HGCN_mi = HGCN_CL(mi_num + dis_num, hidd_list,num_proj_hidden)
        self.CL_HGCN_dis = HGCN_CL(dis_num + mi_num, hidd_list,num_proj_hidden)
        self.AM_mi = HGCN_Attention_mechanism()
        self.AM_dis = HGCN_Attention_mechanism()
        self.Transformer_mi = TransformerEncoder([hidd_list[-1],hidd_list[-1]],n_hidden,n_head,dropout,nlayer,nmodal)
        self.Transformer_dis = TransformerEncoder([hidd_list[-1],hidd_list[-1]],n_hidden,n_head,dropout,nlayer,nmodal)
        self.linear_x_1 = nn.Linear(n_head*n_hidden*nmodal, 256)
        self.linear_x_2 = nn.Linear(256, 128)
        self.linear_x_3 = nn.Linear(128, 64)
        self.linear_y_1 = nn.Linear(n_head*n_hidden*nmodal, 256)
        self.linear_y_2 = nn.Linear(256, 128)
        self.linear_y_3 = nn.Linear(128, 64)
   
    def forward(self, concat_mi_tensor, concat_dis_tensor, G_mi_Kn, G_mi_Km, G_dis_Kn, G_dis_Km):
        mi_embedded = concat_mi_tensor
        dis_embedded = concat_dis_tensor

        mi_feature1, mi_feature2, mi_cl_loss = self.CL_HGCN_mi(mi_embedded, G_mi_Kn, mi_embedded, G_mi_Km)
        mi_feature_att = self.AM_mi([mi_feature1,mi_feature2])
        mi_feature_att1 = mi_feature_att[0].t()
        mi_feature_att2 = mi_feature_att[1].t()
        mi_concat_feature = torch.cat([mi_feature_att1, mi_feature_att2], dim=1)
        mi_feature = self.Transformer_mi(mi_concat_feature)

        dis_feature1, dis_feature2, dis_cl_loss = self.CL_HGCN_dis(dis_embedded, G_dis_Kn, dis_embedded, G_dis_Km)
        dis_feature_att = self.AM_dis([dis_feature1,dis_feature2])
        dis_feature_att1 = dis_feature_att[0].t()
        dis_feature_att2 = dis_feature_att[1].t()
        dis_concat_feature = torch.cat([dis_feature_att1, dis_feature_att2], dim=1)
        dis_feature = self.Transformer_dis(dis_concat_feature)
        
        x1 = torch.relu(self.linear_x_1(mi_feature))
        x2 = torch.relu(self.linear_x_2(x1))
        x = torch.relu(self.linear_x_3(x2))
        y1 = torch.relu(self.linear_y_1(dis_feature))
        y2 = torch.relu(self.linear_y_2(y1))
        y = torch.relu(self.linear_y_3(y2))
    
        score = x.mm(y.t())
        return score, mi_cl_loss, dis_cl_loss 
