# Supplementary material for: Optimizing transformer-based prediction of human microbe–disease associations through integrated loss strategies
Source: PeerJ Comput Sci. 2025 Aug 15;11:e3098. doi: 10.7717/peerj-cs.3098 (PMC12453706; doi:10.7717/peerj-cs.3098)
Supplement: Supplemental Information 1 [file peerj-cs-11-3098-s001.zip › plot_result_zr1.py]

import matplotlib.pyplot as plt
import numpy as np
from datetime import datetime

def plot_loss(epoch_cv,epoch,k_fold):
    plt.figure()
    x1= list(range(1,epoch+1))

    for k in range(k_fold):

        y1=epoch_cv[k]
        label1=f'{k+1}_fold_loss'
        plt.plot(x1,y1,label=label1)
    
    plt.xlabel('epoches')
    plt.ylabel('loss')
    plt.legend()

    current_datetime = datetime.now()

    current_date_str = current_datetime.strftime('%Y_%m_%d')
    print(current_date_str)
    filename1=f'./results/k_fold_loss_{current_date_str}.png' 
    plt.savefig(filename1,dpi=300,bbox_inches= 'tight')
    plt.show()

def plot_acc(acc_2d,epoch,k_fold):
    plt.figure()
    x1= list(range(1,epoch+1))

    for k in range(k_fold):

        y1=acc_2d[k]
        label1=f'{k+1}_fold_accuracy'
        plt.plot(x1,y1,label=label1)
    
    plt.xlabel('epoches')
    plt.ylabel('accuracy')
    plt.legend()
    

    current_datetime = datetime.now()

    current_date_str = current_datetime.strftime('%Y_%m_%d')
    print(current_date_str)
    filename2=f'./results/k_fold_accuracy_{current_date_str}.png' 
    plt.savefig(filename2,dpi=300,bbox_inches= 'tight')
    plt.show()


def plot_auc_curves(fprs, tprs, aucs):
    plt.figure()
    mean_fpr = np.linspace(0, 1, 1000)
    tpr = []

    for i in range(len(fprs)):
        tpr.append(np.interp(mean_fpr, fprs[i], tprs[i]))
        tpr[-1][0] = 0.0
        plt.plot(fprs[i], tprs[i], alpha=0.8, label='ROC fold %d (AUC = %.4f)' % (i + 1, aucs[i]))

    mean_tpr = np.mean(tpr, axis=0)
    mean_tpr[-1] = 1.0

    mean_auc = np.mean(aucs)
    auc_std = np.std(aucs)
    plt.plot(mean_fpr, mean_tpr, color='b', alpha=0.8, label='Mean AUC (AUC = %.4f $\pm$ %.4f)' % (mean_auc, auc_std))
    plt.plot([-0.05, 1.05], [-0.05, 1.05], linestyle='--', color='navy', alpha=0.4)


    plt.xlim([-0.05, 1.05])
    plt.ylim([-0.05, 1.05])
    plt.xlabel('False Positive Rate')
    plt.ylabel('True Positive Rate')
    plt.title('ROC curve')
    plt.rcParams.update({'font.size': 10})
    plt.legend(loc='lower right', prop={"size": 8})

    current_datetime = datetime.now()

    current_date_str = current_datetime.strftime('%Y_%m_%d')
    print(current_date_str)
    filename3=f'./results/ROC_curve_{current_date_str}.png' 
    plt.savefig(filename3,dpi=300,bbox_inches= 'tight')
    plt.show()
