# Supplementary material for: Optimizing transformer-based prediction of human microbe–disease associations through integrated loss strategies
Source: PeerJ Comput Sci. 2025 Aug 15;11:e3098. doi: 10.7717/peerj-cs.3098 (PMC12453706; doi:10.7717/peerj-cs.3098)
Supplement: Supplemental Information 1 [file peerj-cs-11-3098-s001.zip › Disbiome/disease_features.txt]

1	0.300447518353171	0.778398151776837	0.0668312212928501	0.156636615625054	0.740358650763932	0.704178100255994	0.704178100255994	0.385981798219002	0.637034910409582	0.164684578180201	0.471634306760360	0.605903682689596	0.495866796880141	0.285764963348857	0.471634306760360	0.778398151776837	0.0949067022512550	0.271799929403250	0.576293805406638	0.448586033008967	0.637034910409582	0.704178100255994	0.605903682689596	0.548130931760990	0.00284526045713476	0.115967273404394	0.605903682689596	0.156636615625054	0.315884460525627	0.0447612567231826	0.471634306760360	0.0635652496249319	0.778398151776837	0.637034910409582	0.704178100255994	0.385981798219002	0.704178100255994	0.778398151776837	0.637034910409582	0.740358650763932	0.740358650763932	0.0156296702267219	0.0858573740704490	0.704178100255994	0.605903682689596	0.637034910409582	0.405813477080544	0.173146043676730	0.385981798219002
0.300447518353171	1	0.349178539007083	0.0447612567231826	0.115967273404394	0.332114550150063	0.349178539007083	0.315884460525627	0.211568562700564	0.349178539007083	0.121925652103121	0.315884460525627	0.271799929403250	0.222438919313326	0.141701357036369	0.315884460525627	0.349178539007083	0.0858573740704490	0.148981948556375	0.258517352015005	0.271799929403250	0.315884460525627	0.315884460525627	0.271799929403250	0.332114550150063	0.00314514961534912	0.0702649980271934	0.332114550150063	0.0702649980271934	0.141701357036369	0.0331393836340734	0.233867792992046	0.0385144188388296	0.385981798219002	0.285764963348857	0.315884460525627	0.191395557936894	0.315884460525627	0.349178539007083	0.285764963348857	0.300447518353171	0.332114550150063	0.0104682163214011	0.0575043204059603	0.315884460525627	0.300447518353171	0.349178539007083	0.201229429010722	0.191395557936894	0.191395557936894
0.778398151776837	0.349178539007083	1	0.0776708968641415	0.182042257825136	0.860440962974179	0.818392115854120	0.818392115854120	0.448586033008967	0.740358650763932	0.191395557936894	0.548130931760990	0.704178100255994	0.576293805406638	0.332114550150063	0.548130931760990	0.904650272676751	0.110300074421379	0.315884460525627	0.605903682689596	0.521344348203037	0.740358650763932	0.818392115854120	0.704178100255994	0.637034910409582	0.00330674686535135	0.134776560385438	0.704178100255994	0.182042257825136	0.367119272696814	0.0520212991353433	0.548130931760990	0.0738752016236114	0.904650272676751	0.740358650763932	0.818392115854120	0.448586033008967	0.818392115854120	0.904650272676751	0.740358650763932	0.778398151776837	0.860440962974179	0.0181647212293296	0.0997829924015665	0.818392115854120	0.704178100255994	0.740358650763932	0.471634306760360	0.201229429010722	0.448586033008967
0.0668312212928501	0.0447612567231826	0.0776708968641415	1	0.0348420795045338	0.0738752016236114	0.0858573740704490	0.0702649980271934	0.0520212991353433	0.0776708968641415	0.0404932830999812	0.0635652496249319	0.0668312212928501	0.0494790728252802	0.0385144188388296	0.0858573740704490	0.0776708968641415	0.0470610824477871	0.0404932830999812	0.0635652496249319	0.0447612567231826	0.0949067022512550	0.0702649980271934	0.0604588825658971	0.0668312212928501	0.000572550137176013	0.0470610824477871	0.0816616142777735	0.0315198967244016	0.0348420795045338	0.0134484085008494	0.0702649980271934	0.0156296702267219	0.0858573740704490	0.0702649980271934	0.0776708968641415	0.0520212991353433	0.0858573740704490	0.0858573740704490	0.0635652496249319	0.0668312212928501	0.0738752016236114	0.00856710570449006	0.0257956349717863	0.0702649980271934	0.0668312212928501	0.0702649980271934	0.0404932830999812	0.0348420795045338	0.0575043204059603
0.156636615625054	0.115967273404394	0.182042257825136	0.0348420795045338	1	0.191395557936894	0.182042257825136	0.164684578180201	0.110300074421379	0.164684578180201	0.0702649980271934	0.148981948556375	0.141701357036369	0.115967273404394	0.0738752016236114	0.182042257825136	0.182042257825136	0.0404932830999812	0.0702649980271934	0.148981948556375	0.104909825506864	0.182042257825136	0.164684578180201	0.141701357036369	0.141701357036369	0.00148336045849280	0.0546941445989704	0.191395557936894	0.0494790728252802	0.0816616142777735	0.0190980215033106	0.121925652103121	0.0271210102903908	0.182042257825136	0.148981948556375	0.164684578180201	0.0997829924015665	0.201229429010722	0.201229429010722	0.182042257825136	0.156636615625054	0.173146043676730	0.00814844023697872	0.0447612567231826	0.164684578180201	0.156636615625054	0.182042257825136	0.0949067022512550	0.110300074421379	0.0997829924015665
0.740358650763932	0.332114550150063	0.860440962974179	0.0738752016236114	0.191395557936894	1	0.778398151776837	0.778398151776837	0.426664104214470	0.704178100255994	0.182042257825136	0.521344348203037	0.669765655292183	0.548130931760990	0.315884460525627	0.521344348203037	0.860440962974179	0.115967273404394	0.300447518353171	0.521344348203037	0.548130931760990	0.704178100255994	0.778398151776837	0.669765655292183	0.605903682689596	0.00314514961534912	0.128190171281617	0.669765655292183	0.191395557936894	0.349178539007083	0.0494790728252802	0.521344348203037	0.0776708968641415	0.860440962974179	0.704178100255994	0.860440962974179	0.426664104214470	0.778398151776837	0.860440962974179	0.704178100255994	0.818392115854120	0.904650272676751	0.0190980215033106	0.104909825506864	0.778398151776837	0.669765655292183	0.704178100255994	0.448586033008967	0.191395557936894	0.426664104214470
0.704178100255994	0.349178539007083	0.818392115854120	0.0858573740704490	0.182042257825136	0.778398151776837	1	0.818392115854120	0.448586033008967	0.669765655292183	0.211568562700564	0.495866796880141	0.637034910409582	0.521344348203037	0.300447518353171	0.548130931760990	0.818392115854120	0.121925652103121	0.285764963348857	0.548130931760990	0.471634306760360	0.740358650763932	0.740358650763932	0.637034910409582	0.637034910409582	0.00365527648111693	0.121925652103121	0.704178100255994	0.164684578180201	0.332114550150063	0.0470610824477871	0.495866796880141	0.0738752016236114	0.904650272676751	0.669765655292183	0.740358650763932	0.405813477080544	0.740358650763932	0.904650272676751	0.669765655292183	0.704178100255994	0.778398151776837	0.0164327200132102	0.0997829924015665	0.740358650763932	0.637034910409582	0.669765655292183	0.426664104214470	0.201229429010722	0.405813477080544
0.704178100255994	0.315884460525627	0.818392115854120	0.0702649980271934	0.164684578180201	0.778398151776837	0.818392115854120	1	0.405813477080544	0.669765655292183	0.173146043676730	0.495866796880141	0.637034910409582	0.521344348203037	0.300447518353171	0.495866796880141	0.818392115854120	0.0997829924015665	0.315884460525627	0.495866796880141	0.471634306760360	0.740358650763932	0.740358650763932	0.637034910409582	0.576293805406638	0.00365527648111693	0.121925652103121	0.637034910409582	0.164684578180201	0.332114550150063	0.0470610824477871	0.495866796880141	0.0668312212928501	0.818392115854120	0.669765655292183	0.740358650763932	0.405813477080544	0.740358650763932	0.818392115854120	0.669765655292183	0.704178100255994	0.778398151776837	0.0164327200132102	0.0902687112845792	0.740358650763932	0.637034910409582	0.669765655292183	0.426664104214470	0.182042257825136	0.405813477080544
0.385981798219002	0.211568562700564	0.448586033008967	0.0520212991353433	0.110300074421379	0.426664104214470	0.448586033008967	0.405813477080544	1	0.405813477080544	0.115967273404394	0.300447518353171	0.385981798219002	0.285764963348857	0.201229429010722	0.367119272696814	0.448586033008967	0.0738752016236114	0.173146043676730	0.332114550150063	0.285764963348857	0.448586033008967	0.405813477080544	0.349178539007083	0.349178539007083	0.00270621556372886	0.0816616142777735	0.385981798219002	0.0997829924015665	0.182042257825136	0.0285144831664729	0.300447518353171	0.0546941445989704	0.448586033008967	0.367119272696814	0.405813477080544	0.222438919313326	0.405813477080544	0.495866796880141	0.405813477080544	0.385981798219002	0.426664104214470	0.00900728213220836	0.0738752016236114	0.405813477080544	0.349178539007083	0.367119272696814	0.258517352015005	0.164684578180201	0.271799929403250
0.637034910409582	0.349178539007083	0.740358650763932	0.0776708968641415	0.164684578180201	0.704178100255994	0.669765655292183	0.669765655292183	0.405813477080544	1	0.211568562700564	0.548130931760990	0.637034910409582	0.471634306760360	0.271799929403250	0.495866796880141	0.740358650763932	0.0997829924015665	0.285764963348857	0.495866796880141	0.471634306760360	0.605903682689596	0.669765655292183	0.576293805406638	0.521344348203037	0.00330674686535135	0.121925652103121	0.576293805406638	0.164684578180201	0.300447518353171	0.0425738210688537	0.448586033008967	0.0668312212928501	0.740358650763932	0.605903682689596	0.669765655292183	0.367119272696814	0.669765655292183	0.740358650763932	0.605903682689596	0.637034910409582	0.704178100255994	0.0148658646407713	0.0997829924015665	0.669765655292183	0.576293805406638	0.605903682689596	0.385981798219002	0.201229429010722	0.448586033008967
0.164684578180201	0.121925652103121	0.191395557936894	0.0404932830999812	0.0702649980271934	0.182042257825136	0.211568562700564	0.173146043676730	0.115967273404394	0.211568562700564	1	0.156636615625054	0.201229429010722	0.121925652103121	0.0776708968641415	0.173146043676730	0.191395557936894	0.0635652496249319	0.110300074421379	0.156636615625054	0.110300074421379	0.173146043676730	0.173146043676730	0.148981948556375	0.148981948556375	0.00257396564838334	0.0858573740704490	0.164684578180201	0.0470610824477871	0.0776708968641415	0.0181647212293296	0.141701357036369	0.0575043204059603	0.211568562700564	0.173146043676730	0.173146043676730	0.128190171281617	0.191395557936894	0.211568562700564	0.173146043676730	0.164684578180201	0.182042257825136	0.00775023451161748	0.0520212991353433	0.173146043676730	0.182042257825136	0.191395557936894	0.110300074421379	0.115967273404394	0.115967273404394
0.471634306760360	0.315884460525627	0.548130931760990	0.0635652496249319	0.148981948556375	0.521344348203037	0.495866796880141	0.495866796880141	0.300447518353171	0.548130931760990	0.156636615625054	1	0.471634306760360	0.349178539007083	0.201229429010722	0.495866796880141	0.548130931760990	0.0816616142777735	0.233867792992046	0.405813477080544	0.315884460525627	0.495866796880141	0.495866796880141	0.426664104214470	0.385981798219002	0.00270621556372886	0.0902687112845792	0.471634306760360	0.110300074421379	0.222438919313326	0.0385144188388296	0.367119272696814	0.0546941445989704	0.548130931760990	0.448586033008967	0.548130931760990	0.271799929403250	0.495866796880141	0.548130931760990	0.448586033008967	0.471634306760360	0.521344348203037	0.0121661064173618	0.0738752016236114	0.495866796880141	0.426664104214470	0.495866796880141	0.285764963348857	0.201229429010722	0.332114550150063
0.605903682689596	0.271799929403250	0.704178100255994	0.0668312212928501	0.141701357036369	0.669765655292183	0.637034910409582	0.637034910409582	0.385981798219002	0.637034910409582	0.201229429010722	0.471634306760360	1	0.448586033008967	0.258517352015005	0.426664104214470	0.704178100255994	0.0949067022512550	0.245883880248171	0.471634306760360	0.405813477080544	0.576293805406638	0.637034910409582	0.548130931760990	0.495866796880141	0.00314514961534912	0.115967273404394	0.548130931760990	0.141701357036369	0.285764963348857	0.0404932830999812	0.426664104214470	0.0635652496249319	0.704178100255994	0.576293805406638	0.637034910409582	0.349178539007083	0.637034910409582	0.704178100255994	0.576293805406638	0.605903682689596	0.669765655292183	0.0141393854324516	0.0858573740704490	0.637034910409582	0.548130931760990	0.576293805406638	0.367119272696814	0.173146043676730	0.349178539007083
0.495866796880141	0.222438919313326	0.576293805406638	0.0494790728252802	0.115967273404394	0.548130931760990	0.521344348203037	0.521344348203037	0.285764963348857	0.471634306760360	0.121925652103121	0.349178539007083	0.448586033008967	1	0.211568562700564	0.349178539007083	0.576293805406638	0.0702649980271934	0.201229429010722	0.349178539007083	0.332114550150063	0.471634306760360	0.521344348203037	0.448586033008967	0.405813477080544	0.00232853872567058	0.0858573740704490	0.448586033008967	0.115967273404394	0.233867792992046	0.0404932830999812	0.349178539007083	0.0470610824477871	0.576293805406638	0.471634306760360	0.521344348203037	0.285764963348857	0.521344348203037	0.576293805406638	0.471634306760360	0.495866796880141	0.548130931760990	0.0141393854324516	0.0635652496249319	0.521344348203037	0.448586033008967	0.471634306760360	0.332114550150063	0.128190171281617	0.285764963348857
0.285764963348857	0.141701357036369	0.332114550150063	0.0385144188388296	0.0738752016236114	0.315884460525627	0.300447518353171	0.300447518353171	0.201229429010722	0.271799929403250	0.0776708968641415	0.201229429010722	0.258517352015005	0.211568562700564	1	0.201229429010722	0.332114550150063	0.0404932830999812	0.115967273404394	0.201229429010722	0.191395557936894	0.271799929403250	0.300447518353171	0.258517352015005	0.258517352015005	0.00148336045849280	0.0997829924015665	0.258517352015005	0.0738752016236114	0.134776560385438	0.0315198967244016	0.271799929403250	0.0331393836340734	0.332114550150063	0.271799929403250	0.300447518353171	0.164684578180201	0.300447518353171	0.332114550150063	0.271799929403250	0.285764963348857	0.315884460525627	0.00900728213220836	0.0404932830999812	0.300447518353171	0.258517352015005	0.300447518353171	0.191395557936894	0.0997829924015665	0.164684578180201
0.471634306760360	0.315884460525627	0.548130931760990	0.0858573740704490	0.182042257825136	0.521344348203037	0.548130931760990	0.495866796880141	0.367119272696814	0.495866796880141	0.173146043676730	0.495866796880141	0.426664104214470	0.349178539007083	0.201229429010722	1	0.548130931760990	0.0997829924015665	0.233867792992046	0.405813477080544	0.315884460525627	0.605903682689596	0.495866796880141	0.426664104214470	0.385981798219002	0.00330674686535135	0.0902687112845792	0.521344348203037	0.121925652103121	0.245883880248171	0.0348420795045338	0.367119272696814	0.0604588825658971	0.548130931760990	0.448586033008967	0.548130931760990	0.271799929403250	0.495866796880141	0.605903682689596	0.448586033008967	0.471634306760360	0.521344348203037	0.0121661064173618	0.0902687112845792	0.495866796880141	0.426664104214470	0.495866796880141	0.285764963348857	0.222438919313326	0.332114550150063
0.778398151776837	0.349178539007083	0.904650272676751	0.0776708968641415	0.182042257825136	0.860440962974179	0.818392115854120	0.818392115854120	0.448586033008967	0.740358650763932	0.191395557936894	0.548130931760990	0.704178100255994	0.576293805406638	0.332114550150063	0.548130931760990	1	0.110300074421379	0.315884460525627	0.548130931760990	0.521344348203037	0.740358650763932	0.818392115854120	0.704178100255994	0.704178100255994	0.00330674686535135	0.134776560385438	0.704178100255994	0.182042257825136	0.367119272696814	0.0520212991353433	0.548130931760990	0.0738752016236114	0.904650272676751	0.740358650763932	0.818392115854120	0.448586033008967	0.818392115854120	0.904650272676751	0.740358650763932	0.778398151776837	0.860440962974179	0.0181647212293296	0.0997829924015665	0.818392115854120	0.704178100255994	0.740358650763932	0.471634306760360	0.201229429010722	0.448586033008967
0.0949067022512550	0.0858573740704490	0.110300074421379	0.0470610824477871	0.0404932830999812	0.115967273404394	0.121925652103121	0.0997829924015665	0.0738752016236114	0.0997829924015665	0.0635652496249319	0.0816616142777735	0.0949067022512550	0.0702649980271934	0.0404932830999812	0.0997829924015665	0.110300074421379	1	0.0635652496249319	0.110300074421379	0.0776708968641415	0.121925652103121	0.110300074421379	0.0858573740704490	0.0858573740704490	0.000898773564556913	0.0404932830999812	0.128190171281617	0.0221956209956542	0.0447612567231826	0.0115715615609410	0.0997829924015665	0.0164327200132102	0.121925652103121	0.110300074421379	0.121925652103121	0.0902687112845792	0.134776560385438	0.121925652103121	0.0902687112845792	0.104909825506864	0.115967273404394	0.00603276821968011	0.0331393836340734	0.0997829924015665	0.0949067022512550	0.110300074421379	0.0575043204059603	0.0494790728252802	0.0604588825658971
0.271799929403250	0.148981948556375	0.315884460525627	0.0404932830999812	0.0702649980271934	0.300447518353171	0.285764963348857	0.315884460525627	0.173146043676730	0.285764963348857	0.110300074421379	0.233867792992046	0.245883880248171	0.201229429010722	0.115967273404394	0.233867792992046	0.315884460525627	0.0635652496249319	1	0.233867792992046	0.182042257825136	0.349178539007083	0.315884460525627	0.271799929403250	0.222438919313326	0.00314514961534912	0.0520212991353433	0.271799929403250	0.0858573740704490	0.128190171281617	0.0200792745859484	0.211568562700564	0.0385144188388296	0.315884460525627	0.258517352015005	0.285764963348857	0.156636615625054	0.285764963348857	0.315884460525627	0.258517352015005	0.271799929403250	0.300447518353171	0.00775023451161748	0.0520212991353433	0.285764963348857	0.245883880248171	0.258517352015005	0.164684578180201	0.0949067022512550	0.173146043676730
0.576293805406638	0.258517352015005	0.605903682689596	0.0635652496249319	0.148981948556375	0.521344348203037	0.548130931760990	0.495866796880141	0.332114550150063	0.495866796880141	0.156636615625054	0.405813477080544	0.471634306760360	0.349178539007083	0.201229429010722	0.405813477080544	0.548130931760990	0.110300074421379	0.233867792992046	1	0.315884460525627	0.548130931760990	0.548130931760990	0.426664104214470	0.385981798219002	0.00299144945341309	0.0997829924015665	0.576293805406638	0.110300074421379	0.222438919313326	0.0385144188388296	0.367119272696814	0.0546941445989704	0.548130931760990	0.548130931760990	0.495866796880141	0.300447518353171	0.495866796880141	0.605903682689596	0.448586033008967	0.521344348203037	0.521344348203037	0.0164327200132102	0.0816616142777735	0.495866796880141	0.426664104214470	0.495866796880141	0.285764963348857	0.148981948556375	0.271799929403250
0.448586033008967	0.271799929403250	0.521344348203037	0.0447612567231826	0.104909825506864	0.548130931760990	0.471634306760360	0.471634306760360	0.285764963348857	0.471634306760360	0.110300074421379	0.315884460525627	0.405813477080544	0.332114550150063	0.191395557936894	0.315884460525627	0.521344348203037	0.0776708968641415	0.182042257825136	0.315884460525627	1	0.426664104214470	0.471634306760360	0.405813477080544	0.367119272696814	0.00347664695445567	0.0776708968641415	0.405813477080544	0.104909825506864	0.211568562700564	0.0299795524409040	0.315884460525627	0.0425738210688537	0.521344348203037	0.426664104214470	0.521344348203037	0.258517352015005	0.471634306760360	0.521344348203037	0.426664104214470	0.495866796880141	0.548130931760990	0.0104682163214011	0.0635652496249319	0.471634306760360	0.405813477080544	0.426664104214470	0.271799929403250	0.115967273404394	0.258517352015005
0.637034910409582	0.315884460525627	0.740358650763932	0.0949067022512550	0.182042257825136	0.704178100255994	0.740358650763932	0.740358650763932	0.448586033008967	0.605903682689596	0.173146043676730	0.495866796880141	0.576293805406638	0.471634306760360	0.271799929403250	0.605903682689596	0.740358650763932	0.121925652103121	0.349178539007083	0.548130931760990	0.426664104214470	1	0.669765655292183	0.576293805406638	0.521344348203037	0.00404054095987990	0.134776560385438	0.778398151776837	0.164684578180201	0.300447518353171	0.0520212991353433	0.548130931760990	0.0738752016236114	0.740358650763932	0.605903682689596	0.669765655292183	0.405813477080544	0.669765655292183	0.818392115854120	0.605903682689596	0.637034910409582	0.704178100255994	0.0181647212293296	0.0997829924015665	0.669765655292183	0.576293805406638	0.669765655292183	0.385981798219002	0.201229429010722	0.367119272696814
0.704178100255994	0.315884460525627	0.818392115854120	0.0702649980271934	0.164684578180201	0.778398151776837	0.740358650763932	0.740358650763932	0.405813477080544	0.669765655292183	0.173146043676730	0.495866796880141	0.637034910409582	0.521344348203037	0.300447518353171	0.495866796880141	0.818392115854120	0.110300074421379	0.315884460525627	0.548130931760990	0.471634306760360	0.669765655292183	1	0.637034910409582	0.576293805406638	0.00365527648111693	0.121925652103121	0.637034910409582	0.164684578180201	0.332114550150063	0.0470610824477871	0.495866796880141	0.0668312212928501	0.818392115854120	0.669765655292183	0.740358650763932	0.405813477080544	0.740358650763932	0.818392115854120	0.740358650763932	0.704178100255994	0.778398151776837	0.0164327200132102	0.0997829924015665	0.740358650763932	0.637034910409582	0.669765655292183	0.426664104214470	0.182042257825136	0.405813477080544
0.605903682689596	0.271799929403250	0.704178100255994	0.0604588825658971	0.141701357036369	0.669765655292183	0.637034910409582	0.637034910409582	0.349178539007083	0.576293805406638	0.148981948556375	0.426664104214470	0.548130931760990	0.448586033008967	0.258517352015005	0.426664104214470	0.704178100255994	0.0858573740704490	0.271799929403250	0.426664104214470	0.405813477080544	0.576293805406638	0.637034910409582	1	0.495866796880141	0.00284526045713476	0.104909825506864	0.548130931760990	0.173146043676730	0.285764963348857	0.0447612567231826	0.426664104214470	0.0635652496249319	0.704178100255994	0.576293805406638	0.637034910409582	0.349178539007083	0.637034910409582	0.704178100255994	0.576293805406638	0.605903682689596	0.669765655292183	0.0172770303605564	0.0858573740704490	0.637034910409582	0.548130931760990	0.576293805406638	0.367119272696814	0.156636615625054	0.349178539007083
0.548130931760990	0.332114550150063	0.637034910409582	0.0668312212928501	0.141701357036369	0.605903682689596	0.637034910409582	0.576293805406638	0.349178539007083	0.521344348203037	0.148981948556375	0.385981798219002	0.495866796880141	0.405813477080544	0.258517352015005	0.385981798219002	0.704178100255994	0.0858573740704490	0.222438919313326	0.385981798219002	0.367119272696814	0.521344348203037	0.576293805406638	0.495866796880141	1	0.00232853872567058	0.104909825506864	0.495866796880141	0.141701357036369	0.258517352015005	0.0404932830999812	0.385981798219002	0.0520212991353433	0.704178100255994	0.521344348203037	0.576293805406638	0.349178539007083	0.576293805406638	0.637034910409582	0.576293805406638	0.548130931760990	0.605903682689596	0.0141393854324516	0.0776708968641415	0.576293805406638	0.495866796880141	0.521344348203037	0.367119272696814	0.173146043676730	0.315884460525627
0.00284526045713476	0.00314514961534912	0.00330674686535135	0.000572550137176013	0.00148336045849280	0.00314514961534912	0.00365527648111693	0.00365527648111693	0.00270621556372886	0.00330674686535135	0.00257396564838334	0.00270621556372886	0.00314514961534912	0.00232853872567058	0.00148336045849280	0.00330674686535135	0.00330674686535135	0.000898773564556913	0.00314514961534912	0.00299144945341309	0.00347664695445567	0.00404054095987990	0.00365527648111693	0.00284526045713476	0.00232853872567058	1	0.000898773564556913	0.00347664695445567	0.000993503889516941	0.00163970597621522	0.000313832440170171	0.00244817864764939	0.000665414783597646	0.00330674686535135	0.00270621556372886	0.00299144945341309	0.00181253024040277	0.00299144945341309	0.00365527648111693	0.00299144945341309	0.00284526045713476	0.00314514961534912	0.000133901036958647	0.00148336045849280	0.00299144945341309	0.00314514961534912	0.00365527648111693	0.00190565773454980	0.00244817864764939	0.00200357010343866
0.115967273404394	0.0702649980271934	0.134776560385438	0.0470610824477871	0.0546941445989704	0.128190171281617	0.121925652103121	0.121925652103121	0.0816616142777735	0.121925652103121	0.0858573740704490	0.0902687112845792	0.115967273404394	0.0858573740704490	0.0997829924015665	0.0902687112845792	0.134776560385438	0.0404932830999812	0.0520212991353433	0.0997829924015665	0.0776708968641415	0.134776560385438	0.121925652103121	0.104909825506864	0.104909825506864	0.000898773564556913	1	0.128190171281617	0.0366322595979748	0.0546941445989704	0.0211109442843607	0.134776560385438	0.0221956209956542	0.134776560385438	0.121925652103121	0.121925652103121	0.0997829924015665	0.148981948556375	0.134776560385438	0.121925652103121	0.115967273404394	0.128190171281617	0.0164327200132102	0.0271210102903908	0.121925652103121	0.115967273404394	0.148981948556375	0.0776708968641415	0.0546941445989704	0.0738752016236114
0.605903682689596	0.332114550150063	0.704178100255994	0.0816616142777735	0.191395557936894	0.669765655292183	0.704178100255994	0.637034910409582	0.385981798219002	0.576293805406638	0.164684578180201	0.471634306760360	0.548130931760990	0.448586033008967	0.258517352015005	0.521344348203037	0.704178100255994	0.128190171281617	0.271799929403250	0.576293805406638	0.405813477080544	0.778398151776837	0.637034910409582	0.548130931760990	0.495866796880141	0.00347664695445567	0.128190171281617	1	0.141701357036369	0.285764963348857	0.0546941445989704	0.521344348203037	0.0702649980271934	0.704178100255994	0.576293805406638	0.637034910409582	0.385981798219002	0.637034910409582	0.778398151776837	0.576293805406638	0.605903682689596	0.669765655292183	0.0190980215033106	0.0949067022512550	0.637034910409582	0.548130931760990	0.704178100255994	0.367119272696814	0.173146043676730	0.349178539007083
0.156636615625054	0.0702649980271934	0.182042257825136	0.0315198967244016	0.0494790728252802	0.191395557936894	0.164684578180201	0.164684578180201	0.0997829924015665	0.164684578180201	0.0470610824477871	0.110300074421379	0.141701357036369	0.115967273404394	0.0738752016236114	0.121925652103121	0.182042257825136	0.0221956209956542	0.0858573740704490	0.110300074421379	0.104909825506864	0.164684578180201	0.164684578180201	0.173146043676730	0.141701357036369	0.000993503889516941	0.0366322595979748	0.141701357036369	1	0.0816616142777735	0.0141393854324516	0.121925652103121	0.0366322595979748	0.182042257825136	0.148981948556375	0.164684578180201	0.0902687112845792	0.164684578180201	0.182042257825136	0.164684578180201	0.156636615625054	0.173146043676730	0.00900728213220836	0.0404932830999812	0.164684578180201	0.141701357036369	0.148981948556375	0.0949067022512550	0.0546941445989704	0.0997829924015665
0.315884460525627	0.141701357036369	0.367119272696814	0.0348420795045338	0.0816616142777735	0.349178539007083	0.332114550150063	0.332114550150063	0.182042257825136	0.300447518353171	0.0776708968641415	0.222438919313326	0.285764963348857	0.233867792992046	0.134776560385438	0.245883880248171	0.367119272696814	0.0447612567231826	0.128190171281617	0.222438919313326	0.211568562700564	0.300447518353171	0.332114550150063	0.285764963348857	0.258517352015005	0.00163970597621522	0.0546941445989704	0.285764963348857	0.0816616142777735	1	0.0211109442843607	0.222438919313326	0.0331393836340734	0.367119272696814	0.300447518353171	0.332114550150063	0.182042257825136	0.332114550150063	0.367119272696814	0.300447518353171	0.315884460525627	0.349178539007083	0.00814844023697872	0.0404932830999812	0.332114550150063	0.285764963348857	0.300447518353171	0.191395557936894	0.0902687112845792	0.182042257825136
0.0447612567231826	0.0331393836340734	0.0520212991353433	0.0134484085008494	0.0190980215033106	0.0494790728252802	0.0470610824477871	0.0470610824477871	0.0285144831664729	0.0425738210688537	0.0181647212293296	0.0385144188388296	0.0404932830999812	0.0404932830999812	0.0315198967244016	0.0348420795045338	0.0520212991353433	0.0115715615609410	0.0200792745859484	0.0385144188388296	0.0299795524409040	0.0520212991353433	0.0470610824477871	0.0447612567231826	0.0404932830999812	0.000313832440170171	0.0211109442843607	0.0546941445989704	0.0141393854324516	0.0211109442843607	1	0.0385144188388296	0.00701125176424352	0.0520212991353433	0.0425738210688537	0.0470610824477871	0.0348420795045338	0.0470610824477871	0.0520212991353433	0.0470610824477871	0.0447612567231826	0.0494790728252802	0.00347664695445567	0.0127911988869490	0.0520212991353433	0.0668312212928501	0.0520212991353433	0.0668312212928501	0.0190980215033106	0.0315198967244016
0.471634306760360	0.233867792992046	0.548130931760990	0.0702649980271934	0.121925652103121	0.521344348203037	0.495866796880141	0.495866796880141	0.300447518353171	0.448586033008967	0.141701357036369	0.367119272696814	0.426664104214470	0.349178539007083	0.271799929403250	0.367119272696814	0.548130931760990	0.0997829924015665	0.211568562700564	0.367119272696814	0.315884460525627	0.548130931760990	0.495866796880141	0.426664104214470	0.385981798219002	0.00244817864764939	0.134776560385438	0.521344348203037	0.121925652103121	0.222438919313326	0.0385144188388296	1	0.0668312212928501	0.548130931760990	0.448586033008967	0.548130931760990	0.300447518353171	0.495866796880141	0.548130931760990	0.448586033008967	0.521344348203037	0.521344348203037	0.0181647212293296	0.0902687112845792	0.495866796880141	0.426664104214470	0.548130931760990	0.285764963348857	0.148981948556375	0.271799929403250
0.0635652496249319	0.0385144188388296	0.0738752016236114	0.0156296702267219	0.0271210102903908	0.0776708968641415	0.0738752016236114	0.0668312212928501	0.0546941445989704	0.0668312212928501	0.0575043204059603	0.0546941445989704	0.0635652496249319	0.0470610824477871	0.0331393836340734	0.0604588825658971	0.0738752016236114	0.0164327200132102	0.0385144188388296	0.0546941445989704	0.0425738210688537	0.0738752016236114	0.0668312212928501	0.0635652496249319	0.0520212991353433	0.000665414783597646	0.0221956209956542	0.0702649980271934	0.0366322595979748	0.0331393836340734	0.00701125176424352	0.0668312212928501	1	0.0738752016236114	0.0604588825658971	0.0668312212928501	0.0494790728252802	0.0738752016236114	0.0816616142777735	0.0604588825658971	0.0635652496249319	0.0702649980271934	0.00545754541492924	0.0181647212293296	0.0668312212928501	0.0702649980271934	0.0738752016236114	0.0385144188388296	0.0331393836340734	0.0447612567231826
0.778398151776837	0.385981798219002	0.904650272676751	0.0858573740704490	0.182042257825136	0.860440962974179	0.904650272676751	0.818392115854120	0.448586033008967	0.740358650763932	0.211568562700564	0.548130931760990	0.704178100255994	0.576293805406638	0.332114550150063	0.548130931760990	0.904650272676751	0.121925652103121	0.315884460525627	0.548130931760990	0.521344348203037	0.740358650763932	0.818392115854120	0.704178100255994	0.704178100255994	0.00330674686535135	0.134776560385438	0.704178100255994	0.182042257825136	0.367119272696814	0.0520212991353433	0.548130931760990	0.0738752016236114	1	0.740358650763932	0.818392115854120	0.448586033008967	0.818392115854120	0.904650272676751	0.740358650763932	0.778398151776837	0.860440962974179	0.0181647212293296	0.0997829924015665	0.818392115854120	0.704178100255994	0.740358650763932	0.471634306760360	0.222438919313326	0.448586033008967
0.637034910409582	0.285764963348857	0.740358650763932	0.0702649980271934	0.148981948556375	0.704178100255994	0.669765655292183	0.669765655292183	0.367119272696814	0.605903682689596	0.173146043676730	0.448586033008967	0.576293805406638	0.471634306760360	0.271799929403250	0.448586033008967	0.740358650763932	0.110300074421379	0.258517352015005	0.548130931760990	0.426664104214470	0.605903682689596	0.669765655292183	0.576293805406638	0.521344348203037	0.00270621556372886	0.121925652103121	0.576293805406638	0.148981948556375	0.300447518353171	0.0425738210688537	0.448586033008967	0.0604588825658971	0.740358650763932	1	0.669765655292183	0.448586033008967	0.669765655292183	0.740358650763932	0.605903682689596	0.637034910409582	0.704178100255994	0.0181647212293296	0.0902687112845792	0.669765655292183	0.576293805406638	0.605903682689596	0.385981798219002	0.182042257825136	0.367119272696814
0.704178100255994	0.315884460525627	0.818392115854120	0.0776708968641415	0.164684578180201	0.860440962974179	0.740358650763932	0.740358650763932	0.405813477080544	0.669765655292183	0.173146043676730	0.548130931760990	0.637034910409582	0.521344348203037	0.300447518353171	0.548130931760990	0.818392115854120	0.121925652103121	0.285764963348857	0.495866796880141	0.521344348203037	0.669765655292183	0.740358650763932	0.637034910409582	0.576293805406638	0.00299144945341309	0.121925652103121	0.637034910409582	0.164684578180201	0.332114550150063	0.0470610824477871	0.548130931760990	0.0668312212928501	0.818392115854120	0.669765655292183	1	0.405813477080544	0.740358650763932	0.818392115854120	0.669765655292183	0.860440962974179	0.860440962974179	0.0164327200132102	0.110300074421379	0.740358650763932	0.637034910409582	0.669765655292183	0.426664104214470	0.182042257825136	0.448586033008967
0.385981798219002	0.191395557936894	0.448586033008967	0.0520212991353433	0.0997829924015665	0.426664104214470	0.405813477080544	0.405813477080544	0.222438919313326	0.367119272696814	0.128190171281617	0.271799929403250	0.349178539007083	0.285764963348857	0.164684578180201	0.271799929403250	0.448586033008967	0.0902687112845792	0.156636615625054	0.300447518353171	0.258517352015005	0.405813477080544	0.405813477080544	0.349178539007083	0.349178539007083	0.00181253024040277	0.0997829924015665	0.385981798219002	0.0902687112845792	0.182042257825136	0.0348420795045338	0.300447518353171	0.0494790728252802	0.448586033008967	0.448586033008967	0.405813477080544	1	0.405813477080544	0.448586033008967	0.367119272696814	0.385981798219002	0.426664104214470	0.0134484085008494	0.0604588825658971	0.405813477080544	0.385981798219002	0.405813477080544	0.233867792992046	0.121925652103121	0.222438919313326
0.704178100255994	0.315884460525627	0.818392115854120	0.0858573740704490	0.201229429010722	0.778398151776837	0.740358650763932	0.740358650763932	0.405813477080544	0.669765655292183	0.191395557936894	0.495866796880141	0.637034910409582	0.521344348203037	0.300447518353171	0.495866796880141	0.818392115854120	0.134776560385438	0.285764963348857	0.495866796880141	0.471634306760360	0.669765655292183	0.740358650763932	0.637034910409582	0.576293805406638	0.00299144945341309	0.148981948556375	0.637034910409582	0.164684578180201	0.332114550150063	0.0470610824477871	0.495866796880141	0.0738752016236114	0.818392115854120	0.669765655292183	0.740358650763932	0.405813477080544	1	0.818392115854120	0.669765655292183	0.704178100255994	0.778398151776837	0.0200792745859484	0.0902687112845792	0.740358650763932	0.637034910409582	0.669765655292183	0.426664104214470	0.201229429010722	0.405813477080544
0.778398151776837	0.349178539007083	0.904650272676751	0.0858573740704490	0.201229429010722	0.860440962974179	0.904650272676751	0.818392115854120	0.495866796880141	0.740358650763932	0.211568562700564	0.548130931760990	0.704178100255994	0.576293805406638	0.332114550150063	0.605903682689596	0.904650272676751	0.121925652103121	0.315884460525627	0.605903682689596	0.521344348203037	0.818392115854120	0.818392115854120	0.704178100255994	0.637034910409582	0.00365527648111693	0.134776560385438	0.778398151776837	0.182042257825136	0.367119272696814	0.0520212991353433	0.548130931760990	0.0816616142777735	0.904650272676751	0.740358650763932	0.818392115854120	0.448586033008967	0.818392115854120	1	0.740358650763932	0.778398151776837	0.860440962974179	0.0181647212293296	0.110300074421379	0.818392115854120	0.704178100255994	0.740358650763932	0.471634306760360	0.201229429010722	0.448586033008967
0.637034910409582	0.285764963348857	0.740358650763932	0.0635652496249319	0.182042257825136	0.704178100255994	0.669765655292183	0.669765655292183	0.405813477080544	0.605903682689596	0.173146043676730	0.448586033008967	0.576293805406638	0.471634306760360	0.271799929403250	0.448586033008967	0.740358650763932	0.0902687112845792	0.258517352015005	0.448586033008967	0.426664104214470	0.605903682689596	0.740358650763932	0.576293805406638	0.576293805406638	0.00299144945341309	0.121925652103121	0.576293805406638	0.164684578180201	0.300447518353171	0.0470610824477871	0.448586033008967	0.0604588825658971	0.740358650763932	0.605903682689596	0.669765655292183	0.367119272696814	0.669765655292183	0.740358650763932	1	0.637034910409582	0.704178100255994	0.0181647212293296	0.0997829924015665	0.669765655292183	0.576293805406638	0.605903682689596	0.426664104214470	0.164684578180201	0.367119272696814
0.740358650763932	0.300447518353171	0.778398151776837	0.0668312212928501	0.156636615625054	0.818392115854120	0.704178100255994	0.704178100255994	0.385981798219002	0.637034910409582	0.164684578180201	0.471634306760360	0.605903682689596	0.495866796880141	0.285764963348857	0.471634306760360	0.778398151776837	0.104909825506864	0.271799929403250	0.521344348203037	0.495866796880141	0.637034910409582	0.704178100255994	0.605903682689596	0.548130931760990	0.00284526045713476	0.115967273404394	0.605903682689596	0.156636615625054	0.315884460525627	0.0447612567231826	0.521344348203037	0.0635652496249319	0.778398151776837	0.637034910409582	0.860440962974179	0.385981798219002	0.704178100255994	0.778398151776837	0.637034910409582	1	0.904650272676751	0.0156296702267219	0.0949067022512550	0.704178100255994	0.605903682689596	0.637034910409582	0.405813477080544	0.173146043676730	0.385981798219002
0.740358650763932	0.332114550150063	0.860440962974179	0.0738752016236114	0.173146043676730	0.904650272676751	0.778398151776837	0.778398151776837	0.426664104214470	0.704178100255994	0.182042257825136	0.521344348203037	0.669765655292183	0.548130931760990	0.315884460525627	0.521344348203037	0.860440962974179	0.115967273404394	0.300447518353171	0.521344348203037	0.548130931760990	0.704178100255994	0.778398151776837	0.669765655292183	0.605903682689596	0.00314514961534912	0.128190171281617	0.669765655292183	0.173146043676730	0.349178539007083	0.0494790728252802	0.521344348203037	0.0702649980271934	0.860440962974179	0.704178100255994	0.860440962974179	0.426664104214470	0.778398151776837	0.860440962974179	0.704178100255994	0.904650272676751	1	0.0172770303605564	0.0949067022512550	0.778398151776837	0.669765655292183	0.704178100255994	0.448586033008967	0.191395557936894	0.426664104214470
0.0156296702267219	0.0104682163214011	0.0181647212293296	0.00856710570449006	0.00814844023697872	0.0190980215033106	0.0164327200132102	0.0164327200132102	0.00900728213220836	0.0148658646407713	0.00775023451161748	0.0121661064173618	0.0141393854324516	0.0141393854324516	0.00900728213220836	0.0121661064173618	0.0181647212293296	0.00603276821968011	0.00775023451161748	0.0164327200132102	0.0104682163214011	0.0181647212293296	0.0164327200132102	0.0172770303605564	0.0141393854324516	0.000133901036958647	0.0164327200132102	0.0190980215033106	0.00900728213220836	0.00814844023697872	0.00347664695445567	0.0181647212293296	0.00545754541492924	0.0181647212293296	0.0181647212293296	0.0164327200132102	0.0134484085008494	0.0200792745859484	0.0181647212293296	0.0181647212293296	0.0156296702267219	0.0172770303605564	1	0.00900728213220836	0.0164327200132102	0.0172770303605564	0.0221956209956542	0.0115715615609410	0.00666861924645186	0.00995664557261107
0.0858573740704490	0.0575043204059603	0.0997829924015665	0.0257956349717863	0.0447612567231826	0.104909825506864	0.0997829924015665	0.0902687112845792	0.0738752016236114	0.0997829924015665	0.0520212991353433	0.0738752016236114	0.0858573740704490	0.0635652496249319	0.0404932830999812	0.0902687112845792	0.0997829924015665	0.0331393836340734	0.0520212991353433	0.0816616142777735	0.0635652496249319	0.0997829924015665	0.0997829924015665	0.0858573740704490	0.0776708968641415	0.00148336045849280	0.0271210102903908	0.0949067022512550	0.0404932830999812	0.0404932830999812	0.0127911988869490	0.0902687112845792	0.0181647212293296	0.0997829924015665	0.0902687112845792	0.110300074421379	0.0604588825658971	0.0902687112845792	0.110300074421379	0.0997829924015665	0.0949067022512550	0.0949067022512550	0.00900728213220836	1	0.0902687112845792	0.0858573740704490	0.0997829924015665	0.0575043204059603	0.0366322595979748	0.0604588825658971
0.704178100255994	0.315884460525627	0.818392115854120	0.0702649980271934	0.164684578180201	0.778398151776837	0.740358650763932	0.740358650763932	0.405813477080544	0.669765655292183	0.173146043676730	0.495866796880141	0.637034910409582	0.521344348203037	0.300447518353171	0.495866796880141	0.818392115854120	0.0997829924015665	0.285764963348857	0.495866796880141	0.471634306760360	0.669765655292183	0.740358650763932	0.637034910409582	0.576293805406638	0.00299144945341309	0.121925652103121	0.637034910409582	0.164684578180201	0.332114550150063	0.0520212991353433	0.495866796880141	0.0668312212928501	0.818392115854120	0.669765655292183	0.740358650763932	0.405813477080544	0.740358650763932	0.818392115854120	0.669765655292183	0.704178100255994	0.778398151776837	0.0164327200132102	0.0902687112845792	1	0.637034910409582	0.669765655292183	0.426664104214470	0.182042257825136	0.405813477080544
0.605903682689596	0.300447518353171	0.704178100255994	0.0668312212928501	0.156636615625054	0.669765655292183	0.637034910409582	0.637034910409582	0.349178539007083	0.576293805406638	0.182042257825136	0.426664104214470	0.548130931760990	0.448586033008967	0.258517352015005	0.426664104214470	0.704178100255994	0.0949067022512550	0.245883880248171	0.426664104214470	0.405813477080544	0.576293805406638	0.637034910409582	0.548130931760990	0.495866796880141	0.00314514961534912	0.115967273404394	0.548130931760990	0.141701357036369	0.285764963348857	0.0668312212928501	0.426664104214470	0.0702649980271934	0.704178100255994	0.576293805406638	0.637034910409582	0.385981798219002	0.637034910409582	0.704178100255994	0.576293805406638	0.605903682689596	0.669765655292183	0.0172770303605564	0.0858573740704490	0.637034910409582	1	0.576293805406638	0.448586033008967	0.173146043676730	0.349178539007083
0.637034910409582	0.349178539007083	0.740358650763932	0.0702649980271934	0.182042257825136	0.704178100255994	0.669765655292183	0.669765655292183	0.367119272696814	0.605903682689596	0.191395557936894	0.495866796880141	0.576293805406638	0.471634306760360	0.300447518353171	0.495866796880141	0.740358650763932	0.110300074421379	0.258517352015005	0.495866796880141	0.426664104214470	0.669765655292183	0.669765655292183	0.576293805406638	0.521344348203037	0.00365527648111693	0.148981948556375	0.704178100255994	0.148981948556375	0.300447518353171	0.0520212991353433	0.548130931760990	0.0738752016236114	0.740358650763932	0.605903682689596	0.669765655292183	0.405813477080544	0.669765655292183	0.740358650763932	0.605903682689596	0.637034910409582	0.704178100255994	0.0221956209956542	0.0997829924015665	0.669765655292183	0.576293805406638	1	0.385981798219002	0.201229429010722	0.367119272696814
0.405813477080544	0.201229429010722	0.471634306760360	0.0404932830999812	0.0949067022512550	0.448586033008967	0.426664104214470	0.426664104214470	0.258517352015005	0.385981798219002	0.110300074421379	0.285764963348857	0.367119272696814	0.332114550150063	0.191395557936894	0.285764963348857	0.471634306760360	0.0575043204059603	0.164684578180201	0.285764963348857	0.271799929403250	0.385981798219002	0.426664104214470	0.367119272696814	0.367119272696814	0.00190565773454980	0.0776708968641415	0.367119272696814	0.0949067022512550	0.191395557936894	0.0668312212928501	0.285764963348857	0.0385144188388296	0.471634306760360	0.385981798219002	0.426664104214470	0.233867792992046	0.426664104214470	0.471634306760360	0.426664104214470	0.405813477080544	0.448586033008967	0.0115715615609410	0.0575043204059603	0.426664104214470	0.448586033008967	0.385981798219002	1	0.115967273404394	0.233867792992046
0.173146043676730	0.191395557936894	0.201229429010722	0.0348420795045338	0.110300074421379	0.191395557936894	0.201229429010722	0.182042257825136	0.164684578180201	0.201229429010722	0.115967273404394	0.201229429010722	0.173146043676730	0.128190171281617	0.0997829924015665	0.222438919313326	0.201229429010722	0.0494790728252802	0.0949067022512550	0.148981948556375	0.115967273404394	0.201229429010722	0.182042257825136	0.156636615625054	0.173146043676730	0.00244817864764939	0.0546941445989704	0.173146043676730	0.0546941445989704	0.0902687112845792	0.0190980215033106	0.148981948556375	0.0331393836340734	0.222438919313326	0.182042257825136	0.182042257825136	0.121925652103121	0.201229429010722	0.201229429010722	0.164684578180201	0.173146043676730	0.191395557936894	0.00666861924645186	0.0366322595979748	0.182042257825136	0.173146043676730	0.201229429010722	0.115967273404394	1	0.110300074421379
0.385981798219002	0.191395557936894	0.448586033008967	0.0575043204059603	0.0997829924015665	0.426664104214470	0.405813477080544	0.405813477080544	0.271799929403250	0.448586033008967	0.115967273404394	0.332114550150063	0.349178539007083	0.285764963348857	0.164684578180201	0.332114550150063	0.448586033008967	0.0604588825658971	0.173146043676730	0.271799929403250	0.258517352015005	0.367119272696814	0.405813477080544	0.349178539007083	0.315884460525627	0.00200357010343866	0.0738752016236114	0.349178539007083	0.0997829924015665	0.182042257825136	0.0315198967244016	0.271799929403250	0.0447612567231826	0.448586033008967	0.367119272696814	0.448586033008967	0.222438919313326	0.405813477080544	0.448586033008967	0.367119272696814	0.385981798219002	0.426664104214470	0.00995664557261107	0.0604588825658971	0.405813477080544	0.349178539007083	0.367119272696814	0.233867792992046	0.110300074421379	1
0.0575043204059603	0.0575043204059603	0.0668312212928501	0.0127911988869490	0.0221956209956542	0.0635652496249319	0.0738752016236114	0.0668312212928501	0.0668312212928501	0.0738752016236114	0.0385144188388296	0.0668312212928501	0.0575043204059603	0.0425738210688537	0.0271210102903908	0.0738752016236114	0.0668312212928501	0.0181647212293296	0.0425738210688537	0.0546941445989704	0.0425738210688537	0.0738752016236114	0.0668312212928501	0.0520212991353433	0.0635652496249319	0.00181253024040277	0.0134484085008494	0.0575043204059603	0.0148658646407713	0.0299795524409040	0.00573795316612518	0.0404932830999812	0.0148658646407713	0.0738752016236114	0.0546941445989704	0.0604588825658971	0.0404932830999812	0.0668312212928501	0.0738752016236114	0.0546941445989704	0.0575043204059603	0.0635652496249319	0.00163970597621522	0.0148658646407713	0.0604588825658971	0.0635652496249319	0.0604588825658971	0.0385144188388296	0.0494790728252802	0.0366322595979748
0.605903682689596	0.271799929403250	0.778398151776837	0.0604588825658971	0.141701357036369	0.669765655292183	0.637034910409582	0.637034910409582	0.349178539007083	0.576293805406638	0.148981948556375	0.426664104214470	0.548130931760990	0.448586033008967	0.258517352015005	0.426664104214470	0.704178100255994	0.0858573740704490	0.245883880248171	0.471634306760360	0.405813477080544	0.576293805406638	0.637034910409582	0.548130931760990	0.495866796880141	0.00257396564838334	0.104909825506864	0.548130931760990	0.141701357036369	0.285764963348857	0.0404932830999812	0.426664104214470	0.0575043204059603	0.704178100255994	0.576293805406638	0.637034910409582	0.349178539007083	0.637034910409582	0.704178100255994	0.576293805406638	0.605903682689596	0.669765655292183	0.0156296702267219	0.0776708968641415	0.637034910409582	0.548130931760990	0.576293805406638	0.367119272696814	0.156636615625054	0.349178539007083
0.0181647212293296	0.0110060714878807	0.0190980215033106	0.0121661064173618	0.00856710570449006	0.0181647212293296	0.0190980215033106	0.0172770303605564	0.0141393854324516	0.0172770303605564	0.0134484085008494	0.0141393854324516	0.0164327200132102	0.0121661064173618	0.0115715615609410	0.0141393854324516	0.0190980215033106	0.0127911988869490	0.00814844023697872	0.0211109442843607	0.0110060714878807	0.0211109442843607	0.0172770303605564	0.0148658646407713	0.0148658646407713	0.000140780849365461	0.0211109442843607	0.0221956209956542	0.00573795316612518	0.00856710570449006	0.00299144945341309	0.0211109442843607	0.00573795316612518	0.0190980215033106	0.0172770303605564	0.0172770303605564	0.0141393854324516	0.0233360282110964	0.0211109442843607	0.0156296702267219	0.0164327200132102	0.0181647212293296	0.00314514961534912	0.00573795316612518	0.0172770303605564	0.0164327200132102	0.0211109442843607	0.0110060714878807	0.00856710570449006	0.0104682163214011
0.521344348203037	0.258517352015005	0.605903682689596	0.0635652496249319	0.134776560385438	0.576293805406638	0.548130931760990	0.548130931760990	0.300447518353171	0.495866796880141	0.156636615625054	0.405813477080544	0.521344348203037	0.385981798219002	0.271799929403250	0.367119272696814	0.605903682689596	0.0902687112845792	0.211568562700564	0.367119272696814	0.349178539007083	0.495866796880141	0.548130931760990	0.471634306760360	0.426664104214470	0.00244817864764939	0.121925652103121	0.471634306760360	0.121925652103121	0.245883880248171	0.0470610824477871	0.405813477080544	0.0546941445989704	0.605903682689596	0.495866796880141	0.548130931760990	0.332114550150063	0.548130931760990	0.605903682689596	0.495866796880141	0.521344348203037	0.576293805406638	0.0148658646407713	0.0816616142777735	0.548130931760990	0.521344348203037	0.495866796880141	0.315884460525627	0.148981948556375	0.300447518353171
0.271799929403250	0.0997829924015665	0.285764963348857	0.0245350293544710	0.0635652496249319	0.271799929403250	0.233867792992046	0.233867792992046	0.141701357036369	0.211568562700564	0.0546941445989704	0.156636615625054	0.201229429010722	0.164684578180201	0.0949067022512550	0.156636615625054	0.258517352015005	0.0348420795045338	0.0902687112845792	0.233867792992046	0.148981948556375	0.211568562700564	0.233867792992046	0.201229429010722	0.182042257825136	0.000944952396781075	0.0470610824477871	0.201229429010722	0.0575043204059603	0.104909825506864	0.0181647212293296	0.156636615625054	0.0233360282110964	0.258517352015005	0.233867792992046	0.233867792992046	0.128190171281617	0.258517352015005	0.258517352015005	0.233867792992046	0.245883880248171	0.245883880248171	0.00701125176424352	0.0315198967244016	0.233867792992046	0.201229429010722	0.211568562700564	0.134776560385438	0.0635652496249319	0.128190171281617
0.740358650763932	0.332114550150063	0.860440962974179	0.0816616142777735	0.173146043676730	0.818392115854120	0.778398151776837	0.778398151776837	0.426664104214470	0.704178100255994	0.201229429010722	0.521344348203037	0.669765655292183	0.548130931760990	0.315884460525627	0.521344348203037	0.860440962974179	0.115967273404394	0.300447518353171	0.576293805406638	0.495866796880141	0.704178100255994	0.778398151776837	0.669765655292183	0.605903682689596	0.00314514961534912	0.141701357036369	0.669765655292183	0.173146043676730	0.349178539007083	0.0494790728252802	0.521344348203037	0.0702649980271934	0.860440962974179	0.778398151776837	0.778398151776837	0.471634306760360	0.778398151776837	0.860440962974179	0.704178100255994	0.740358650763932	0.818392115854120	0.0190980215033106	0.0949067022512550	0.778398151776837	0.669765655292183	0.704178100255994	0.448586033008967	0.191395557936894	0.426664104214470
0.637034910409582	0.315884460525627	0.740358650763932	0.0776708968641415	0.164684578180201	0.704178100255994	0.669765655292183	0.669765655292183	0.367119272696814	0.605903682689596	0.173146043676730	0.495866796880141	0.576293805406638	0.471634306760360	0.271799929403250	0.495866796880141	0.740358650763932	0.110300074421379	0.285764963348857	0.605903682689596	0.426664104214470	0.669765655292183	0.669765655292183	0.576293805406638	0.521344348203037	0.00299144945341309	0.148981948556375	0.637034910409582	0.148981948556375	0.300447518353171	0.0520212991353433	0.495866796880141	0.0604588825658971	0.740358650763932	0.740358650763932	0.669765655292183	0.405813477080544	0.669765655292183	0.740358650763932	0.605903682689596	0.637034910409582	0.704178100255994	0.0200792745859484	0.0816616142777735	0.669765655292183	0.576293805406638	0.605903682689596	0.385981798219002	0.182042257825136	0.367119272696814
0.00270621556372886	0.00330674686535135	0.00314514961534912	0.00200357010343866	0.00190565773454980	0.00299144945341309	0.00314514961534912	0.00314514961534912	0.00314514961534912	0.00347664695445567	0.00446641213949389	0.00314514961534912	0.00404054095987990	0.00244817864764939	0.00190565773454980	0.00469589563229703	0.00314514961534912	0.00172395378918903	0.00244817864764939	0.00314514961534912	0.00181253024040277	0.00424814326421908	0.00314514961534912	0.00244817864764939	0.00299144945341309	0.000140780849365461	0.00284526045713476	0.00365527648111693	0.00155957526547198	0.00141087018916914	0.000601967665424751	0.00347664695445567	0.00127634410134336	0.00314514961534912	0.00257396564838334	0.00314514961534912	0.00257396564838334	0.00347664695445567	0.00347664695445567	0.00314514961534912	0.00270621556372886	0.00299144945341309	0.000944952396781075	0.00232853872567058	0.00284526045713476	0.00270621556372886	0.00384308396234569	0.00200357010343866	0.00257396564838334	0.00232853872567058
0.605903682689596	0.300447518353171	0.704178100255994	0.0902687112845792	0.156636615625054	0.669765655292183	0.637034910409582	0.637034910409582	0.385981798219002	0.576293805406638	0.222438919313326	0.471634306760360	0.548130931760990	0.448586033008967	0.258517352015005	0.521344348203037	0.704178100255994	0.115967273404394	0.332114550150063	0.471634306760360	0.405813477080544	0.704178100255994	0.637034910409582	0.548130931760990	0.495866796880141	0.00314514961534912	0.141701357036369	0.605903682689596	0.173146043676730	0.285764963348857	0.0494790728252802	0.521344348203037	0.0776708968641415	0.704178100255994	0.576293805406638	0.637034910409582	0.385981798219002	0.637034910409582	0.704178100255994	0.576293805406638	0.605903682689596	0.669765655292183	0.0211109442843607	0.104909825506864	0.637034910409582	0.548130931760990	0.576293805406638	0.367119272696814	0.191395557936894	0.385981798219002
0.367119272696814	0.182042257825136	0.426664104214470	0.0546941445989704	0.115967273404394	0.405813477080544	0.385981798219002	0.385981798219002	0.233867792992046	0.385981798219002	0.110300074421379	0.285764963348857	0.332114550150063	0.271799929403250	0.156636615625054	0.349178539007083	0.426664104214470	0.0635652496249319	0.164684578180201	0.258517352015005	0.245883880248171	0.426664104214470	0.385981798219002	0.332114550150063	0.300447518353171	0.00190565773454980	0.0702649980271934	0.367119272696814	0.0949067022512550	0.173146043676730	0.0271210102903908	0.285764963348857	0.0520212991353433	0.426664104214470	0.385981798219002	0.385981798219002	0.233867792992046	0.385981798219002	0.426664104214470	0.349178539007083	0.367119272696814	0.405813477080544	0.00947007474959470	0.0520212991353433	0.385981798219002	0.332114550150063	0.385981798219002	0.222438919313326	0.191395557936894	0.233867792992046
0.300447518353171	0.134776560385438	0.349178539007083	0.0299795524409040	0.0776708968641415	0.405813477080544	0.315884460525627	0.315884460525627	0.173146043676730	0.285764963348857	0.0738752016236114	0.211568562700564	0.271799929403250	0.222438919313326	0.128190171281617	0.211568562700564	0.349178539007083	0.0470610824477871	0.134776560385438	0.211568562700564	0.222438919313326	0.285764963348857	0.315884460525627	0.271799929403250	0.245883880248171	0.00127634410134336	0.0520212991353433	0.271799929403250	0.0776708968641415	0.141701357036369	0.0200792745859484	0.233867792992046	0.0315198967244016	0.349178539007083	0.285764963348857	0.385981798219002	0.173146043676730	0.315884460525627	0.349178539007083	0.285764963348857	0.405813477080544	0.405813477080544	0.00775023451161748	0.0470610824477871	0.315884460525627	0.271799929403250	0.285764963348857	0.182042257825136	0.0776708968641415	0.173146043676730
0.332114550150063	0.201229429010722	0.385981798219002	0.0494790728252802	0.0949067022512550	0.448586033008967	0.385981798219002	0.349178539007083	0.233867792992046	0.349178539007083	0.0997829924015665	0.258517352015005	0.300447518353171	0.245883880248171	0.156636615625054	0.315884460525627	0.385981798219002	0.0635652496249319	0.148981948556375	0.233867792992046	0.245883880248171	0.349178539007083	0.349178539007083	0.300447518353171	0.332114550150063	0.00257396564838334	0.0635652496249319	0.300447518353171	0.0949067022512550	0.173146043676730	0.0221956209956542	0.285764963348857	0.0520212991353433	0.426664104214470	0.315884460525627	0.426664104214470	0.191395557936894	0.385981798219002	0.385981798219002	0.315884460525627	0.448586033008967	0.448586033008967	0.0104682163214011	0.0635652496249319	0.349178539007083	0.300447518353171	0.349178539007083	0.201229429010722	0.156636615625054	0.211568562700564
0.00210651319311626	0.00257396564838334	0.00244817864764939	0.00190565773454980	0.00200357010343866	0.00232853872567058	0.00270621556372886	0.00221474548115742	0.00330674686535135	0.00244817864764939	0.00257396564838334	0.00244817864764939	0.00232853872567058	0.00172395378918903	0.00200357010343866	0.00404054095987990	0.00244817864764939	0.00163970597621522	0.00210651319311626	0.00244817864764939	0.00172395378918903	0.00270621556372886	0.00270621556372886	0.00210651319311626	0.00190565773454980	0.000244286591396076	0.00181253024040277	0.00257396564838334	0.000993503889516941	0.00134192244325342	0.000517957637717392	0.00270621556372886	0.00148336045849280	0.00270621556372886	0.00244817864764939	0.00244817864764939	0.00181253024040277	0.00270621556372886	0.00270621556372886	0.00221474548115742	0.00210651319311626	0.00232853872567058	0.000298495778079588	0.00134192244325342	0.00221474548115742	0.00210651319311626	0.00270621556372886	0.00127634410134336	0.00446641213949389	0.00244817864764939
0.704178100255994	0.349178539007083	0.818392115854120	0.0858573740704490	0.182042257825136	0.778398151776837	0.740358650763932	0.740358650763932	0.405813477080544	0.669765655292183	0.191395557936894	0.548130931760990	0.637034910409582	0.521344348203037	0.300447518353171	0.548130931760990	0.818392115854120	0.121925652103121	0.315884460525627	0.605903682689596	0.471634306760360	0.740358650763932	0.740358650763932	0.637034910409582	0.576293805406638	0.00330674686535135	0.148981948556375	0.704178100255994	0.164684578180201	0.332114550150063	0.0520212991353433	0.548130931760990	0.0668312212928501	0.818392115854120	0.740358650763932	0.740358650763932	0.448586033008967	0.740358650763932	0.818392115854120	0.669765655292183	0.704178100255994	0.778398151776837	0.0200792745859484	0.0902687112845792	0.740358650763932	0.637034910409582	0.669765655292183	0.426664104214470	0.201229429010722	0.405813477080544
0.521344348203037	0.315884460525627	0.605903682689596	0.0635652496249319	0.182042257825136	0.576293805406638	0.548130931760990	0.548130931760990	0.332114550150063	0.548130931760990	0.156636615625054	0.405813477080544	0.471634306760360	0.385981798219002	0.222438919313326	0.495866796880141	0.605903682689596	0.0902687112845792	0.211568562700564	0.367119272696814	0.349178539007083	0.495866796880141	0.548130931760990	0.471634306760360	0.426664104214470	0.00299144945341309	0.110300074421379	0.471634306760360	0.121925652103121	0.271799929403250	0.0385144188388296	0.367119272696814	0.0604588825658971	0.605903682689596	0.495866796880141	0.548130931760990	0.332114550150063	0.548130931760990	0.605903682689596	0.495866796880141	0.521344348203037	0.576293805406638	0.0134484085008494	0.0738752016236114	0.548130931760990	0.521344348203037	0.495866796880141	0.315884460525627	0.201229429010722	0.332114550150063
0.704178100255994	0.315884460525627	0.818392115854120	0.0702649980271934	0.164684578180201	0.778398151776837	0.740358650763932	0.740358650763932	0.405813477080544	0.669765655292183	0.173146043676730	0.495866796880141	0.637034910409582	0.521344348203037	0.300447518353171	0.495866796880141	0.818392115854120	0.0997829924015665	0.285764963348857	0.495866796880141	0.471634306760360	0.669765655292183	0.740358650763932	0.637034910409582	0.576293805406638	0.00299144945341309	0.121925652103121	0.637034910409582	0.164684578180201	0.332114550150063	0.0470610824477871	0.495866796880141	0.0668312212928501	0.818392115854120	0.669765655292183	0.740358650763932	0.405813477080544	0.740358650763932	0.818392115854120	0.669765655292183	0.704178100255994	0.778398151776837	0.0164327200132102	0.0902687112845792	0.740358650763932	0.637034910409582	0.669765655292183	0.426664104214470	0.182042257825136	0.405813477080544
0.740358650763932	0.332114550150063	0.860440962974179	0.0816616142777735	0.173146043676730	0.818392115854120	0.778398151776837	0.778398151776837	0.471634306760360	0.704178100255994	0.182042257825136	0.521344348203037	0.669765655292183	0.548130931760990	0.315884460525627	0.576293805406638	0.860440962974179	0.104909825506864	0.332114550150063	0.521344348203037	0.495866796880141	0.778398151776837	0.778398151776837	0.669765655292183	0.605903682689596	0.00347664695445567	0.128190171281617	0.740358650763932	0.191395557936894	0.349178539007083	0.0494790728252802	0.521344348203037	0.0702649980271934	0.860440962974179	0.704178100255994	0.778398151776837	0.426664104214470	0.778398151776837	0.860440962974179	0.704178100255994	0.740358650763932	0.818392115854120	0.0172770303605564	0.104909825506864	0.778398151776837	0.669765655292183	0.704178100255994	0.448586033008967	0.211568562700564	0.426664104214470
0.426664104214470	0.211568562700564	0.495866796880141	0.0470610824477871	0.134776560385438	0.576293805406638	0.448586033008967	0.448586033008967	0.245883880248171	0.448586033008967	0.191395557936894	0.300447518353171	0.385981798219002	0.315884460525627	0.182042257825136	0.332114550150063	0.495866796880141	0.0738752016236114	0.173146043676730	0.300447518353171	0.315884460525627	0.405813477080544	0.448586033008967	0.385981798219002	0.349178539007083	0.00270621556372886	0.0902687112845792	0.385981798219002	0.134776560385438	0.201229429010722	0.0425738210688537	0.332114550150063	0.0604588825658971	0.495866796880141	0.405813477080544	0.548130931760990	0.271799929403250	0.448586033008967	0.495866796880141	0.448586033008967	0.521344348203037	0.521344348203037	0.0134484085008494	0.0902687112845792	0.448586033008967	0.471634306760360	0.405813477080544	0.285764963348857	0.148981948556375	0.271799929403250
4.91576513016079e-05	7.33953001519061e-05	5.71307659873500e-05	2.97848019560152e-05	4.67553684567539e-05	5.43388453928791e-05	6.31523227404851e-05	5.71307659873500e-05	9.42901778278480e-05	6.31523227404851e-05	8.11311314092001e-05	6.98085488369167e-05	4.91576513016079e-05	4.02302342591418e-05	3.13151399928652e-05	8.52996350827020e-05	5.16833630286878e-05	5.16833630286878e-05	4.91576513016079e-05	6.31523227404851e-05	6.00661349850667e-05	6.98085488369167e-05	6.31523227404851e-05	4.44704826541482e-05	4.02302342591418e-05	1.89739586456173e-05	3.46157415066129e-05	7.33953001519061e-05	1.55281381621153e-05	3.13151399928652e-05	1.09345748315110e-05	5.71307659873500e-05	2.83292499334561e-05	5.71307659873500e-05	4.22972568235043e-05	6.31523227404851e-05	3.82642249188618e-05	6.31523227404851e-05	5.71307659873500e-05	5.16833630286878e-05	5.43388453928791e-05	5.43388453928791e-05	6.96570589815844e-06	5.16833630286878e-05	5.16833630286878e-05	4.44704826541482e-05	6.31523227404851e-05	2.97848019560152e-05	0.000104228319689613	5.16833630286878e-05
0.495866796880141	0.300447518353171	0.576293805406638	0.0546941445989704	0.173146043676730	0.548130931760990	0.521344348203037	0.521344348203037	0.285764963348857	0.471634306760360	0.134776560385438	0.426664104214470	0.448586033008967	0.367119272696814	0.211568562700564	0.426664104214470	0.576293805406638	0.0949067022512550	0.222438919313326	0.471634306760360	0.332114550150063	0.521344348203037	0.521344348203037	0.448586033008967	0.405813477080544	0.00284526045713476	0.0949067022512550	0.548130931760990	0.115967273404394	0.233867792992046	0.0404932830999812	0.385981798219002	0.0470610824477871	0.576293805406638	0.576293805406638	0.521344348203037	0.315884460525627	0.521344348203037	0.576293805406638	0.471634306760360	0.495866796880141	0.548130931760990	0.0156296702267219	0.0858573740704490	0.521344348203037	0.448586033008967	0.576293805406638	0.300447518353171	0.173146043676730	0.285764963348857
0.00221474548115742	0.00221474548115742	0.00257396564838334	0.00134192244325342	0.00115464503930963	0.00270621556372886	0.00284526045713476	0.00284526045713476	0.00257396564838334	0.00257396564838334	0.00270621556372886	0.00210651319311626	0.00181253024040277	0.00148336045849280	0.00127634410134336	0.00257396564838334	0.00232853872567058	0.00172395378918903	0.00163970597621522	0.00257396564838334	0.00221474548115742	0.00314514961534912	0.00257396564838334	0.00181253024040277	0.00244817864764939	0.000115213937183940	0.00232853872567058	0.00299144945341309	0.00104454994965632	0.000944952396781075	0.000403177267897914	0.00232853872567058	0.000854851443414548	0.00257396564838334	0.00232853872567058	0.00284526045713476	0.00210651319311626	0.00257396564838334	0.00257396564838334	0.00232853872567058	0.00299144945341309	0.00270621556372886	0.000517957637717392	0.00155957526547198	0.00210651319311626	0.00200357010343866	0.00284526045713476	0.00148336045849280	0.00172395378918903	0.00190565773454980
0.740358650763932	0.332114550150063	0.860440962974179	0.0738752016236114	0.173146043676730	0.818392115854120	0.778398151776837	0.778398151776837	0.426664104214470	0.704178100255994	0.182042257825136	0.521344348203037	0.669765655292183	0.548130931760990	0.315884460525627	0.521344348203037	0.860440962974179	0.104909825506864	0.300447518353171	0.521344348203037	0.495866796880141	0.704178100255994	0.778398151776837	0.669765655292183	0.605903682689596	0.00314514961534912	0.128190171281617	0.669765655292183	0.173146043676730	0.349178539007083	0.0546941445989704	0.521344348203037	0.0702649980271934	0.860440962974179	0.704178100255994	0.778398151776837	0.426664104214470	0.778398151776837	0.860440962974179	0.704178100255994	0.740358650763932	0.818392115854120	0.0190980215033106	0.0949067022512550	0.778398151776837	0.740358650763932	0.704178100255994	0.495866796880141	0.191395557936894	0.426664104214470
0.448586033008967	0.164684578180201	0.426664104214470	0.0447612567231826	0.0858573740704490	0.405813477080544	0.385981798219002	0.385981798219002	0.211568562700564	0.349178539007083	0.0902687112845792	0.258517352015005	0.332114550150063	0.271799929403250	0.156636615625054	0.258517352015005	0.426664104214470	0.0575043204059603	0.148981948556375	0.349178539007083	0.245883880248171	0.349178539007083	0.385981798219002	0.332114550150063	0.300447518353171	0.00155957526547198	0.0702649980271934	0.332114550150063	0.0949067022512550	0.173146043676730	0.0271210102903908	0.258517352015005	0.0425738210688537	0.426664104214470	0.426664104214470	0.385981798219002	0.211568562700564	0.426664104214470	0.426664104214470	0.349178539007083	0.405813477080544	0.405813477080544	0.0127911988869490	0.0575043204059603	0.385981798219002	0.332114550150063	0.349178539007083	0.222438919313326	0.104909825506864	0.211568562700564
0.637034910409582	0.285764963348857	0.740358650763932	0.0776708968641415	0.148981948556375	0.704178100255994	0.669765655292183	0.669765655292183	0.367119272696814	0.605903682689596	0.173146043676730	0.448586033008967	0.576293805406638	0.471634306760360	0.332114550150063	0.448586033008967	0.740358650763932	0.0902687112845792	0.258517352015005	0.448586033008967	0.426664104214470	0.605903682689596	0.669765655292183	0.576293805406638	0.521344348203037	0.00299144945341309	0.134776560385438	0.576293805406638	0.148981948556375	0.300447518353171	0.0520212991353433	0.495866796880141	0.0668312212928501	0.740358650763932	0.605903682689596	0.669765655292183	0.367119272696814	0.669765655292183	0.740358650763932	0.605903682689596	0.637034910409582	0.704178100255994	0.0200792745859484	0.0902687112845792	0.669765655292183	0.576293805406638	0.669765655292183	0.385981798219002	0.182042257825136	0.405813477080544
0.426664104214470	0.233867792992046	0.495866796880141	0.0575043204059603	0.121925652103121	0.471634306760360	0.448586033008967	0.448586033008967	0.245883880248171	0.405813477080544	0.128190171281617	0.332114550150063	0.385981798219002	0.315884460525627	0.201229429010722	0.332114550150063	0.495866796880141	0.110300074421379	0.191395557936894	0.367119272696814	0.285764963348857	0.448586033008967	0.448586033008967	0.385981798219002	0.349178539007083	0.00221474548115742	0.0902687112845792	0.426664104214470	0.0997829924015665	0.222438919313326	0.0348420795045338	0.367119272696814	0.0494790728252802	0.495866796880141	0.495866796880141	0.448586033008967	0.300447518353171	0.495866796880141	0.495866796880141	0.405813477080544	0.471634306760360	0.521344348203037	0.0164327200132102	0.0738752016236114	0.448586033008967	0.426664104214470	0.405813477080544	0.258517352015005	0.164684578180201	0.245883880248171
0.637034910409582	0.285764963348857	0.740358650763932	0.0702649980271934	0.148981948556375	0.704178100255994	0.669765655292183	0.669765655292183	0.405813477080544	0.669765655292183	0.191395557936894	0.495866796880141	0.637034910409582	0.471634306760360	0.271799929403250	0.495866796880141	0.740358650763932	0.110300074421379	0.258517352015005	0.448586033008967	0.471634306760360	0.605903682689596	0.669765655292183	0.576293805406638	0.576293805406638	0.00299144945341309	0.121925652103121	0.576293805406638	0.164684578180201	0.300447518353171	0.0425738210688537	0.448586033008967	0.0604588825658971	0.740358650763932	0.605903682689596	0.740358650763932	0.405813477080544	0.669765655292183	0.740358650763932	0.605903682689596	0.637034910409582	0.704178100255994	0.0148658646407713	0.0902687112845792	0.669765655292183	0.576293805406638	0.605903682689596	0.385981798219002	0.164684578180201	0.448586033008967
0.495866796880141	0.271799929403250	0.576293805406638	0.0816616142777735	0.141701357036369	0.548130931760990	0.521344348203037	0.521344348203037	0.349178539007083	0.521344348203037	0.121925652103121	0.385981798219002	0.448586033008967	0.367119272696814	0.258517352015005	0.426664104214470	0.576293805406638	0.0702649980271934	0.222438919313326	0.349178539007083	0.332114550150063	0.521344348203037	0.521344348203037	0.448586033008967	0.448586033008967	0.00257396564838334	0.141701357036369	0.448586033008967	0.128190171281617	0.233867792992046	0.0494790728252802	0.349178539007083	0.0520212991353433	0.576293805406638	0.471634306760360	0.521344348203037	0.285764963348857	0.521344348203037	0.576293805406638	0.471634306760360	0.495866796880141	0.548130931760990	0.0156296702267219	0.0776708968641415	0.521344348203037	0.448586033008967	0.471634306760360	0.332114550150063	0.191395557936894	0.315884460525627
0.778398151776837	0.349178539007083	0.904650272676751	0.0776708968641415	0.182042257825136	0.860440962974179	0.818392115854120	0.818392115854120	0.495866796880141	0.740358650763932	0.191395557936894	0.548130931760990	0.704178100255994	0.576293805406638	0.332114550150063	0.548130931760990	0.904650272676751	0.110300074421379	0.315884460525627	0.548130931760990	0.576293805406638	0.740358650763932	0.818392115854120	0.704178100255994	0.637034910409582	0.00365527648111693	0.134776560385438	0.704178100255994	0.182042257825136	0.367119272696814	0.0520212991353433	0.548130931760990	0.0738752016236114	0.904650272676751	0.740358650763932	0.818392115854120	0.448586033008967	0.818392115854120	0.904650272676751	0.740358650763932	0.778398151776837	0.860440962974179	0.0181647212293296	0.0997829924015665	0.818392115854120	0.704178100255994	0.740358650763932	0.471634306760360	0.201229429010722	0.448586033008967
0.669765655292183	0.300447518353171	0.778398151776837	0.0902687112845792	0.156636615625054	0.740358650763932	0.704178100255994	0.704178100255994	0.385981798219002	0.637034910409582	0.222438919313326	0.471634306760360	0.605903682689596	0.495866796880141	0.285764963348857	0.471634306760360	0.778398151776837	0.128190171281617	0.271799929403250	0.521344348203037	0.448586033008967	0.637034910409582	0.704178100255994	0.605903682689596	0.548130931760990	0.00284526045713476	0.128190171281617	0.605903682689596	0.156636615625054	0.315884460525627	0.0447612567231826	0.521344348203037	0.0776708968641415	0.778398151776837	0.704178100255994	0.704178100255994	0.426664104214470	0.704178100255994	0.778398151776837	0.637034910409582	0.669765655292183	0.740358650763932	0.0211109442843607	0.0949067022512550	0.704178100255994	0.605903682689596	0.637034910409582	0.405813477080544	0.173146043676730	0.385981798219002
0.778398151776837	0.349178539007083	0.904650272676751	0.0858573740704490	0.182042257825136	0.860440962974179	0.818392115854120	0.818392115854120	0.448586033008967	0.740358650763932	0.191395557936894	0.548130931760990	0.704178100255994	0.576293805406638	0.367119272696814	0.548130931760990	0.904650272676751	0.110300074421379	0.315884460525627	0.548130931760990	0.521344348203037	0.740358650763932	0.818392115854120	0.704178100255994	0.637034910409582	0.00330674686535135	0.134776560385438	0.704178100255994	0.201229429010722	0.367119272696814	0.0575043204059603	0.548130931760990	0.0738752016236114	0.904650272676751	0.740358650763932	0.818392115854120	0.448586033008967	0.818392115854120	0.904650272676751	0.740358650763932	0.778398151776837	0.860440962974179	0.0181647212293296	0.0997829924015665	0.818392115854120	0.704178100255994	0.740358650763932	0.471634306760360	0.201229429010722	0.448586033008967
0.704178100255994	0.315884460525627	0.818392115854120	0.0858573740704490	0.164684578180201	0.778398151776837	0.740358650763932	0.740358650763932	0.405813477080544	0.669765655292183	0.191395557936894	0.495866796880141	0.637034910409582	0.521344348203037	0.300447518353171	0.495866796880141	0.818392115854120	0.121925652103121	0.285764963348857	0.495866796880141	0.471634306760360	0.740358650763932	0.740358650763932	0.637034910409582	0.576293805406638	0.00299144945341309	0.134776560385438	0.704178100255994	0.164684578180201	0.332114550150063	0.0520212991353433	0.548130931760990	0.0816616142777735	0.818392115854120	0.669765655292183	0.740358650763932	0.448586033008967	0.740358650763932	0.818392115854120	0.669765655292183	0.704178100255994	0.778398151776837	0.0181647212293296	0.0902687112845792	0.740358650763932	0.637034910409582	0.740358650763932	0.426664104214470	0.182042257825136	0.405813477080544
0.740358650763932	0.367119272696814	0.860440962974179	0.0738752016236114	0.173146043676730	0.818392115854120	0.778398151776837	0.778398151776837	0.426664104214470	0.778398151776837	0.182042257825136	0.521344348203037	0.669765655292183	0.548130931760990	0.315884460525627	0.521344348203037	0.860440962974179	0.115967273404394	0.332114550150063	0.576293805406638	0.548130931760990	0.704178100255994	0.860440962974179	0.669765655292183	0.605903682689596	0.00384308396234569	0.128190171281617	0.669765655292183	0.173146043676730	0.349178539007083	0.0494790728252802	0.521344348203037	0.0702649980271934	0.860440962974179	0.704178100255994	0.778398151776837	0.426664104214470	0.778398151776837	0.860440962974179	0.704178100255994	0.740358650763932	0.818392115854120	0.0172770303605564	0.115967273404394	0.778398151776837	0.669765655292183	0.704178100255994	0.448586033008967	0.191395557936894	0.426664104214470
0.548130931760990	0.271799929403250	0.637034910409582	0.0604588825658971	0.128190171281617	0.605903682689596	0.576293805406638	0.576293805406638	0.385981798219002	0.521344348203037	0.134776560385438	0.385981798219002	0.495866796880141	0.405813477080544	0.233867792992046	0.426664104214470	0.637034910409582	0.0776708968641415	0.245883880248171	0.385981798219002	0.367119272696814	0.576293805406638	0.576293805406638	0.495866796880141	0.448586033008967	0.00347664695445567	0.0949067022512550	0.495866796880141	0.141701357036369	0.258517352015005	0.0366322595979748	0.385981798219002	0.0520212991353433	0.637034910409582	0.521344348203037	0.576293805406638	0.315884460525627	0.576293805406638	0.637034910409582	0.521344348203037	0.548130931760990	0.605903682689596	0.0127911988869490	0.0858573740704490	0.576293805406638	0.495866796880141	0.521344348203037	0.332114550150063	0.156636615625054	0.315884460525627
0.495866796880141	0.300447518353171	0.576293805406638	0.0604588825658971	0.156636615625054	0.548130931760990	0.521344348203037	0.521344348203037	0.315884460525627	0.521344348203037	0.182042257825136	0.426664104214470	0.495866796880141	0.367119272696814	0.211568562700564	0.385981798219002	0.576293805406638	0.104909825506864	0.222438919313326	0.471634306760360	0.332114550150063	0.521344348203037	0.521344348203037	0.448586033008967	0.405813477080544	0.00284526045713476	0.104909825506864	0.548130931760990	0.115967273404394	0.258517352015005	0.0494790728252802	0.426664104214470	0.0635652496249319	0.576293805406638	0.471634306760360	0.521344348203037	0.315884460525627	0.521344348203037	0.576293805406638	0.471634306760360	0.495866796880141	0.548130931760990	0.0172770303605564	0.0858573740704490	0.521344348203037	0.495866796880141	0.521344348203037	0.300447518353171	0.173146043676730	0.285764963348857
0.669765655292183	0.332114550150063	0.778398151776837	0.0738752016236114	0.173146043676730	0.740358650763932	0.704178100255994	0.704178100255994	0.385981798219002	0.704178100255994	0.222438919313326	0.471634306760360	0.605903682689596	0.495866796880141	0.285764963348857	0.471634306760360	0.778398151776837	0.128190171281617	0.332114550150063	0.521344348203037	0.448586033008967	0.637034910409582	0.704178100255994	0.605903682689596	0.548130931760990	0.00347664695445567	0.115967273404394	0.669765655292183	0.156636615625054	0.315884460525627	0.0546941445989704	0.471634306760360	0.0635652496249319	0.778398151776837	0.637034910409582	0.704178100255994	0.385981798219002	0.704178100255994	0.778398151776837	0.637034910409582	0.669765655292183	0.740358650763932	0.0172770303605564	0.115967273404394	0.704178100255994	0.605903682689596	0.704178100255994	0.405813477080544	0.173146043676730	0.385981798219002
0.778398151776837	0.349178539007083	0.904650272676751	0.0858573740704490	0.182042257825136	0.860440962974179	0.818392115854120	0.818392115854120	0.448586033008967	0.740358650763932	0.191395557936894	0.548130931760990	0.704178100255994	0.576293805406638	0.332114550150063	0.548130931760990	0.904650272676751	0.110300074421379	0.315884460525627	0.548130931760990	0.521344348203037	0.740358650763932	0.818392115854120	0.704178100255994	0.637034910409582	0.00330674686535135	0.134776560385438	0.704178100255994	0.201229429010722	0.367119272696814	0.0520212991353433	0.605903682689596	0.0816616142777735	0.904650272676751	0.740358650763932	0.818392115854120	0.448586033008967	0.818392115854120	0.904650272676751	0.740358650763932	0.778398151776837	0.860440962974179	0.0181647212293296	0.0997829924015665	0.818392115854120	0.704178100255994	0.740358650763932	0.471634306760360	0.201229429010722	0.448586033008967
0.405813477080544	0.201229429010722	0.471634306760360	0.0447612567231826	0.115967273404394	0.448586033008967	0.426664104214470	0.426664104214470	0.233867792992046	0.385981798219002	0.0997829924015665	0.285764963348857	0.367119272696814	0.300447518353171	0.173146043676730	0.285764963348857	0.471634306760360	0.0635652496249319	0.164684578180201	0.315884460525627	0.271799929403250	0.385981798219002	0.426664104214470	0.367119272696814	0.405813477080544	0.00190565773454980	0.0702649980271934	0.405813477080544	0.0949067022512550	0.191395557936894	0.0331393836340734	0.285764963348857	0.0385144188388296	0.471634306760360	0.385981798219002	0.426664104214470	0.258517352015005	0.426664104214470	0.471634306760360	0.385981798219002	0.405813477080544	0.448586033008967	0.0115715615609410	0.0635652496249319	0.426664104214470	0.367119272696814	0.426664104214470	0.245883880248171	0.115967273404394	0.233867792992046
0.704178100255994	0.385981798219002	0.818392115854120	0.0949067022512550	0.201229429010722	0.778398151776837	0.740358650763932	0.740358650763932	0.405813477080544	0.669765655292183	0.191395557936894	0.548130931760990	0.637034910409582	0.521344348203037	0.300447518353171	0.548130931760990	0.818392115854120	0.134776560385438	0.315884460525627	0.548130931760990	0.471634306760360	0.818392115854120	0.740358650763932	0.637034910409582	0.576293805406638	0.00365527648111693	0.164684578180201	0.778398151776837	0.164684578180201	0.332114550150063	0.0635652496249319	0.605903682689596	0.0816616142777735	0.818392115854120	0.669765655292183	0.740358650763932	0.495866796880141	0.740358650763932	0.818392115854120	0.669765655292183	0.704178100255994	0.778398151776837	0.0221956209956542	0.0997829924015665	0.740358650763932	0.704178100255994	0.740358650763932	0.426664104214470	0.222438919313326	0.405813477080544
0.904650272676751	0.332114550150063	0.860440962974179	0.0738752016236114	0.173146043676730	0.818392115854120	0.778398151776837	0.778398151776837	0.426664104214470	0.704178100255994	0.182042257825136	0.521344348203037	0.669765655292183	0.548130931760990	0.315884460525627	0.521344348203037	0.860440962974179	0.104909825506864	0.300447518353171	0.637034910409582	0.495866796880141	0.704178100255994	0.778398151776837	0.669765655292183	0.605903682689596	0.00314514961534912	0.128190171281617	0.669765655292183	0.173146043676730	0.349178539007083	0.0494790728252802	0.521344348203037	0.0702649980271934	0.860440962974179	0.704178100255994	0.778398151776837	0.426664104214470	0.778398151776837	0.860440962974179	0.704178100255994	0.818392115854120	0.818392115854120	0.0172770303605564	0.0949067022512550	0.778398151776837	0.669765655292183	0.704178100255994	0.448586033008967	0.191395557936894	0.426664104214470
0.778398151776837	0.349178539007083	0.904650272676751	0.0776708968641415	0.182042257825136	0.860440962974179	0.818392115854120	0.818392115854120	0.448586033008967	0.740358650763932	0.191395557936894	0.548130931760990	0.704178100255994	0.576293805406638	0.332114550150063	0.548130931760990	0.904650272676751	0.110300074421379	0.315884460525627	0.548130931760990	0.521344348203037	0.740358650763932	0.818392115854120	0.704178100255994	0.637034910409582	0.00330674686535135	0.134776560385438	0.704178100255994	0.182042257825136	0.367119272696814	0.0520212991353433	0.548130931760990	0.0738752016236114	0.904650272676751	0.740358650763932	0.818392115854120	0.448586033008967	0.818392115854120	0.904650272676751	0.740358650763932	0.778398151776837	0.860440962974179	0.0181647212293296	0.0997829924015665	0.818392115854120	0.704178100255994	0.740358650763932	0.471634306760360	0.201229429010722	0.448586033008967
0.426664104214470	0.258517352015005	0.495866796880141	0.0858573740704490	0.164684578180201	0.471634306760360	0.548130931760990	0.448586033008967	0.300447518353171	0.405813477080544	0.211568562700564	0.332114550150063	0.426664104214470	0.315884460525627	0.182042257825136	0.448586033008967	0.495866796880141	0.110300074421379	0.191395557936894	0.367119272696814	0.285764963348857	0.448586033008967	0.448586033008967	0.385981798219002	0.385981798219002	0.00270621556372886	0.0997829924015665	0.471634306760360	0.0997829924015665	0.201229429010722	0.0348420795045338	0.300447518353171	0.0668312212928501	0.548130931760990	0.405813477080544	0.495866796880141	0.271799929403250	0.495866796880141	0.548130931760990	0.405813477080544	0.426664104214470	0.471634306760360	0.0134484085008494	0.0902687112845792	0.448586033008967	0.426664104214470	0.448586033008967	0.258517352015005	0.148981948556375	0.332114550150063
0.704178100255994	0.315884460525627	0.818392115854120	0.0702649980271934	0.164684578180201	0.778398151776837	0.740358650763932	0.740358650763932	0.405813477080544	0.669765655292183	0.173146043676730	0.495866796880141	0.637034910409582	0.521344348203037	0.332114550150063	0.495866796880141	0.818392115854120	0.0997829924015665	0.285764963348857	0.495866796880141	0.471634306760360	0.669765655292183	0.740358650763932	0.637034910409582	0.576293805406638	0.00299144945341309	0.121925652103121	0.637034910409582	0.164684578180201	0.332114550150063	0.0470610824477871	0.495866796880141	0.0668312212928501	0.818392115854120	0.669765655292183	0.740358650763932	0.405813477080544	0.740358650763932	0.818392115854120	0.669765655292183	0.704178100255994	0.778398151776837	0.0181647212293296	0.0902687112845792	0.740358650763932	0.637034910409582	0.669765655292183	0.426664104214470	0.182042257825136	0.405813477080544
0.332114550150063	0.300447518353171	0.385981798219002	0.0546941445989704	0.104909825506864	0.367119272696814	0.426664104214470	0.349178539007083	0.285764963348857	0.349178539007083	0.148981948556375	0.258517352015005	0.332114550150063	0.245883880248171	0.156636615625054	0.315884460525627	0.385981798219002	0.0858573740704490	0.182042257825136	0.285764963348857	0.222438919313326	0.385981798219002	0.349178539007083	0.300447518353171	0.367119272696814	0.00347664695445567	0.0776708968641415	0.367119272696814	0.0949067022512550	0.156636615625054	0.0299795524409040	0.233867792992046	0.0470610824477871	0.426664104214470	0.315884460525627	0.349178539007083	0.211568562700564	0.349178539007083	0.426664104214470	0.315884460525627	0.332114550150063	0.367119272696814	0.00947007474959470	0.0776708968641415	0.349178539007083	0.332114550150063	0.349178539007083	0.222438919313326	0.156636615625054	0.191395557936894
0.704178100255994	0.315884460525627	0.818392115854120	0.0702649980271934	0.164684578180201	0.778398151776837	0.740358650763932	0.740358650763932	0.405813477080544	0.669765655292183	0.191395557936894	0.495866796880141	0.637034910409582	0.576293805406638	0.332114550150063	0.495866796880141	0.818392115854120	0.110300074421379	0.285764963348857	0.495866796880141	0.471634306760360	0.669765655292183	0.740358650763932	0.637034910409582	0.576293805406638	0.00299144945341309	0.148981948556375	0.637034910409582	0.164684578180201	0.332114550150063	0.0575043204059603	0.495866796880141	0.0668312212928501	0.818392115854120	0.669765655292183	0.740358650763932	0.448586033008967	0.740358650763932	0.818392115854120	0.669765655292183	0.704178100255994	0.778398151776837	0.0181647212293296	0.0902687112845792	0.740358650763932	0.637034910409582	0.669765655292183	0.426664104214470	0.182042257825136	0.405813477080544
0.245883880248171	0.148981948556375	0.285764963348857	0.0331393836340734	0.0858573740704490	0.271799929403250	0.258517352015005	0.258517352015005	0.191395557936894	0.258517352015005	0.0997829924015665	0.233867792992046	0.245883880248171	0.182042257825136	0.128190171281617	0.211568562700564	0.285764963348857	0.0520212991353433	0.134776560385438	0.258517352015005	0.164684578180201	0.285764963348857	0.285764963348857	0.222438919313326	0.201229429010722	0.00257396564838334	0.0575043204059603	0.300447518353171	0.0575043204059603	0.115967273404394	0.0221956209956542	0.233867792992046	0.0425738210688537	0.285764963348857	0.233867792992046	0.258517352015005	0.156636615625054	0.258517352015005	0.285764963348857	0.233867792992046	0.245883880248171	0.271799929403250	0.00947007474959470	0.0425738210688537	0.258517352015005	0.222438919313326	0.349178539007083	0.148981948556375	0.115967273404394	0.141701357036369
0.637034910409582	0.315884460525627	0.740358650763932	0.0776708968641415	0.182042257825136	0.704178100255994	0.669765655292183	0.669765655292183	0.367119272696814	0.605903682689596	0.191395557936894	0.495866796880141	0.576293805406638	0.471634306760360	0.271799929403250	0.495866796880141	0.740358650763932	0.134776560385438	0.285764963348857	0.495866796880141	0.426664104214470	0.669765655292183	0.669765655292183	0.576293805406638	0.521344348203037	0.00299144945341309	0.148981948556375	0.637034910409582	0.148981948556375	0.300447518353171	0.0470610824477871	0.495866796880141	0.0668312212928501	0.740358650763932	0.605903682689596	0.669765655292183	0.405813477080544	0.740358650763932	0.740358650763932	0.605903682689596	0.704178100255994	0.778398151776837	0.0200792745859484	0.0816616142777735	0.669765655292183	0.576293805406638	0.605903682689596	0.385981798219002	0.182042257825136	0.367119272696814
0.637034910409582	0.385981798219002	0.740358650763932	0.0635652496249319	0.182042257825136	0.704178100255994	0.669765655292183	0.669765655292183	0.405813477080544	0.605903682689596	0.211568562700564	0.548130931760990	0.576293805406638	0.471634306760360	0.300447518353171	0.548130931760990	0.740358650763932	0.0902687112845792	0.285764963348857	0.448586033008967	0.426664104214470	0.605903682689596	0.669765655292183	0.576293805406638	0.576293805406638	0.00330674686535135	0.121925652103121	0.576293805406638	0.148981948556375	0.300447518353171	0.0470610824477871	0.448586033008967	0.0738752016236114	0.740358650763932	0.605903682689596	0.669765655292183	0.367119272696814	0.669765655292183	0.740358650763932	0.605903682689596	0.637034910409582	0.704178100255994	0.0148658646407713	0.0902687112845792	0.669765655292183	0.576293805406638	0.669765655292183	0.426664104214470	0.245883880248171	0.367119272696814
0.367119272696814	0.245883880248171	0.426664104214470	0.0668312212928501	0.115967273404394	0.405813477080544	0.471634306760360	0.385981798219002	0.233867792992046	0.385981798219002	0.164684578180201	0.349178539007083	0.367119272696814	0.271799929403250	0.156636615625054	0.349178539007083	0.426664104214470	0.0858573740704490	0.164684578180201	0.285764963348857	0.245883880248171	0.426664104214470	0.385981798219002	0.332114550150063	0.332114550150063	0.00232853872567058	0.0776708968641415	0.405813477080544	0.0949067022512550	0.173146043676730	0.0331393836340734	0.285764963348857	0.0575043204059603	0.471634306760360	0.349178539007083	0.385981798219002	0.258517352015005	0.385981798219002	0.471634306760360	0.385981798219002	0.367119272696814	0.405813477080544	0.0141393854324516	0.0702649980271934	0.385981798219002	0.332114550150063	0.426664104214470	0.245883880248171	0.141701357036369	0.233867792992046
0.258517352015005	0.156636615625054	0.300447518353171	0.0858573740704490	0.0997829924015665	0.285764963348857	0.300447518353171	0.271799929403250	0.222438919313326	0.271799929403250	0.141701357036369	0.222438919313326	0.233867792992046	0.191395557936894	0.121925652103121	0.300447518353171	0.300447518353171	0.0668312212928501	0.141701357036369	0.245883880248171	0.173146043676730	0.300447518353171	0.332114550150063	0.233867792992046	0.211568562700564	0.00163970597621522	0.0902687112845792	0.258517352015005	0.0668312212928501	0.134776560385438	0.0233360282110964	0.182042257825136	0.0494790728252802	0.300447518353171	0.271799929403250	0.300447518353171	0.201229429010722	0.271799929403250	0.332114550150063	0.300447518353171	0.258517352015005	0.285764963348857	0.0121661064173618	0.0546941445989704	0.271799929403250	0.258517352015005	0.245883880248171	0.156636615625054	0.0997829924015665	0.271799929403250
0.211568562700564	0.141701357036369	0.245883880248171	0.0385144188388296	0.110300074421379	0.233867792992046	0.222438919313326	0.222438919313326	0.164684578180201	0.222438919313326	0.0702649980271934	0.182042257825136	0.211568562700564	0.156636615625054	0.0997829924015665	0.201229429010722	0.245883880248171	0.0494790728252802	0.104909825506864	0.182042257825136	0.141701357036369	0.245883880248171	0.245883880248171	0.191395557936894	0.173146043676730	0.00148336045849280	0.0738752016236114	0.285764963348857	0.0546941445989704	0.0997829924015665	0.0257956349717863	0.182042257825136	0.0331393836340734	0.245883880248171	0.201229429010722	0.222438919313326	0.148981948556375	0.245883880248171	0.245883880248171	0.245883880248171	0.211568562700564	0.233867792992046	0.0110060714878807	0.0366322595979748	0.222438919313326	0.211568562700564	0.245883880248171	0.128190171281617	0.110300074421379	0.134776560385438
0.0858573740704490	0.0702649980271934	0.0997829924015665	0.0233360282110964	0.0604588825658971	0.0949067022512550	0.0997829924015665	0.0902687112845792	0.110300074421379	0.110300074421379	0.0702649980271934	0.0902687112845792	0.0949067022512550	0.0635652496249319	0.0494790728252802	0.110300074421379	0.0997829924015665	0.0331393836340734	0.0575043204059603	0.0902687112845792	0.0575043204059603	0.0997829924015665	0.0997829924015665	0.0776708968641415	0.0776708968641415	0.00163970597621522	0.0299795524409040	0.104909825506864	0.0200792745859484	0.0447612567231826	0.0127911988869490	0.0738752016236114	0.0271210102903908	0.0997829924015665	0.0816616142777735	0.0902687112845792	0.0494790728252802	0.121925652103121	0.110300074421379	0.0997829924015665	0.0949067022512550	0.104909825506864	0.00404054095987990	0.0221956209956542	0.0902687112845792	0.0858573740704490	0.110300074421379	0.0635652496249319	0.0738752016236114	0.0738752016236114
0.669765655292183	0.300447518353171	0.778398151776837	0.0668312212928501	0.173146043676730	0.904650272676751	0.704178100255994	0.704178100255994	0.385981798219002	0.637034910409582	0.164684578180201	0.471634306760360	0.605903682689596	0.495866796880141	0.285764963348857	0.471634306760360	0.778398151776837	0.104909825506864	0.271799929403250	0.471634306760360	0.495866796880141	0.637034910409582	0.704178100255994	0.605903682689596	0.548130931760990	0.00284526045713476	0.115967273404394	0.605903682689596	0.173146043676730	0.315884460525627	0.0447612567231826	0.521344348203037	0.0702649980271934	0.778398151776837	0.637034910409582	0.860440962974179	0.385981798219002	0.704178100255994	0.778398151776837	0.637034910409582	0.818392115854120	0.818392115854120	0.0172770303605564	0.104909825506864	0.704178100255994	0.605903682689596	0.637034910409582	0.405813477080544	0.173146043676730	0.385981798219002
0.521344348203037	0.285764963348857	0.605903682689596	0.0702649980271934	0.134776560385438	0.576293805406638	0.548130931760990	0.548130931760990	0.367119272696814	0.548130931760990	0.191395557936894	0.367119272696814	0.471634306760360	0.385981798219002	0.245883880248171	0.367119272696814	0.605903682689596	0.0997829924015665	0.211568562700564	0.367119272696814	0.349178539007083	0.495866796880141	0.548130931760990	0.471634306760360	0.471634306760360	0.00270621556372886	0.164684578180201	0.471634306760360	0.148981948556375	0.245883880248171	0.0470610824477871	0.367119272696814	0.0604588825658971	0.605903682689596	0.495866796880141	0.548130931760990	0.367119272696814	0.605903682689596	0.605903682689596	0.548130931760990	0.521344348203037	0.576293805406638	0.0181647212293296	0.0816616142777735	0.548130931760990	0.521344348203037	0.495866796880141	0.349178539007083	0.182042257825136	0.332114550150063
0.00995664557261107	0.00995664557261107	0.0115715615609410	0.00493716994776149	0.00634273082032825	0.0134484085008494	0.0115715615609410	0.0104682163214011	0.0115715615609410	0.0115715615609410	0.00995664557261107	0.00947007474959470	0.00995664557261107	0.00737148868227301	0.00856710570449006	0.0141393854324516	0.0115715615609410	0.00424814326421908	0.00666861924645186	0.00775023451161748	0.00737148868227301	0.0115715615609410	0.0104682163214011	0.00995664557261107	0.0121661064173618	0.000190152231246569	0.00573795316612518	0.00995664557261107	0.00424814326421908	0.00519084089634157	0.00270621556372886	0.0127911988869490	0.00424814326421908	0.0127911988869490	0.0115715615609410	0.0141393854324516	0.00856710570449006	0.0115715615609410	0.0115715615609410	0.0115715615609410	0.0121661064173618	0.0121661064173618	0.000944952396781075	0.00469589563229703	0.0104682163214011	0.0134484085008494	0.0115715615609410	0.00814844023697872	0.0141393854324516	0.0104682163214011
0.637034910409582	0.285764963348857	0.740358650763932	0.0635652496249319	0.164684578180201	0.778398151776837	0.669765655292183	0.669765655292183	0.367119272696814	0.605903682689596	0.156636615625054	0.448586033008967	0.576293805406638	0.471634306760360	0.271799929403250	0.448586033008967	0.740358650763932	0.0902687112845792	0.258517352015005	0.448586033008967	0.426664104214470	0.605903682689596	0.669765655292183	0.576293805406638	0.521344348203037	0.00270621556372886	0.110300074421379	0.576293805406638	0.164684578180201	0.300447518353171	0.0425738210688537	0.495866796880141	0.0668312212928501	0.740358650763932	0.605903682689596	0.740358650763932	0.367119272696814	0.669765655292183	0.740358650763932	0.605903682689596	0.778398151776837	0.778398151776837	0.0164327200132102	0.0997829924015665	0.669765655292183	0.576293805406638	0.605903682689596	0.385981798219002	0.164684578180201	0.367119272696814
0.704178100255994	0.315884460525627	0.818392115854120	0.0702649980271934	0.164684578180201	0.778398151776837	0.740358650763932	0.740358650763932	0.405813477080544	0.669765655292183	0.173146043676730	0.495866796880141	0.637034910409582	0.576293805406638	0.300447518353171	0.495866796880141	0.818392115854120	0.0997829924015665	0.285764963348857	0.495866796880141	0.471634306760360	0.669765655292183	0.740358650763932	0.637034910409582	0.576293805406638	0.00299144945341309	0.121925652103121	0.637034910409582	0.164684578180201	0.332114550150063	0.0635652496249319	0.495866796880141	0.0668312212928501	0.818392115854120	0.669765655292183	0.740358650763932	0.405813477080544	0.740358650763932	0.818392115854120	0.669765655292183	0.704178100255994	0.778398151776837	0.0181647212293296	0.0902687112845792	0.740358650763932	0.778398151776837	0.669765655292183	0.576293805406638	0.182042257825136	0.405813477080544
0.740358650763932	0.332114550150063	0.860440962974179	0.0738752016236114	0.173146043676730	0.818392115854120	0.778398151776837	0.778398151776837	0.426664104214470	0.704178100255994	0.182042257825136	0.521344348203037	0.669765655292183	0.548130931760990	0.315884460525627	0.521344348203037	0.860440962974179	0.104909825506864	0.300447518353171	0.521344348203037	0.495866796880141	0.704178100255994	0.778398151776837	0.669765655292183	0.605903682689596	0.00347664695445567	0.128190171281617	0.669765655292183	0.173146043676730	0.349178539007083	0.0494790728252802	0.521344348203037	0.0702649980271934	0.860440962974179	0.704178100255994	0.778398151776837	0.426664104214470	0.778398151776837	0.860440962974179	0.704178100255994	0.740358650763932	0.818392115854120	0.0190980215033106	0.0949067022512550	0.778398151776837	0.669765655292183	0.704178100255994	0.448586033008967	0.191395557936894	0.426664104214470
0.669765655292183	0.332114550150063	0.778398151776837	0.0738752016236114	0.156636615625054	0.740358650763932	0.704178100255994	0.704178100255994	0.426664104214470	0.637034910409582	0.182042257825136	0.521344348203037	0.605903682689596	0.495866796880141	0.285764963348857	0.521344348203037	0.778398151776837	0.104909825506864	0.367119272696814	0.521344348203037	0.448586033008967	0.704178100255994	0.860440962974179	0.605903682689596	0.548130931760990	0.00424814326421908	0.115967273404394	0.605903682689596	0.173146043676730	0.315884460525627	0.0447612567231826	0.471634306760360	0.0702649980271934	0.778398151776837	0.637034910409582	0.704178100255994	0.385981798219002	0.704178100255994	0.778398151776837	0.637034910409582	0.669765655292183	0.740358650763932	0.0156296702267219	0.104909825506864	0.704178100255994	0.605903682689596	0.637034910409582	0.405813477080544	0.211568562700564	0.385981798219002
0.211568562700564	0.156636615625054	0.245883880248171	0.0385144188388296	0.0738752016236114	0.233867792992046	0.271799929403250	0.222438919313326	0.164684578180201	0.222438919313326	0.141701357036369	0.201229429010722	0.211568562700564	0.156636615625054	0.0997829924015665	0.222438919313326	0.245883880248171	0.0604588825658971	0.115967273404394	0.201229429010722	0.141701357036369	0.271799929403250	0.222438919313326	0.191395557936894	0.191395557936894	0.00200357010343866	0.0668312212928501	0.258517352015005	0.0494790728252802	0.110300074421379	0.0233360282110964	0.182042257825136	0.0546941445989704	0.271799929403250	0.201229429010722	0.222438919313326	0.164684578180201	0.222438919313326	0.271799929403250	0.201229429010722	0.211568562700564	0.233867792992046	0.00814844023697872	0.0404932830999812	0.222438919313326	0.233867792992046	0.222438919313326	0.128190171281617	0.0997829924015665	0.121925652103121
0.704178100255994	0.385981798219002	0.818392115854120	0.0776708968641415	0.222438919313326	0.778398151776837	0.818392115854120	0.740358650763932	0.448586033008967	0.669765655292183	0.211568562700564	0.548130931760990	0.637034910409582	0.521344348203037	0.300447518353171	0.605903682689596	0.818392115854120	0.121925652103121	0.285764963348857	0.605903682689596	0.471634306760360	0.740358650763932	0.740358650763932	0.637034910409582	0.576293805406638	0.00404054095987990	0.121925652103121	0.778398151776837	0.164684578180201	0.332114550150063	0.0520212991353433	0.495866796880141	0.0738752016236114	0.818392115854120	0.669765655292183	0.740358650763932	0.405813477080544	0.740358650763932	0.904650272676751	0.669765655292183	0.704178100255994	0.778398151776837	0.0181647212293296	0.121925652103121	0.740358650763932	0.637034910409582	0.818392115854120	0.426664104214470	0.201229429010722	0.405813477080544
0.548130931760990	0.245883880248171	0.637034910409582	0.0604588825658971	0.128190171281617	0.605903682689596	0.576293805406638	0.576293805406638	0.315884460525627	0.521344348203037	0.134776560385438	0.385981798219002	0.495866796880141	0.448586033008967	0.233867792992046	0.385981798219002	0.637034910409582	0.0858573740704490	0.222438919313326	0.385981798219002	0.367119272696814	0.576293805406638	0.576293805406638	0.495866796880141	0.448586033008967	0.00232853872567058	0.104909825506864	0.548130931760990	0.128190171281617	0.258517352015005	0.0668312212928501	0.426664104214470	0.0575043204059603	0.637034910409582	0.521344348203037	0.576293805406638	0.349178539007083	0.576293805406638	0.637034910409582	0.521344348203037	0.548130931760990	0.605903682689596	0.0156296702267219	0.0776708968641415	0.576293805406638	0.605903682689596	0.576293805406638	0.495866796880141	0.141701357036369	0.315884460525627
0.669765655292183	0.300447518353171	0.778398151776837	0.0738752016236114	0.156636615625054	0.740358650763932	0.704178100255994	0.704178100255994	0.385981798219002	0.637034910409582	0.201229429010722	0.471634306760360	0.605903682689596	0.495866796880141	0.285764963348857	0.471634306760360	0.778398151776837	0.0949067022512550	0.300447518353171	0.471634306760360	0.448586033008967	0.637034910409582	0.778398151776837	0.605903682689596	0.548130931760990	0.00284526045713476	0.128190171281617	0.669765655292183	0.156636615625054	0.315884460525627	0.0447612567231826	0.471634306760360	0.0702649980271934	0.778398151776837	0.637034910409582	0.704178100255994	0.385981798219002	0.704178100255994	0.778398151776837	0.704178100255994	0.669765655292183	0.740358650763932	0.0156296702267219	0.0858573740704490	0.704178100255994	0.605903682689596	0.637034910409582	0.405813477080544	0.173146043676730	0.426664104214470
0.669765655292183	0.332114550150063	0.778398151776837	0.0902687112845792	0.191395557936894	0.740358650763932	0.704178100255994	0.704178100255994	0.385981798219002	0.637034910409582	0.182042257825136	0.521344348203037	0.605903682689596	0.495866796880141	0.285764963348857	0.521344348203037	0.778398151776837	0.141701357036369	0.300447518353171	0.521344348203037	0.448586033008967	0.778398151776837	0.704178100255994	0.605903682689596	0.548130931760990	0.00314514961534912	0.156636615625054	0.740358650763932	0.156636615625054	0.315884460525627	0.0546941445989704	0.637034910409582	0.0776708968641415	0.778398151776837	0.637034910409582	0.704178100255994	0.426664104214470	0.778398151776837	0.778398151776837	0.637034910409582	0.669765655292183	0.740358650763932	0.0233360282110964	0.0949067022512550	0.704178100255994	0.605903682689596	0.704178100255994	0.405813477080544	0.191395557936894	0.385981798219002
0.426664104214470	0.211568562700564	0.495866796880141	0.0470610824477871	0.110300074421379	0.471634306760360	0.448586033008967	0.448586033008967	0.245883880248171	0.405813477080544	0.141701357036369	0.300447518353171	0.385981798219002	0.315884460525627	0.182042257825136	0.300447518353171	0.495866796880141	0.0738752016236114	0.173146043676730	0.300447518353171	0.285764963348857	0.405813477080544	0.448586033008967	0.385981798219002	0.349178539007083	0.00270621556372886	0.0816616142777735	0.385981798219002	0.110300074421379	0.201229429010722	0.0385144188388296	0.300447518353171	0.0546941445989704	0.495866796880141	0.405813477080544	0.448586033008967	0.271799929403250	0.448586033008967	0.495866796880141	0.448586033008967	0.426664104214470	0.471634306760360	0.0121661064173618	0.0668312212928501	0.448586033008967	0.471634306760360	0.405813477080544	0.285764963348857	0.134776560385438	0.245883880248171
0.605903682689596	0.332114550150063	0.704178100255994	0.0668312212928501	0.156636615625054	0.669765655292183	0.704178100255994	0.704178100255994	0.349178539007083	0.637034910409582	0.164684578180201	0.521344348203037	0.548130931760990	0.448586033008967	0.258517352015005	0.471634306760360	0.704178100255994	0.0949067022512550	0.300447518353171	0.471634306760360	0.405813477080544	0.576293805406638	0.778398151776837	0.548130931760990	0.495866796880141	0.00347664695445567	0.104909825506864	0.548130931760990	0.141701357036369	0.285764963348857	0.0404932830999812	0.426664104214470	0.0635652496249319	0.704178100255994	0.576293805406638	0.637034910409582	0.349178539007083	0.637034910409582	0.704178100255994	0.637034910409582	0.605903682689596	0.669765655292183	0.0141393854324516	0.0858573740704490	0.637034910409582	0.548130931760990	0.576293805406638	0.367119272696814	0.191395557936894	0.385981798219002
0.0668312212928501	0.0604588825658971	0.0776708968641415	0.0200792745859484	0.0470610824477871	0.0738752016236114	0.0858573740704490	0.0702649980271934	0.0702649980271934	0.0702649980271934	0.0546941445989704	0.0635652496249319	0.0668312212928501	0.0494790728252802	0.0470610824477871	0.0776708968641415	0.0776708968641415	0.0257956349717863	0.0447612567231826	0.0702649980271934	0.0447612567231826	0.0858573740704490	0.0702649980271934	0.0604588825658971	0.0668312212928501	0.00141087018916914	0.0257956349717863	0.0997829924015665	0.0172770303605564	0.0385144188388296	0.00995664557261107	0.0575043204059603	0.0172770303605564	0.0858573740704490	0.0702649980271934	0.0702649980271934	0.0520212991353433	0.0776708968641415	0.0858573740704490	0.0776708968641415	0.0668312212928501	0.0738752016236114	0.00424814326421908	0.0156296702267219	0.0702649980271934	0.0668312212928501	0.0776708968641415	0.0494790728252802	0.0635652496249319	0.0470610824477871
0.637034910409582	0.285764963348857	0.740358650763932	0.0776708968641415	0.164684578180201	0.704178100255994	0.740358650763932	0.669765655292183	0.448586033008967	0.605903682689596	0.173146043676730	0.448586033008967	0.576293805406638	0.471634306760360	0.271799929403250	0.548130931760990	0.740358650763932	0.110300074421379	0.315884460525627	0.548130931760990	0.471634306760360	0.740358650763932	0.740358650763932	0.576293805406638	0.521344348203037	0.00404054095987990	0.110300074421379	0.637034910409582	0.164684578180201	0.300447518353171	0.0425738210688537	0.448586033008967	0.0668312212928501	0.740358650763932	0.605903682689596	0.669765655292183	0.367119272696814	0.669765655292183	0.818392115854120	0.605903682689596	0.637034910409582	0.704178100255994	0.0148658646407713	0.110300074421379	0.669765655292183	0.576293805406638	0.605903682689596	0.385981798219002	0.182042257825136	0.367119272696814
0.191395557936894	0.104909825506864	0.222438919313326	0.0257956349717863	0.0604588825658971	0.211568562700564	0.201229429010722	0.201229429010722	0.134776560385438	0.182042257825136	0.0575043204059603	0.182042257825136	0.173146043676730	0.156636615625054	0.0902687112845792	0.222438919313326	0.245883880248171	0.0447612567231826	0.0858573740704490	0.148981948556375	0.141701357036369	0.182042257825136	0.222438919313326	0.173146043676730	0.173146043676730	0.00121397050420026	0.0404932830999812	0.173146043676730	0.0494790728252802	0.110300074421379	0.0156296702267219	0.164684578180201	0.0221956209956542	0.222438919313326	0.182042257825136	0.222438919313326	0.110300074421379	0.201229429010722	0.222438919313326	0.182042257825136	0.191395557936894	0.211568562700564	0.00446641213949389	0.0366322595979748	0.201229429010722	0.173146043676730	0.182042257825136	0.115967273404394	0.0738752016236114	0.121925652103121
0.164684578180201	0.148981948556375	0.191395557936894	0.0447612567231826	0.0858573740704490	0.182042257825136	0.211568562700564	0.173146043676730	0.128190171281617	0.173146043676730	0.0902687112845792	0.156636615625054	0.148981948556375	0.121925652103121	0.0949067022512550	0.211568562700564	0.191395557936894	0.0385144188388296	0.0902687112845792	0.173146043676730	0.110300074421379	0.211568562700564	0.173146043676730	0.148981948556375	0.164684578180201	0.00172395378918903	0.0470610824477871	0.201229429010722	0.0425738210688537	0.0858573740704490	0.0366322595979748	0.128190171281617	0.0285144831664729	0.211568562700564	0.173146043676730	0.173146043676730	0.104909825506864	0.173146043676730	0.211568562700564	0.173146043676730	0.164684578180201	0.182042257825136	0.00701125176424352	0.0425738210688537	0.173146043676730	0.182042257825136	0.191395557936894	0.121925652103121	0.0858573740704490	0.115967273404394
0.0134484085008494	0.0164327200132102	0.0156296702267219	0.00446641213949389	0.00701125176424352	0.0148658646407713	0.0172770303605564	0.0156296702267219	0.0156296702267219	0.0172770303605564	0.0200792745859484	0.0127911988869490	0.0148658646407713	0.0110060714878807	0.00775023451161748	0.0190980215033106	0.0156296702267219	0.0104682163214011	0.0121661064173618	0.0141393854324516	0.0221956209956542	0.0211109442843607	0.0156296702267219	0.0134484085008494	0.0148658646407713	0.00104454994965632	0.0104682163214011	0.0200792745859484	0.00519084089634157	0.00775023451161748	0.00221474548115742	0.0141393854324516	0.00384308396234569	0.0172770303605564	0.0127911988869490	0.0156296702267219	0.0104682163214011	0.0156296702267219	0.0172770303605564	0.0141393854324516	0.0134484085008494	0.0148658646407713	0.000944952396781075	0.00573795316612518	0.0141393854324516	0.0121661064173618	0.0190980215033106	0.00900728213220836	0.0127911988869490	0.0127911988869490
0.605903682689596	0.271799929403250	0.704178100255994	0.0604588825658971	0.173146043676730	0.740358650763932	0.637034910409582	0.637034910409582	0.349178539007083	0.637034910409582	0.182042257825136	0.426664104214470	0.605903682689596	0.448586033008967	0.258517352015005	0.426664104214470	0.704178100255994	0.0858573740704490	0.245883880248171	0.426664104214470	0.405813477080544	0.576293805406638	0.637034910409582	0.548130931760990	0.548130931760990	0.00314514961534912	0.128190171281617	0.548130931760990	0.191395557936894	0.285764963348857	0.0404932830999812	0.471634306760360	0.0635652496249319	0.704178100255994	0.576293805406638	0.704178100255994	0.349178539007083	0.637034910409582	0.704178100255994	0.637034910409582	0.669765655292183	0.669765655292183	0.0172770303605564	0.115967273404394	0.637034910409582	0.548130931760990	0.576293805406638	0.367119272696814	0.156636615625054	0.385981798219002
0.385981798219002	0.285764963348857	0.448586033008967	0.0520212991353433	0.110300074421379	0.426664104214470	0.448586033008967	0.405813477080544	0.271799929403250	0.448586033008967	0.173146043676730	0.367119272696814	0.385981798219002	0.285764963348857	0.164684578180201	0.367119272696814	0.448586033008967	0.0816616142777735	0.211568562700564	0.300447518353171	0.258517352015005	0.367119272696814	0.405813477080544	0.349178539007083	0.349178539007083	0.00221474548115742	0.0738752016236114	0.349178539007083	0.0902687112845792	0.201229429010722	0.0257956349717863	0.271799929403250	0.0668312212928501	0.495866796880141	0.405813477080544	0.405813477080544	0.245883880248171	0.448586033008967	0.448586033008967	0.367119272696814	0.385981798219002	0.426664104214470	0.00995664557261107	0.0546941445989704	0.405813477080544	0.349178539007083	0.367119272696814	0.233867792992046	0.182042257825136	0.271799929403250
0.211568562700564	0.156636615625054	0.245883880248171	0.0315198967244016	0.0816616142777735	0.233867792992046	0.222438919313326	0.222438919313326	0.222438919313326	0.222438919313326	0.0858573740704490	0.164684578180201	0.191395557936894	0.156636615625054	0.110300074421379	0.201229429010722	0.245883880248171	0.0331393836340734	0.0949067022512550	0.148981948556375	0.141701357036369	0.222438919313326	0.222438919313326	0.191395557936894	0.191395557936894	0.00221474548115742	0.0668312212928501	0.191395557936894	0.0604588825658971	0.0997829924015665	0.0233360282110964	0.148981948556375	0.0447612567231826	0.245883880248171	0.201229429010722	0.222438919313326	0.134776560385438	0.222438919313326	0.245883880248171	0.201229429010722	0.211568562700564	0.233867792992046	0.00737148868227301	0.0447612567231826	0.222438919313326	0.211568562700564	0.201229429010722	0.141701357036369	0.134776560385438	0.164684578180201
0.201229429010722	0.121925652103121	0.233867792992046	0.0331393836340734	0.0702649980271934	0.222438919313326	0.211568562700564	0.211568562700564	0.128190171281617	0.191395557936894	0.0668312212928501	0.156636615625054	0.182042257825136	0.148981948556375	0.141701357036369	0.156636615625054	0.233867792992046	0.0470610824477871	0.0902687112845792	0.156636615625054	0.134776560385438	0.211568562700564	0.211568562700564	0.182042257825136	0.182042257825136	0.00115464503930963	0.0949067022512550	0.201229429010722	0.0520212991353433	0.104909825506864	0.0245350293544710	0.191395557936894	0.0285144831664729	0.233867792992046	0.211568562700564	0.211568562700564	0.156636615625054	0.233867792992046	0.233867792992046	0.191395557936894	0.201229429010722	0.222438919313326	0.0104682163214011	0.0348420795045338	0.211568562700564	0.201229429010722	0.211568562700564	0.134776560385438	0.0949067022512550	0.115967273404394
0.548130931760990	0.245883880248171	0.637034910409582	0.0604588825658971	0.128190171281617	0.605903682689596	0.576293805406638	0.576293805406638	0.315884460525627	0.576293805406638	0.164684578180201	0.426664104214470	0.495866796880141	0.405813477080544	0.233867792992046	0.385981798219002	0.637034910409582	0.0776708968641415	0.222438919313326	0.385981798219002	0.367119272696814	0.521344348203037	0.576293805406638	0.495866796880141	0.448586033008967	0.00232853872567058	0.115967273404394	0.495866796880141	0.156636615625054	0.258517352015005	0.0447612567231826	0.385981798219002	0.0575043204059603	0.637034910409582	0.521344348203037	0.576293805406638	0.315884460525627	0.576293805406638	0.637034910409582	0.521344348203037	0.605903682689596	0.669765655292183	0.0141393854324516	0.0776708968641415	0.576293805406638	0.495866796880141	0.521344348203037	0.332114550150063	0.156636615625054	0.349178539007083
0.637034910409582	0.349178539007083	0.740358650763932	0.0776708968641415	0.201229429010722	0.704178100255994	0.740358650763932	0.669765655292183	0.405813477080544	0.605903682689596	0.191395557936894	0.548130931760990	0.576293805406638	0.471634306760360	0.271799929403250	0.605903682689596	0.740358650763932	0.134776560385438	0.285764963348857	0.605903682689596	0.426664104214470	0.669765655292183	0.740358650763932	0.576293805406638	0.521344348203037	0.00404054095987990	0.110300074421379	0.704178100255994	0.148981948556375	0.300447518353171	0.0470610824477871	0.448586033008967	0.0668312212928501	0.740358650763932	0.605903682689596	0.740358650763932	0.367119272696814	0.669765655292183	0.818392115854120	0.605903682689596	0.637034910409582	0.704178100255994	0.0164327200132102	0.134776560385438	0.669765655292183	0.576293805406638	0.740358650763932	0.385981798219002	0.182042257825136	0.405813477080544
0.576293805406638	0.315884460525627	0.669765655292183	0.0776708968641415	0.201229429010722	0.637034910409582	0.669765655292183	0.605903682689596	0.367119272696814	0.548130931760990	0.173146043676730	0.448586033008967	0.521344348203037	0.426664104214470	0.245883880248171	0.495866796880141	0.669765655292183	0.110300074421379	0.258517352015005	0.495866796880141	0.385981798219002	0.669765655292183	0.605903682689596	0.521344348203037	0.471634306760360	0.00330674686535135	0.121925652103121	0.637034910409582	0.134776560385438	0.271799929403250	0.0520212991353433	0.448586033008967	0.0668312212928501	0.669765655292183	0.548130931760990	0.605903682689596	0.367119272696814	0.605903682689596	0.740358650763932	0.548130931760990	0.576293805406638	0.637034910409582	0.0181647212293296	0.0997829924015665	0.605903682689596	0.576293805406638	0.548130931760990	0.349178539007083	0.222438919313326	0.332114550150063
0.637034910409582	0.285764963348857	0.740358650763932	0.0635652496249319	0.148981948556375	0.704178100255994	0.669765655292183	0.669765655292183	0.367119272696814	0.605903682689596	0.156636615625054	0.448586033008967	0.576293805406638	0.471634306760360	0.271799929403250	0.448586033008967	0.740358650763932	0.0902687112845792	0.258517352015005	0.448586033008967	0.426664104214470	0.605903682689596	0.669765655292183	0.576293805406638	0.521344348203037	0.00330674686535135	0.110300074421379	0.576293805406638	0.148981948556375	0.300447518353171	0.0425738210688537	0.448586033008967	0.0816616142777735	0.740358650763932	0.605903682689596	0.669765655292183	0.367119272696814	0.669765655292183	0.740358650763932	0.605903682689596	0.637034910409582	0.704178100255994	0.0148658646407713	0.0816616142777735	0.669765655292183	0.576293805406638	0.605903682689596	0.385981798219002	0.164684578180201	0.367119272696814
0.315884460525627	0.315884460525627	0.367119272696814	0.0575043204059603	0.134776560385438	0.349178539007083	0.405813477080544	0.332114550150063	0.332114550150063	0.332114550150063	0.156636615625054	0.271799929403250	0.285764963348857	0.233867792992046	0.148981948556375	0.405813477080544	0.367119272696814	0.0738752016236114	0.156636615625054	0.271799929403250	0.211568562700564	0.367119272696814	0.332114550150063	0.285764963348857	0.315884460525627	0.00244817864764939	0.0738752016236114	0.349178539007083	0.0902687112845792	0.164684578180201	0.0315198967244016	0.222438919313326	0.0738752016236114	0.405813477080544	0.300447518353171	0.332114550150063	0.201229429010722	0.332114550150063	0.405813477080544	0.300447518353171	0.315884460525627	0.349178539007083	0.00995664557261107	0.0668312212928501	0.332114550150063	0.315884460525627	0.332114550150063	0.211568562700564	0.182042257825136	0.222438919313326
0.637034910409582	0.426664104214470	0.740358650763932	0.0776708968641415	0.164684578180201	0.704178100255994	0.740358650763932	0.669765655292183	0.367119272696814	0.605903682689596	0.211568562700564	0.495866796880141	0.576293805406638	0.471634306760360	0.271799929403250	0.448586033008967	0.740358650763932	0.121925652103121	0.285764963348857	0.448586033008967	0.426664104214470	0.605903682689596	0.669765655292183	0.576293805406638	0.576293805406638	0.00365527648111693	0.121925652103121	0.576293805406638	0.148981948556375	0.300447518353171	0.0520212991353433	0.448586033008967	0.0738752016236114	0.818392115854120	0.605903682689596	0.669765655292183	0.405813477080544	0.669765655292183	0.740358650763932	0.605903682689596	0.637034910409582	0.704178100255994	0.0164327200132102	0.0902687112845792	0.669765655292183	0.637034910409582	0.605903682689596	0.385981798219002	0.271799929403250	0.367119272696814
0.740358650763932	0.367119272696814	0.860440962974179	0.0902687112845792	0.191395557936894	0.818392115854120	0.778398151776837	0.778398151776837	0.426664104214470	0.704178100255994	0.182042257825136	0.576293805406638	0.669765655292183	0.548130931760990	0.315884460525627	0.576293805406638	0.860440962974179	0.128190171281617	0.332114550150063	0.576293805406638	0.495866796880141	0.860440962974179	0.778398151776837	0.669765655292183	0.605903682689596	0.00347664695445567	0.156636615625054	0.818392115854120	0.173146043676730	0.349178539007083	0.0604588825658971	0.637034910409582	0.0776708968641415	0.860440962974179	0.704178100255994	0.778398151776837	0.471634306760360	0.778398151776837	0.860440962974179	0.704178100255994	0.740358650763932	0.818392115854120	0.0211109442843607	0.0949067022512550	0.778398151776837	0.669765655292183	0.778398151776837	0.448586033008967	0.211568562700564	0.426664104214470
0.448586033008967	0.222438919313326	0.521344348203037	0.0546941445989704	0.128190171281617	0.495866796880141	0.471634306760360	0.471634306760360	0.258517352015005	0.426664104214470	0.148981948556375	0.349178539007083	0.405813477080544	0.332114550150063	0.191395557936894	0.315884460525627	0.521344348203037	0.0776708968641415	0.182042257825136	0.349178539007083	0.300447518353171	0.426664104214470	0.521344348203037	0.405813477080544	0.367119272696814	0.00284526045713476	0.0949067022512550	0.405813477080544	0.128190171281617	0.233867792992046	0.0404932830999812	0.315884460525627	0.0575043204059603	0.521344348203037	0.521344348203037	0.471634306760360	0.349178539007083	0.471634306760360	0.521344348203037	0.426664104214470	0.448586033008967	0.495866796880141	0.0141393854324516	0.0776708968641415	0.471634306760360	0.448586033008967	0.426664104214470	0.271799929403250	0.173146043676730	0.258517352015005
0.134776560385438	0.0902687112845792	0.156636615625054	0.0245350293544710	0.0470610824477871	0.164684578180201	0.173146043676730	0.141701357036369	0.115967273404394	0.173146043676730	0.0738752016236114	0.141701357036369	0.148981948556375	0.0997829924015665	0.0575043204059603	0.141701357036369	0.156636615625054	0.0385144188388296	0.0902687112845792	0.128190171281617	0.110300074421379	0.156636615625054	0.156636615625054	0.134776560385438	0.121925652103121	0.00232853872567058	0.0315198967244016	0.134776560385438	0.0470610824477871	0.0702649980271934	0.00995664557261107	0.104909825506864	0.0211109442843607	0.173146043676730	0.128190171281617	0.173146043676730	0.0776708968641415	0.141701357036369	0.173146043676730	0.128190171281617	0.182042257825136	0.182042257825136	0.00347664695445567	0.0348420795045338	0.141701357036369	0.121925652103121	0.128190171281617	0.0816616142777735	0.0702649980271934	0.0949067022512550
0.740358650763932	0.332114550150063	0.860440962974179	0.0738752016236114	0.173146043676730	0.818392115854120	0.778398151776837	0.778398151776837	0.471634306760360	0.704178100255994	0.182042257825136	0.521344348203037	0.669765655292183	0.548130931760990	0.315884460525627	0.521344348203037	0.860440962974179	0.104909825506864	0.300447518353171	0.521344348203037	0.548130931760990	0.704178100255994	0.778398151776837	0.669765655292183	0.605903682689596	0.00347664695445567	0.128190171281617	0.669765655292183	0.173146043676730	0.349178539007083	0.0494790728252802	0.521344348203037	0.0776708968641415	0.860440962974179	0.704178100255994	0.778398151776837	0.426664104214470	0.778398151776837	0.860440962974179	0.704178100255994	0.740358650763932	0.818392115854120	0.0172770303605564	0.0949067022512550	0.778398151776837	0.669765655292183	0.704178100255994	0.448586033008967	0.191395557936894	0.426664104214470
0.233867792992046	0.128190171281617	0.271799929403250	0.0315198967244016	0.0902687112845792	0.258517352015005	0.245883880248171	0.245883880248171	0.201229429010722	0.245883880248171	0.0776708968641415	0.222438919313326	0.233867792992046	0.173146043676730	0.121925652103121	0.201229429010722	0.271799929403250	0.0447612567231826	0.141701357036369	0.245883880248171	0.156636615625054	0.271799929403250	0.271799929403250	0.211568562700564	0.191395557936894	0.00200357010343866	0.0668312212928501	0.258517352015005	0.0668312212928501	0.121925652103121	0.0285144831664729	0.182042257825136	0.0331393836340734	0.271799929403250	0.222438919313326	0.245883880248171	0.134776560385438	0.245883880248171	0.271799929403250	0.245883880248171	0.233867792992046	0.258517352015005	0.00814844023697872	0.0447612567231826	0.245883880248171	0.211568562700564	0.245883880248171	0.141701357036369	0.134776560385438	0.164684578180201
0.740358650763932	0.300447518353171	0.778398151776837	0.0668312212928501	0.156636615625054	0.740358650763932	0.704178100255994	0.704178100255994	0.385981798219002	0.637034910409582	0.164684578180201	0.471634306760360	0.605903682689596	0.495866796880141	0.285764963348857	0.471634306760360	0.778398151776837	0.104909825506864	0.271799929403250	0.521344348203037	0.448586033008967	0.637034910409582	0.704178100255994	0.605903682689596	0.548130931760990	0.00347664695445567	0.115967273404394	0.605903682689596	0.156636615625054	0.315884460525627	0.0447612567231826	0.471634306760360	0.0635652496249319	0.778398151776837	0.637034910409582	0.704178100255994	0.385981798219002	0.704178100255994	0.778398151776837	0.637034910409582	0.740358650763932	0.740358650763932	0.0156296702267219	0.0858573740704490	0.704178100255994	0.605903682689596	0.637034910409582	0.405813477080544	0.173146043676730	0.385981798219002
0.471634306760360	0.211568562700564	0.548130931760990	0.0575043204059603	0.121925652103121	0.521344348203037	0.495866796880141	0.495866796880141	0.300447518353171	0.448586033008967	0.128190171281617	0.332114550150063	0.426664104214470	0.349178539007083	0.201229429010722	0.405813477080544	0.548130931760990	0.0738752016236114	0.233867792992046	0.367119272696814	0.315884460525627	0.495866796880141	0.495866796880141	0.521344348203037	0.385981798219002	0.00299144945341309	0.0902687112845792	0.426664104214470	0.134776560385438	0.245883880248171	0.0315198967244016	0.332114550150063	0.0494790728252802	0.548130931760990	0.495866796880141	0.495866796880141	0.300447518353171	0.495866796880141	0.548130931760990	0.448586033008967	0.471634306760360	0.521344348203037	0.0134484085008494	0.0668312212928501	0.495866796880141	0.426664104214470	0.448586033008967	0.285764963348857	0.134776560385438	0.271799929403250
0.778398151776837	0.349178539007083	0.904650272676751	0.0776708968641415	0.182042257825136	0.860440962974179	0.818392115854120	0.818392115854120	0.448586033008967	0.740358650763932	0.191395557936894	0.548130931760990	0.704178100255994	0.576293805406638	0.332114550150063	0.548130931760990	0.904650272676751	0.110300074421379	0.315884460525627	0.548130931760990	0.521344348203037	0.740358650763932	0.818392115854120	0.704178100255994	0.637034910409582	0.00330674686535135	0.134776560385438	0.704178100255994	0.182042257825136	0.367119272696814	0.0520212991353433	0.548130931760990	0.0738752016236114	0.904650272676751	0.740358650763932	0.818392115854120	0.448586033008967	0.818392115854120	0.904650272676751	0.740358650763932	0.778398151776837	0.860440962974179	0.0181647212293296	0.0997829924015665	0.818392115854120	0.704178100255994	0.740358650763932	0.471634306760360	0.201229429010722	0.448586033008967
0.271799929403250	0.182042257825136	0.315884460525627	0.0447612567231826	0.104909825506864	0.332114550150063	0.349178539007083	0.349178539007083	0.233867792992046	0.285764963348857	0.0997829924015665	0.258517352015005	0.245883880248171	0.201229429010722	0.115967273404394	0.285764963348857	0.315884460525627	0.0520212991353433	0.134776560385438	0.211568562700564	0.201229429010722	0.285764963348857	0.285764963348857	0.245883880248171	0.245883880248171	0.00284526045713476	0.0635652496249319	0.271799929403250	0.0702649980271934	0.141701357036369	0.0221956209956542	0.191395557936894	0.0520212991353433	0.315884460525627	0.258517352015005	0.285764963348857	0.191395557936894	0.285764963348857	0.349178539007083	0.285764963348857	0.271799929403250	0.300447518353171	0.00775023451161748	0.0470610824477871	0.285764963348857	0.271799929403250	0.258517352015005	0.164684578180201	0.115967273404394	0.211568562700564
0.115967273404394	0.0949067022512550	0.121925652103121	0.0257956349717863	0.0668312212928501	0.128190171281617	0.134776560385438	0.134776560385438	0.0902687112845792	0.121925652103121	0.0575043204059603	0.110300074421379	0.104909825506864	0.0776708968641415	0.0447612567231826	0.164684578180201	0.121925652103121	0.0299795524409040	0.0635652496249319	0.110300074421379	0.0702649980271934	0.121925652103121	0.121925652103121	0.0949067022512550	0.0949067022512550	0.00163970597621522	0.0366322595979748	0.115967273404394	0.0366322595979748	0.0546941445989704	0.0115715615609410	0.0816616142777735	0.0245350293544710	0.134776560385438	0.0997829924015665	0.121925652103121	0.0668312212928501	0.110300074421379	0.121925652103121	0.121925652103121	0.104909825506864	0.115967273404394	0.00404054095987990	0.0271210102903908	0.110300074421379	0.104909825506864	0.110300074421379	0.0635652496249319	0.0816616142777735	0.0997829924015665
0.637034910409582	0.285764963348857	0.740358650763932	0.0702649980271934	0.148981948556375	0.704178100255994	0.669765655292183	0.669765655292183	0.367119272696814	0.605903682689596	0.156636615625054	0.448586033008967	0.576293805406638	0.471634306760360	0.271799929403250	0.448586033008967	0.740358650763932	0.0902687112845792	0.258517352015005	0.448586033008967	0.426664104214470	0.605903682689596	0.669765655292183	0.576293805406638	0.521344348203037	0.00270621556372886	0.110300074421379	0.576293805406638	0.164684578180201	0.300447518353171	0.0520212991353433	0.495866796880141	0.0668312212928501	0.740358650763932	0.605903682689596	0.669765655292183	0.367119272696814	0.669765655292183	0.740358650763932	0.605903682689596	0.637034910409582	0.704178100255994	0.0181647212293296	0.0902687112845792	0.669765655292183	0.576293805406638	0.605903682689596	0.385981798219002	0.164684578180201	0.367119272696814
0.00995664557261107	0.00995664557261107	0.0127911988869490	0.00545754541492924	0.00573795316612518	0.0121661064173618	0.0141393854324516	0.0127911988869490	0.0104682163214011	0.0141393854324516	0.00666861924645186	0.0104682163214011	0.00995664557261107	0.00995664557261107	0.00634273082032825	0.0115715615609410	0.0115715615609410	0.00347664695445567	0.00666861924645186	0.0127911988869490	0.00900728213220836	0.0115715615609410	0.0115715615609410	0.0121661064173618	0.00995664557261107	0.000283908602574755	0.00347664695445567	0.0121661064173618	0.00775023451161748	0.00519084089634157	0.00221474548115742	0.00947007474959470	0.00469589563229703	0.0127911988869490	0.00947007474959470	0.0104682163214011	0.00701125176424352	0.0127911988869490	0.0127911988869490	0.0104682163214011	0.0110060714878807	0.0121661064173618	0.00190565773454980	0.00384308396234569	0.0104682163214011	0.0121661064173618	0.0115715615609410	0.00737148868227301	0.00701125176424352	0.00947007474959470
0.669765655292183	0.332114550150063	0.778398151776837	0.0738752016236114	0.173146043676730	0.740358650763932	0.704178100255994	0.704178100255994	0.385981798219002	0.637034910409582	0.201229429010722	0.471634306760360	0.605903682689596	0.495866796880141	0.285764963348857	0.471634306760360	0.778398151776837	0.141701357036369	0.300447518353171	0.521344348203037	0.448586033008967	0.637034910409582	0.704178100255994	0.605903682689596	0.548130931760990	0.00314514961534912	0.115967273404394	0.669765655292183	0.156636615625054	0.315884460525627	0.0494790728252802	0.521344348203037	0.0702649980271934	0.778398151776837	0.637034910409582	0.704178100255994	0.385981798219002	0.778398151776837	0.778398151776837	0.637034910409582	0.669765655292183	0.740358650763932	0.0211109442843607	0.115967273404394	0.704178100255994	0.605903682689596	0.704178100255994	0.405813477080544	0.191395557936894	0.385981798219002
0.271799929403250	0.134776560385438	0.315884460525627	0.0271210102903908	0.0635652496249319	0.300447518353171	0.285764963348857	0.285764963348857	0.156636615625054	0.258517352015005	0.0668312212928501	0.191395557936894	0.245883880248171	0.201229429010722	0.115967273404394	0.191395557936894	0.315884460525627	0.0425738210688537	0.121925652103121	0.211568562700564	0.182042257825136	0.258517352015005	0.315884460525627	0.245883880248171	0.222438919313326	0.00172395378918903	0.0470610824477871	0.245883880248171	0.0702649980271934	0.128190171281617	0.0181647212293296	0.191395557936894	0.0285144831664729	0.315884460525627	0.258517352015005	0.285764963348857	0.156636615625054	0.285764963348857	0.315884460525627	0.258517352015005	0.271799929403250	0.300447518353171	0.00856710570449006	0.0470610824477871	0.285764963348857	0.245883880248171	0.258517352015005	0.164684578180201	0.0702649980271934	0.156636615625054
0.0668312212928501	0.0366322595979748	0.0776708968641415	0.0221956209956542	0.0233360282110964	0.0668312212928501	0.0635652496249319	0.0635652496249319	0.0425738210688537	0.0635652496249319	0.0271210102903908	0.0575043204059603	0.0604588825658971	0.0604588825658971	0.0385144188388296	0.0520212991353433	0.0702649980271934	0.0285144831664729	0.0299795524409040	0.0702649980271934	0.0404932830999812	0.0702649980271934	0.0635652496249319	0.0604588825658971	0.0494790728252802	0.000423892447054338	0.0285144831664729	0.0738752016236114	0.0315198967244016	0.0285144831664729	0.00900728213220836	0.0776708968641415	0.0141393854324516	0.0702649980271934	0.0575043204059603	0.0776708968641415	0.0470610824477871	0.0776708968641415	0.0702649980271934	0.0575043204059603	0.0738752016236114	0.0738752016236114	0.00856710570449006	0.0190980215033106	0.0635652496249319	0.0604588825658971	0.0776708968641415	0.0366322595979748	0.0257956349717863	0.0385144188388296
0.471634306760360	0.211568562700564	0.548130931760990	0.0635652496249319	0.110300074421379	0.521344348203037	0.495866796880141	0.495866796880141	0.271799929403250	0.448586033008967	0.128190171281617	0.332114550150063	0.426664104214470	0.349178539007083	0.222438919313326	0.332114550150063	0.548130931760990	0.0668312212928501	0.191395557936894	0.332114550150063	0.315884460525627	0.448586033008967	0.495866796880141	0.426664104214470	0.385981798219002	0.00200357010343866	0.0902687112845792	0.426664104214470	0.148981948556375	0.222438919313326	0.0385144188388296	0.332114550150063	0.0604588825658971	0.548130931760990	0.448586033008967	0.495866796880141	0.271799929403250	0.495866796880141	0.548130931760990	0.448586033008967	0.471634306760360	0.521344348203037	0.0148658646407713	0.0668312212928501	0.495866796880141	0.426664104214470	0.448586033008967	0.285764963348857	0.121925652103121	0.271799929403250
0.637034910409582	0.349178539007083	0.740358650763932	0.0858573740704490	0.222438919313326	0.778398151776837	0.669765655292183	0.669765655292183	0.367119272696814	0.605903682689596	0.191395557936894	0.495866796880141	0.576293805406638	0.471634306760360	0.271799929403250	0.495866796880141	0.740358650763932	0.148981948556375	0.285764963348857	0.495866796880141	0.471634306760360	0.669765655292183	0.669765655292183	0.576293805406638	0.521344348203037	0.00330674686535135	0.164684578180201	0.637034910409582	0.148981948556375	0.300447518353171	0.0520212991353433	0.495866796880141	0.0738752016236114	0.740358650763932	0.605903682689596	0.740358650763932	0.405813477080544	0.818392115854120	0.740358650763932	0.605903682689596	0.704178100255994	0.778398151776837	0.0200792745859484	0.0902687112845792	0.669765655292183	0.637034910409582	0.605903682689596	0.385981798219002	0.201229429010722	0.367119272696814
0.110300074421379	0.0546941445989704	0.128190171281617	0.0148658646407713	0.0257956349717863	0.121925652103121	0.115967273404394	0.115967273404394	0.0635652496249319	0.104909825506864	0.0271210102903908	0.0776708968641415	0.0997829924015665	0.0997829924015665	0.0520212991353433	0.0776708968641415	0.128190171281617	0.0156296702267219	0.0447612567231826	0.0776708968641415	0.0738752016236114	0.104909825506864	0.115967273404394	0.110300074421379	0.0902687112845792	0.000572550137176013	0.0190980215033106	0.0997829924015665	0.0575043204059603	0.0520212991353433	0.00814844023697872	0.0858573740704490	0.0115715615609410	0.128190171281617	0.104909825506864	0.115967273404394	0.0635652496249319	0.115967273404394	0.128190171281617	0.104909825506864	0.110300074421379	0.121925652103121	0.00701125176424352	0.0211109442843607	0.115967273404394	0.0997829924015665	0.104909825506864	0.0668312212928501	0.0285144831664729	0.0635652496249319
0.669765655292183	0.300447518353171	0.778398151776837	0.0668312212928501	0.173146043676730	0.740358650763932	0.704178100255994	0.704178100255994	0.426664104214470	0.637034910409582	0.164684578180201	0.471634306760360	0.605903682689596	0.495866796880141	0.285764963348857	0.471634306760360	0.778398151776837	0.0949067022512550	0.271799929403250	0.471634306760360	0.448586033008967	0.637034910409582	0.704178100255994	0.605903682689596	0.548130931760990	0.00314514961534912	0.115967273404394	0.605903682689596	0.156636615625054	0.315884460525627	0.0494790728252802	0.471634306760360	0.0702649980271934	0.778398151776837	0.637034910409582	0.704178100255994	0.385981798219002	0.704178100255994	0.778398151776837	0.637034910409582	0.669765655292183	0.740358650763932	0.0172770303605564	0.0949067022512550	0.704178100255994	0.605903682689596	0.637034910409582	0.405813477080544	0.191395557936894	0.471634306760360
0.426664104214470	0.233867792992046	0.495866796880141	0.0635652496249319	0.134776560385438	0.471634306760360	0.448586033008967	0.448586033008967	0.332114550150063	0.405813477080544	0.128190171281617	0.332114550150063	0.385981798219002	0.315884460525627	0.201229429010722	0.332114550150063	0.495866796880141	0.0738752016236114	0.191395557936894	0.332114550150063	0.315884460525627	0.448586033008967	0.448586033008967	0.385981798219002	0.349178539007083	0.00330674686535135	0.110300074421379	0.426664104214470	0.121925652103121	0.201229429010722	0.0470610824477871	0.332114550150063	0.0546941445989704	0.495866796880141	0.405813477080544	0.448586033008967	0.245883880248171	0.495866796880141	0.495866796880141	0.448586033008967	0.426664104214470	0.471634306760360	0.0181647212293296	0.0738752016236114	0.448586033008967	0.385981798219002	0.405813477080544	0.285764963348857	0.121925652103121	0.271799929403250
0.182042257825136	0.0997829924015665	0.211568562700564	0.0447612567231826	0.0702649980271934	0.222438919313326	0.191395557936894	0.191395557936894	0.115967273404394	0.173146043676730	0.0816616142777735	0.141701357036369	0.164684578180201	0.134776560385438	0.104909825506864	0.141701357036369	0.211568562700564	0.0858573740704490	0.0902687112845792	0.173146043676730	0.134776560385438	0.211568562700564	0.191395557936894	0.164684578180201	0.148981948556375	0.00104454994965632	0.0776708968641415	0.201229429010722	0.0425738210688537	0.0858573740704490	0.0200792745859484	0.233867792992046	0.0315198967244016	0.211568562700564	0.211568562700564	0.233867792992046	0.141701357036369	0.233867792992046	0.211568562700564	0.173146043676730	0.222438919313326	0.222438919313326	0.0233360282110964	0.0425738210688537	0.191395557936894	0.182042257825136	0.211568562700564	0.110300074421379	0.0702649980271934	0.104909825506864
0.740358650763932	0.367119272696814	0.860440962974179	0.0738752016236114	0.191395557936894	0.818392115854120	0.778398151776837	0.778398151776837	0.426664104214470	0.704178100255994	0.182042257825136	0.521344348203037	0.669765655292183	0.548130931760990	0.349178539007083	0.521344348203037	0.860440962974179	0.115967273404394	0.300447518353171	0.576293805406638	0.495866796880141	0.704178100255994	0.778398151776837	0.669765655292183	0.605903682689596	0.00347664695445567	0.128190171281617	0.740358650763932	0.173146043676730	0.349178539007083	0.0546941445989704	0.521344348203037	0.0702649980271934	0.860440962974179	0.704178100255994	0.778398151776837	0.426664104214470	0.778398151776837	0.860440962974179	0.704178100255994	0.740358650763932	0.818392115854120	0.0190980215033106	0.104909825506864	0.778398151776837	0.669765655292183	0.778398151776837	0.448586033008967	0.191395557936894	0.426664104214470
0.0816616142777735	0.0546941445989704	0.0949067022512550	0.0164327200132102	0.0348420795045338	0.0902687112845792	0.0949067022512550	0.0858573740704490	0.0702649980271934	0.0776708968641415	0.0494790728252802	0.0575043204059603	0.0816616142777735	0.0604588825658971	0.0575043204059603	0.0858573740704490	0.0949067022512550	0.0211109442843607	0.0366322595979748	0.0702649980271934	0.0546941445989704	0.0949067022512550	0.0949067022512550	0.0738752016236114	0.0668312212928501	0.000944952396781075	0.0233360282110964	0.0997829924015665	0.0233360282110964	0.0425738210688537	0.0110060714878807	0.0702649980271934	0.0285144831664729	0.0949067022512550	0.0776708968641415	0.0858573740704490	0.0575043204059603	0.0858573740704490	0.104909825506864	0.0949067022512550	0.0816616142777735	0.0902687112845792	0.00424814326421908	0.0257956349717863	0.0858573740704490	0.0902687112845792	0.0949067022512550	0.0546941445989704	0.0385144188388296	0.0520212991353433
0.258517352015005	0.156636615625054	0.300447518353171	0.0470610824477871	0.0902687112845792	0.285764963348857	0.300447518353171	0.271799929403250	0.201229429010722	0.245883880248171	0.0949067022512550	0.182042257825136	0.233867792992046	0.191395557936894	0.121925652103121	0.222438919313326	0.300447518353171	0.0738752016236114	0.128190171281617	0.222438919313326	0.191395557936894	0.271799929403250	0.300447518353171	0.233867792992046	0.233867792992046	0.00148336045849280	0.0546941445989704	0.258517352015005	0.0668312212928501	0.121925652103121	0.0211109442843607	0.182042257825136	0.0366322595979748	0.332114550150063	0.300447518353171	0.271799929403250	0.201229429010722	0.300447518353171	0.300447518353171	0.245883880248171	0.258517352015005	0.285764963348857	0.00900728213220836	0.0546941445989704	0.271799929403250	0.258517352015005	0.245883880248171	0.156636615625054	0.182042257825136	0.164684578180201
0.00172395378918903	0.00257396564838334	0.00200357010343866	0.00127634410134336	0.00148336045849280	0.00190565773454980	0.00221474548115742	0.00181253024040277	0.00221474548115742	0.00200357010343866	0.00172395378918903	0.00244817864764939	0.00172395378918903	0.00127634410134336	0.00109821874764629	0.00299144945341309	0.00221474548115742	0.00181253024040277	0.00141087018916914	0.00200357010343866	0.00190565773454980	0.00244817864764939	0.00244817864764939	0.00172395378918903	0.00210651319311626	8.11311314092001e-05	0.00109821874764629	0.00232853872567058	0.000665414783597646	0.000993503889516941	0.000383474417813322	0.00200357010343866	0.000601967665424751	0.00221474548115742	0.00181253024040277	0.00200357010343866	0.00181253024040277	0.00221474548115742	0.00221474548115742	0.00181253024040277	0.00172395378918903	0.00190565773454980	0.000199922220407425	0.000813075750251066	0.00181253024040277	0.00172395378918903	0.00221474548115742	0.00115464503930963	0.00221474548115742	0.00181253024040277
0.605903682689596	0.332114550150063	0.704178100255994	0.0668312212928501	0.191395557936894	0.669765655292183	0.637034910409582	0.637034910409582	0.385981798219002	0.576293805406638	0.148981948556375	0.471634306760360	0.548130931760990	0.448586033008967	0.258517352015005	0.471634306760360	0.704178100255994	0.104909825506864	0.271799929403250	0.521344348203037	0.405813477080544	0.637034910409582	0.637034910409582	0.548130931760990	0.495866796880141	0.00314514961534912	0.128190171281617	0.669765655292183	0.141701357036369	0.285764963348857	0.0668312212928501	0.471634306760360	0.0575043204059603	0.704178100255994	0.576293805406638	0.637034910409582	0.349178539007083	0.637034910409582	0.704178100255994	0.637034910409582	0.605903682689596	0.669765655292183	0.0190980215033106	0.0949067022512550	0.637034910409582	0.548130931760990	0.637034910409582	0.367119272696814	0.191395557936894	0.349178539007083
0.426664104214470	0.211568562700564	0.495866796880141	0.0949067022512550	0.110300074421379	0.471634306760360	0.448586033008967	0.448586033008967	0.245883880248171	0.405813477080544	0.141701357036369	0.300447518353171	0.385981798219002	0.315884460525627	0.201229429010722	0.300447518353171	0.495866796880141	0.0902687112845792	0.191395557936894	0.332114550150063	0.285764963348857	0.405813477080544	0.448586033008967	0.385981798219002	0.349178539007083	0.00200357010343866	0.148981948556375	0.385981798219002	0.121925652103121	0.201229429010722	0.0348420795045338	0.300447518353171	0.0494790728252802	0.495866796880141	0.448586033008967	0.448586033008967	0.332114550150063	0.448586033008967	0.495866796880141	0.405813477080544	0.426664104214470	0.471634306760360	0.0200792745859484	0.0668312212928501	0.448586033008967	0.426664104214470	0.405813477080544	0.258517352015005	0.121925652103121	0.245883880248171
0.0190980215033106	0.00947007474959470	0.0221956209956542	0.0141393854324516	0.00737148868227301	0.0233360282110964	0.0200792745859484	0.0200792745859484	0.0110060714878807	0.0181647212293296	0.00634273082032825	0.0148658646407713	0.0172770303605564	0.0141393854324516	0.0134484085008494	0.0164327200132102	0.0221956209956542	0.00446641213949389	0.00856710570449006	0.0164327200132102	0.0127911988869490	0.0221956209956542	0.0200792745859484	0.0211109442843607	0.0172770303605564	9.91347910585956e-05	0.00995664557261107	0.0211109442843607	0.0164327200132102	0.00995664557261107	0.00314514961534912	0.0181647212293296	0.00299144945341309	0.0221956209956542	0.0200792745859484	0.0200792745859484	0.0164327200132102	0.0221956209956542	0.0221956209956542	0.0200792745859484	0.0190980215033106	0.0211109442843607	0.00545754541492924	0.00493716994776149	0.0200792745859484	0.0172770303605564	0.0200792745859484	0.0115715615609410	0.00545754541492924	0.0121661064173618
0.121925652103121	0.0668312212928501	0.141701357036369	0.0148658646407713	0.0348420795045338	0.134776560385438	0.128190171281617	0.141701357036369	0.0776708968641415	0.141701357036369	0.0447612567231826	0.0858573740704490	0.110300074421379	0.0997829924015665	0.0635652496249319	0.0949067022512550	0.141701357036369	0.0211109442843607	0.0997829924015665	0.0949067022512550	0.134776560385438	0.128190171281617	0.141701357036369	0.121925652103121	0.0997829924015665	0.0104682163214011	0.0233360282110964	0.110300074421379	0.0285144831664729	0.0575043204059603	0.00814844023697872	0.0949067022512550	0.0156296702267219	0.141701357036369	0.115967273404394	0.128190171281617	0.0702649980271934	0.128190171281617	0.141701357036369	0.115967273404394	0.121925652103121	0.134776560385438	0.00347664695445567	0.0233360282110964	0.128190171281617	0.110300074421379	0.128190171281617	0.0738752016236114	0.0425738210688537	0.0702649980271934
0.576293805406638	0.258517352015005	0.669765655292183	0.0635652496249319	0.148981948556375	0.637034910409582	0.605903682689596	0.605903682689596	0.332114550150063	0.548130931760990	0.156636615625054	0.405813477080544	0.521344348203037	0.426664104214470	0.245883880248171	0.405813477080544	0.669765655292183	0.0902687112845792	0.233867792992046	0.405813477080544	0.385981798219002	0.548130931760990	0.605903682689596	0.576293805406638	0.471634306760360	0.00244817864764939	0.110300074421379	0.521344348203037	0.164684578180201	0.271799929403250	0.0425738210688537	0.405813477080544	0.0668312212928501	0.669765655292183	0.548130931760990	0.605903682689596	0.332114550150063	0.669765655292183	0.669765655292183	0.548130931760990	0.576293805406638	0.637034910409582	0.0181647212293296	0.0816616142777735	0.605903682689596	0.521344348203037	0.548130931760990	0.349178539007083	0.148981948556375	0.332114550150063
0.548130931760990	0.271799929403250	0.637034910409582	0.0668312212928501	0.141701357036369	0.605903682689596	0.576293805406638	0.576293805406638	0.349178539007083	0.576293805406638	0.148981948556375	0.385981798219002	0.548130931760990	0.405813477080544	0.233867792992046	0.426664104214470	0.637034910409582	0.0858573740704490	0.245883880248171	0.426664104214470	0.367119272696814	0.576293805406638	0.637034910409582	0.495866796880141	0.448586033008967	0.00314514961534912	0.104909825506864	0.548130931760990	0.156636615625054	0.258517352015005	0.0404932830999812	0.385981798219002	0.0575043204059603	0.637034910409582	0.521344348203037	0.576293805406638	0.315884460525627	0.576293805406638	0.637034910409582	0.576293805406638	0.605903682689596	0.669765655292183	0.0141393854324516	0.0858573740704490	0.576293805406638	0.495866796880141	0.576293805406638	0.332114550150063	0.156636615625054	0.349178539007083
0.605903682689596	0.332114550150063	0.704178100255994	0.0816616142777735	0.173146043676730	0.669765655292183	0.637034910409582	0.637034910409582	0.385981798219002	0.576293805406638	0.164684578180201	0.426664104214470	0.548130931760990	0.448586033008967	0.285764963348857	0.471634306760360	0.704178100255994	0.104909825506864	0.271799929403250	0.471634306760360	0.405813477080544	0.637034910409582	0.637034910409582	0.548130931760990	0.495866796880141	0.00347664695445567	0.128190171281617	0.605903682689596	0.156636615625054	0.285764963348857	0.0604588825658971	0.426664104214470	0.0635652496249319	0.704178100255994	0.576293805406638	0.637034910409582	0.385981798219002	0.637034910409582	0.704178100255994	0.576293805406638	0.605903682689596	0.669765655292183	0.0190980215033106	0.104909825506864	0.637034910409582	0.605903682689596	0.637034910409582	0.367119272696814	0.191395557936894	0.349178539007083
0.258517352015005	0.211568562700564	0.300447518353171	0.0635652496249319	0.0902687112845792	0.285764963348857	0.300447518353171	0.271799929403250	0.201229429010722	0.300447518353171	0.156636615625054	0.271799929403250	0.285764963348857	0.191395557936894	0.110300074421379	0.271799929403250	0.300447518353171	0.0738752016236114	0.156636615625054	0.245883880248171	0.173146043676730	0.332114550150063	0.271799929403250	0.233867792992046	0.233867792992046	0.00200357010343866	0.0816616142777735	0.315884460525627	0.0816616142777735	0.121925652103121	0.0348420795045338	0.222438919313326	0.0494790728252802	0.332114550150063	0.245883880248171	0.300447518353171	0.182042257825136	0.271799929403250	0.300447518353171	0.271799929403250	0.258517352015005	0.285764963348857	0.00995664557261107	0.0546941445989704	0.271799929403250	0.258517352015005	0.300447518353171	0.156636615625054	0.148981948556375	0.201229429010722
0.637034910409582	0.315884460525627	0.740358650763932	0.0702649980271934	0.164684578180201	0.704178100255994	0.669765655292183	0.669765655292183	0.405813477080544	0.669765655292183	0.191395557936894	0.548130931760990	0.637034910409582	0.471634306760360	0.271799929403250	0.495866796880141	0.740358650763932	0.0997829924015665	0.285764963348857	0.548130931760990	0.426664104214470	0.669765655292183	0.740358650763932	0.576293805406638	0.521344348203037	0.00404054095987990	0.134776560385438	0.637034910409582	0.148981948556375	0.300447518353171	0.0470610824477871	0.495866796880141	0.0668312212928501	0.740358650763932	0.605903682689596	0.669765655292183	0.367119272696814	0.669765655292183	0.740358650763932	0.605903682689596	0.637034910409582	0.704178100255994	0.0164327200132102	0.0816616142777735	0.669765655292183	0.576293805406638	0.605903682689596	0.385981798219002	0.222438919313326	0.367119272696814
0.426664104214470	0.233867792992046	0.495866796880141	0.0520212991353433	0.110300074421379	0.471634306760360	0.448586033008967	0.448586033008967	0.300447518353171	0.405813477080544	0.115967273404394	0.300447518353171	0.385981798219002	0.315884460525627	0.222438919313326	0.300447518353171	0.495866796880141	0.0668312212928501	0.191395557936894	0.300447518353171	0.285764963348857	0.405813477080544	0.448586033008967	0.385981798219002	0.385981798219002	0.00244817864764939	0.110300074421379	0.385981798219002	0.110300074421379	0.201229429010722	0.0385144188388296	0.300447518353171	0.0494790728252802	0.495866796880141	0.405813477080544	0.448586033008967	0.271799929403250	0.448586033008967	0.495866796880141	0.448586033008967	0.426664104214470	0.471634306760360	0.0121661064173618	0.0668312212928501	0.448586033008967	0.426664104214470	0.405813477080544	0.285764963348857	0.148981948556375	0.245883880248171
0.201229429010722	0.121925652103121	0.233867792992046	0.0331393836340734	0.0575043204059603	0.222438919313326	0.211568562700564	0.211568562700564	0.128190171281617	0.191395557936894	0.0738752016236114	0.156636615625054	0.182042257825136	0.182042257825136	0.104909825506864	0.156636615625054	0.233867792992046	0.0425738210688537	0.0902687112845792	0.156636615625054	0.134776560385438	0.233867792992046	0.211568562700564	0.182042257825136	0.182042257825136	0.00127634410134336	0.0702649980271934	0.222438919313326	0.0470610824477871	0.0949067022512550	0.0668312212928501	0.191395557936894	0.0285144831664729	0.233867792992046	0.191395557936894	0.211568562700564	0.141701357036369	0.211568562700564	0.233867792992046	0.211568562700564	0.201229429010722	0.222438919313326	0.0104682163214011	0.0348420795045338	0.211568562700564	0.271799929403250	0.211568562700564	0.222438919313326	0.0702649980271934	0.128190171281617
0.548130931760990	0.245883880248171	0.637034910409582	0.0604588825658971	0.128190171281617	0.605903682689596	0.576293805406638	0.576293805406638	0.349178539007083	0.521344348203037	0.134776560385438	0.385981798219002	0.495866796880141	0.405813477080544	0.233867792992046	0.426664104214470	0.637034910409582	0.0776708968641415	0.245883880248171	0.385981798219002	0.367119272696814	0.576293805406638	0.637034910409582	0.495866796880141	0.448586033008967	0.00257396564838334	0.0949067022512550	0.548130931760990	0.141701357036369	0.258517352015005	0.0494790728252802	0.385981798219002	0.0520212991353433	0.637034910409582	0.521344348203037	0.576293805406638	0.315884460525627	0.576293805406638	0.637034910409582	0.576293805406638	0.548130931760990	0.605903682689596	0.0127911988869490	0.0776708968641415	0.576293805406638	0.548130931760990	0.521344348203037	0.495866796880141	0.156636615625054	0.315884460525627
0.367119272696814	0.222438919313326	0.426664104214470	0.0816616142777735	0.141701357036369	0.448586033008967	0.426664104214470	0.385981798219002	0.233867792992046	0.385981798219002	0.164684578180201	0.349178539007083	0.367119272696814	0.271799929403250	0.173146043676730	0.315884460525627	0.426664104214470	0.115967273404394	0.201229429010722	0.349178539007083	0.245883880248171	0.426664104214470	0.385981798219002	0.332114550150063	0.332114550150063	0.00257396564838334	0.104909825506864	0.548130931760990	0.0949067022512550	0.173146043676730	0.0331393836340734	0.349178539007083	0.0575043204059603	0.471634306760360	0.349178539007083	0.426664104214470	0.233867792992046	0.471634306760360	0.426664104214470	0.349178539007083	0.367119272696814	0.405813477080544	0.0172770303605564	0.0702649980271934	0.385981798219002	0.332114550150063	0.471634306760360	0.222438919313326	0.191395557936894	0.258517352015005
0.367119272696814	0.201229429010722	0.426664104214470	0.0494790728252802	0.104909825506864	0.405813477080544	0.385981798219002	0.385981798219002	0.211568562700564	0.349178539007083	0.0997829924015665	0.315884460525627	0.332114550150063	0.300447518353171	0.156636615625054	0.315884460525627	0.426664104214470	0.0776708968641415	0.182042257825136	0.285764963348857	0.271799929403250	0.426664104214470	0.385981798219002	0.332114550150063	0.300447518353171	0.00190565773454980	0.0858573740704490	0.405813477080544	0.104909825506864	0.173146043676730	0.0299795524409040	0.315884460525627	0.0520212991353433	0.426664104214470	0.349178539007083	0.426664104214470	0.233867792992046	0.385981798219002	0.426664104214470	0.349178539007083	0.367119272696814	0.405813477080544	0.0115715615609410	0.0575043204059603	0.385981798219002	0.332114550150063	0.385981798219002	0.222438919313326	0.104909825506864	0.233867792992046
0.778398151776837	0.385981798219002	0.904650272676751	0.0858573740704490	0.201229429010722	0.860440962974179	0.818392115854120	0.818392115854120	0.448586033008967	0.740358650763932	0.191395557936894	0.605903682689596	0.704178100255994	0.576293805406638	0.332114550150063	0.605903682689596	0.904650272676751	0.121925652103121	0.349178539007083	0.605903682689596	0.521344348203037	0.818392115854120	0.818392115854120	0.704178100255994	0.637034910409582	0.00365527648111693	0.148981948556375	0.778398151776837	0.182042257825136	0.367119272696814	0.0575043204059603	0.605903682689596	0.0738752016236114	0.904650272676751	0.740358650763932	0.818392115854120	0.448586033008967	0.818392115854120	0.904650272676751	0.740358650763932	0.778398151776837	0.860440962974179	0.0200792745859484	0.0997829924015665	0.818392115854120	0.704178100255994	0.740358650763932	0.471634306760360	0.222438919313326	0.448586033008967
0.134776560385438	0.0816616142777735	0.156636615625054	0.0245350293544710	0.0635652496249319	0.148981948556375	0.141701357036369	0.156636615625054	0.0949067022512550	0.141701357036369	0.0604588825658971	0.128190171281617	0.134776560385438	0.0997829924015665	0.0635652496249319	0.141701357036369	0.156636615625054	0.0385144188388296	0.0816616142777735	0.141701357036369	0.0902687112845792	0.173146043676730	0.156636615625054	0.134776560385438	0.110300074421379	0.00172395378918903	0.0470610824477871	0.164684578180201	0.0425738210688537	0.0776708968641415	0.0148658646407713	0.128190171281617	0.0257956349717863	0.156636615625054	0.128190171281617	0.141701357036369	0.0858573740704490	0.173146043676730	0.156636615625054	0.128190171281617	0.134776560385438	0.148981948556375	0.00701125176424352	0.0315198967244016	0.141701357036369	0.121925652103121	0.191395557936894	0.0816616142777735	0.0702649980271934	0.0776708968641415
0.134776560385438	0.121925652103121	0.156636615625054	0.0299795524409040	0.0702649980271934	0.148981948556375	0.141701357036369	0.156636615625054	0.115967273404394	0.156636615625054	0.0902687112845792	0.141701357036369	0.134776560385438	0.0997829924015665	0.0635652496249319	0.128190171281617	0.156636615625054	0.0520212991353433	0.0997829924015665	0.141701357036369	0.0902687112845792	0.156636615625054	0.156636615625054	0.134776560385438	0.110300074421379	0.00190565773454980	0.0520212991353433	0.148981948556375	0.0385144188388296	0.0635652496249319	0.0181647212293296	0.115967273404394	0.0257956349717863	0.156636615625054	0.156636615625054	0.141701357036369	0.115967273404394	0.173146043676730	0.156636615625054	0.156636615625054	0.134776560385438	0.148981948556375	0.0104682163214011	0.0425738210688537	0.141701357036369	0.134776560385438	0.191395557936894	0.0902687112845792	0.115967273404394	0.0858573740704490
0.704178100255994	0.315884460525627	0.818392115854120	0.0702649980271934	0.164684578180201	0.778398151776837	0.740358650763932	0.740358650763932	0.405813477080544	0.669765655292183	0.173146043676730	0.495866796880141	0.637034910409582	0.521344348203037	0.300447518353171	0.495866796880141	0.818392115854120	0.0997829924015665	0.285764963348857	0.495866796880141	0.471634306760360	0.669765655292183	0.740358650763932	0.637034910409582	0.576293805406638	0.00299144945341309	0.121925652103121	0.637034910409582	0.164684578180201	0.332114550150063	0.0470610824477871	0.495866796880141	0.0668312212928501	0.818392115854120	0.669765655292183	0.740358650763932	0.405813477080544	0.740358650763932	0.818392115854120	0.669765655292183	0.704178100255994	0.778398151776837	0.0164327200132102	0.0902687112845792	0.740358650763932	0.637034910409582	0.669765655292183	0.426664104214470	0.182042257825136	0.405813477080544
0.300447518353171	0.182042257825136	0.349178539007083	0.0494790728252802	0.128190171281617	0.332114550150063	0.349178539007083	0.315884460525627	0.191395557936894	0.285764963348857	0.110300074421379	0.233867792992046	0.271799929403250	0.222438919313326	0.128190171281617	0.258517352015005	0.349178539007083	0.0702649980271934	0.121925652103121	0.258517352015005	0.201229429010722	0.315884460525627	0.315884460525627	0.271799929403250	0.245883880248171	0.00210651319311626	0.0776708968641415	0.332114550150063	0.0702649980271934	0.156636615625054	0.0271210102903908	0.211568562700564	0.0348420795045338	0.349178539007083	0.285764963348857	0.315884460525627	0.191395557936894	0.385981798219002	0.385981798219002	0.285764963348857	0.300447518353171	0.332114550150063	0.0115715615609410	0.0635652496249319	0.315884460525627	0.300447518353171	0.349178539007083	0.182042257825136	0.115967273404394	0.173146043676730
0.0776708968641415	0.0470610824477871	0.0902687112845792	0.0172770303605564	0.0299795524409040	0.0949067022512550	0.0902687112845792	0.0816616142777735	0.0494790728252802	0.0816616142777735	0.0315198967244016	0.0668312212928501	0.0702649980271934	0.0575043204059603	0.0366322595979748	0.0902687112845792	0.0902687112845792	0.0200792745859484	0.0425738210688537	0.0738752016236114	0.0520212991353433	0.0902687112845792	0.0997829924015665	0.0702649980271934	0.0776708968641415	0.000601967665424751	0.0200792745859484	0.0776708968641415	0.0271210102903908	0.0404932830999812	0.00775023451161748	0.0604588825658971	0.0110060714878807	0.0997829924015665	0.0902687112845792	0.0816616142777735	0.0604588825658971	0.0902687112845792	0.0902687112845792	0.0738752016236114	0.0776708968641415	0.0858573740704490	0.00299144945341309	0.0181647212293296	0.0816616142777735	0.0702649980271934	0.0816616142777735	0.0470610824477871	0.0447612567231826	0.0546941445989704
0.605903682689596	0.300447518353171	0.704178100255994	0.0738752016236114	0.173146043676730	0.669765655292183	0.637034910409582	0.637034910409582	0.385981798219002	0.637034910409582	0.164684578180201	0.471634306760360	0.605903682689596	0.448586033008967	0.258517352015005	0.576293805406638	0.704178100255994	0.0858573740704490	0.245883880248171	0.426664104214470	0.405813477080544	0.576293805406638	0.637034910409582	0.548130931760990	0.495866796880141	0.00314514961534912	0.104909825506864	0.548130931760990	0.141701357036369	0.315884460525627	0.0404932830999812	0.426664104214470	0.0776708968641415	0.704178100255994	0.576293805406638	0.637034910409582	0.349178539007083	0.637034910409582	0.704178100255994	0.576293805406638	0.605903682689596	0.669765655292183	0.0141393854324516	0.0776708968641415	0.637034910409582	0.548130931760990	0.576293805406638	0.367119272696814	0.191395557936894	0.426664104214470
0.201229429010722	0.148981948556375	0.233867792992046	0.0271210102903908	0.0635652496249319	0.271799929403250	0.233867792992046	0.233867792992046	0.128190171281617	0.211568562700564	0.0738752016236114	0.173146043676730	0.182042257825136	0.148981948556375	0.0858573740704490	0.173146043676730	0.233867792992046	0.0520212991353433	0.134776560385438	0.173146043676730	0.164684578180201	0.211568562700564	0.233867792992046	0.182042257825136	0.164684578180201	0.00257396564838334	0.0470610824477871	0.201229429010722	0.0520212991353433	0.104909825506864	0.0221956209956542	0.156636615625054	0.0315198967244016	0.233867792992046	0.191395557936894	0.233867792992046	0.128190171281617	0.211568562700564	0.233867792992046	0.211568562700564	0.245883880248171	0.271799929403250	0.00856710570449006	0.0385144188388296	0.211568562700564	0.222438919313326	0.191395557936894	0.134776560385438	0.0776708968641415	0.115967273404394
0.605903682689596	0.332114550150063	0.704178100255994	0.0668312212928501	0.141701357036369	0.669765655292183	0.637034910409582	0.637034910409582	0.385981798219002	0.576293805406638	0.182042257825136	0.471634306760360	0.548130931760990	0.448586033008967	0.258517352015005	0.521344348203037	0.704178100255994	0.104909825506864	0.300447518353171	0.426664104214470	0.405813477080544	0.576293805406638	0.637034910409582	0.548130931760990	0.495866796880141	0.00347664695445567	0.104909825506864	0.548130931760990	0.141701357036369	0.315884460525627	0.0404932830999812	0.426664104214470	0.0702649980271934	0.704178100255994	0.576293805406638	0.637034910409582	0.349178539007083	0.704178100255994	0.704178100255994	0.576293805406638	0.605903682689596	0.669765655292183	0.0156296702267219	0.0776708968641415	0.637034910409582	0.548130931760990	0.576293805406638	0.367119272696814	0.211568562700564	0.349178539007083
0.471634306760360	0.233867792992046	0.548130931760990	0.0635652496249319	0.201229429010722	0.521344348203037	0.548130931760990	0.495866796880141	0.405813477080544	0.448586033008967	0.156636615625054	0.332114550150063	0.426664104214470	0.349178539007083	0.201229429010722	0.448586033008967	0.548130931760990	0.0902687112845792	0.211568562700564	0.405813477080544	0.315884460525627	0.548130931760990	0.495866796880141	0.426664104214470	0.385981798219002	0.00365527648111693	0.0997829924015665	0.521344348203037	0.134776560385438	0.245883880248171	0.0385144188388296	0.332114550150063	0.0546941445989704	0.548130931760990	0.448586033008967	0.495866796880141	0.271799929403250	0.548130931760990	0.605903682689596	0.495866796880141	0.471634306760360	0.521344348203037	0.0148658646407713	0.0902687112845792	0.495866796880141	0.426664104214470	0.495866796880141	0.285764963348857	0.222438919313326	0.271799929403250
0.233867792992046	0.115967273404394	0.271799929403250	0.0425738210688537	0.0546941445989704	0.258517352015005	0.245883880248171	0.245883880248171	0.134776560385438	0.222438919313326	0.0575043204059603	0.164684578180201	0.211568562700564	0.258517352015005	0.121925652103121	0.164684578180201	0.271799929403250	0.0404932830999812	0.0949067022512550	0.164684578180201	0.156636615625054	0.222438919313326	0.245883880248171	0.233867792992046	0.191395557936894	0.00121397050420026	0.0494790728252802	0.211568562700564	0.0902687112845792	0.110300074421379	0.0190980215033106	0.164684578180201	0.0331393836340734	0.271799929403250	0.222438919313326	0.245883880248171	0.134776560385438	0.245883880248171	0.271799929403250	0.222438919313326	0.233867792992046	0.258517352015005	0.0134484085008494	0.0404932830999812	0.245883880248171	0.211568562700564	0.222438919313326	0.141701357036369	0.0604588825658971	0.148981948556375
0.704178100255994	0.315884460525627	0.818392115854120	0.0776708968641415	0.164684578180201	0.778398151776837	0.740358650763932	0.740358650763932	0.405813477080544	0.669765655292183	0.211568562700564	0.495866796880141	0.637034910409582	0.521344348203037	0.332114550150063	0.495866796880141	0.818392115854120	0.121925652103121	0.285764963348857	0.495866796880141	0.471634306760360	0.740358650763932	0.740358650763932	0.637034910409582	0.576293805406638	0.00330674686535135	0.148981948556375	0.704178100255994	0.164684578180201	0.332114550150063	0.0520212991353433	0.669765655292183	0.0902687112845792	0.818392115854120	0.669765655292183	0.740358650763932	0.448586033008967	0.740358650763932	0.818392115854120	0.669765655292183	0.704178100255994	0.778398151776837	0.0221956209956542	0.0997829924015665	0.740358650763932	0.637034910409582	0.818392115854120	0.426664104214470	0.201229429010722	0.405813477080544
0.495866796880141	0.222438919313326	0.576293805406638	0.0494790728252802	0.115967273404394	0.548130931760990	0.521344348203037	0.521344348203037	0.285764963348857	0.471634306760360	0.121925652103121	0.349178539007083	0.448586033008967	0.405813477080544	0.211568562700564	0.349178539007083	0.576293805406638	0.0702649980271934	0.201229429010722	0.349178539007083	0.332114550150063	0.471634306760360	0.521344348203037	0.448586033008967	0.405813477080544	0.00232853872567058	0.0858573740704490	0.448586033008967	0.141701357036369	0.233867792992046	0.0331393836340734	0.349178539007083	0.0575043204059603	0.576293805406638	0.471634306760360	0.521344348203037	0.285764963348857	0.521344348203037	0.576293805406638	0.471634306760360	0.495866796880141	0.548130931760990	0.0156296702267219	0.0776708968641415	0.521344348203037	0.448586033008967	0.471634306760360	0.300447518353171	0.128190171281617	0.285764963348857
0.521344348203037	0.349178539007083	0.605903682689596	0.0858573740704490	0.182042257825136	0.576293805406638	0.669765655292183	0.548130931760990	0.448586033008967	0.548130931760990	0.156636615625054	0.448586033008967	0.471634306760360	0.385981798219002	0.222438919313326	0.605903682689596	0.605903682689596	0.110300074421379	0.258517352015005	0.448586033008967	0.349178539007083	0.669765655292183	0.548130931760990	0.471634306760360	0.471634306760360	0.00299144945341309	0.0997829924015665	0.576293805406638	0.134776560385438	0.245883880248171	0.0385144188388296	0.405813477080544	0.0604588825658971	0.669765655292183	0.495866796880141	0.548130931760990	0.300447518353171	0.548130931760990	0.669765655292183	0.495866796880141	0.521344348203037	0.576293805406638	0.0134484085008494	0.0816616142777735	0.548130931760990	0.471634306760360	0.495866796880141	0.315884460525627	0.222438919313326	0.367119272696814
0.0635652496249319	0.0425738210688537	0.0738752016236114	0.0211109442843607	0.0271210102903908	0.0702649980271934	0.0738752016236114	0.0668312212928501	0.0447612567231826	0.0668312212928501	0.0470610824477871	0.0546941445989704	0.0635652496249319	0.0470610824477871	0.0331393836340734	0.0546941445989704	0.0738752016236114	0.0404932830999812	0.0520212991353433	0.0668312212928501	0.0425738210688537	0.0738752016236114	0.0668312212928501	0.0702649980271934	0.0575043204059603	0.000735549199171481	0.0271210102903908	0.0702649980271934	0.0245350293544710	0.0299795524409040	0.00775023451161748	0.0604588825658971	0.0148658646407713	0.0816616142777735	0.0738752016236114	0.0668312212928501	0.0494790728252802	0.0902687112845792	0.0738752016236114	0.0604588825658971	0.0635652496249319	0.0702649980271934	0.00995664557261107	0.0181647212293296	0.0668312212928501	0.0635652496249319	0.0738752016236114	0.0385144188388296	0.0404932830999812	0.0404932830999812
0.740358650763932	0.332114550150063	0.860440962974179	0.0738752016236114	0.173146043676730	0.818392115854120	0.778398151776837	0.778398151776837	0.426664104214470	0.704178100255994	0.201229429010722	0.521344348203037	0.669765655292183	0.548130931760990	0.315884460525627	0.521344348203037	0.860440962974179	0.115967273404394	0.300447518353171	0.576293805406638	0.495866796880141	0.704178100255994	0.778398151776837	0.669765655292183	0.605903682689596	0.00314514961534912	0.128190171281617	0.669765655292183	0.173146043676730	0.349178539007083	0.0494790728252802	0.576293805406638	0.0776708968641415	0.860440962974179	0.778398151776837	0.778398151776837	0.426664104214470	0.778398151776837	0.860440962974179	0.704178100255994	0.740358650763932	0.818392115854120	0.0211109442843607	0.104909825506864	0.778398151776837	0.669765655292183	0.704178100255994	0.448586033008967	0.191395557936894	0.426664104214470
0.173146043676730	0.0858573740704490	0.201229429010722	0.0190980215033106	0.0546941445989704	0.191395557936894	0.182042257825136	0.182042257825136	0.121925652103121	0.182042257825136	0.0635652496249319	0.134776560385438	0.173146043676730	0.141701357036369	0.0738752016236114	0.134776560385438	0.201229429010722	0.0331393836340734	0.0858573740704490	0.148981948556375	0.128190171281617	0.164684578180201	0.182042257825136	0.156636615625054	0.141701357036369	0.00148336045849280	0.0366322595979748	0.173146043676730	0.0404932830999812	0.0997829924015665	0.0156296702267219	0.121925652103121	0.0221956209956542	0.201229429010722	0.164684578180201	0.182042257825136	0.0997829924015665	0.201229429010722	0.201229429010722	0.182042257825136	0.173146043676730	0.191395557936894	0.00603276821968011	0.0331393836340734	0.182042257825136	0.156636615625054	0.182042257825136	0.128190171281617	0.0546941445989704	0.0997829924015665
0.669765655292183	0.332114550150063	0.778398151776837	0.0738752016236114	0.173146043676730	0.740358650763932	0.704178100255994	0.704178100255994	0.385981798219002	0.637034910409582	0.201229429010722	0.471634306760360	0.605903682689596	0.495866796880141	0.285764963348857	0.471634306760360	0.778398151776837	0.141701357036369	0.300447518353171	0.521344348203037	0.448586033008967	0.637034910409582	0.704178100255994	0.605903682689596	0.548130931760990	0.00314514961534912	0.115967273404394	0.669765655292183	0.156636615625054	0.315884460525627	0.0494790728252802	0.521344348203037	0.0702649980271934	0.778398151776837	0.637034910409582	0.704178100255994	0.385981798219002	0.778398151776837	0.778398151776837	0.637034910409582	0.669765655292183	0.740358650763932	0.0211109442843607	0.115967273404394	0.704178100255994	0.605903682689596	0.704178100255994	0.405813477080544	0.191395557936894	0.385981798219002
0.778398151776837	0.349178539007083	0.904650272676751	0.0776708968641415	0.182042257825136	0.860440962974179	0.818392115854120	0.818392115854120	0.448586033008967	0.740358650763932	0.191395557936894	0.548130931760990	0.704178100255994	0.576293805406638	0.332114550150063	0.548130931760990	0.904650272676751	0.110300074421379	0.315884460525627	0.605903682689596	0.521344348203037	0.740358650763932	0.818392115854120	0.704178100255994	0.637034910409582	0.00330674686535135	0.134776560385438	0.704178100255994	0.182042257825136	0.367119272696814	0.0520212991353433	0.548130931760990	0.0738752016236114	0.904650272676751	0.818392115854120	0.818392115854120	0.448586033008967	0.818392115854120	0.904650272676751	0.740358650763932	0.778398151776837	0.860440962974179	0.0200792745859484	0.0997829924015665	0.818392115854120	0.704178100255994	0.740358650763932	0.471634306760360	0.201229429010722	0.448586033008967
0.405813477080544	0.448586033008967	0.471634306760360	0.0668312212928501	0.156636615625054	0.448586033008967	0.471634306760360	0.426664104214470	0.285764963348857	0.426664104214470	0.164684578180201	0.426664104214470	0.367119272696814	0.300447518353171	0.173146043676730	0.471634306760360	0.471634306760360	0.115967273404394	0.201229429010722	0.349178539007083	0.271799929403250	0.471634306760360	0.426664104214470	0.367119272696814	0.367119272696814	0.00384308396234569	0.115967273404394	0.495866796880141	0.0949067022512550	0.211568562700564	0.0447612567231826	0.349178539007083	0.0575043204059603	0.521344348203037	0.385981798219002	0.426664104214470	0.285764963348857	0.426664104214470	0.471634306760360	0.426664104214470	0.405813477080544	0.448586033008967	0.0141393854324516	0.0702649980271934	0.426664104214470	0.405813477080544	0.521344348203037	0.245883880248171	0.285764963348857	0.258517352015005
0.778398151776837	0.349178539007083	0.904650272676751	0.0776708968641415	0.182042257825136	0.951131049160288	0.818392115854120	0.818392115854120	0.448586033008967	0.740358650763932	0.191395557936894	0.548130931760990	0.704178100255994	0.576293805406638	0.332114550150063	0.548130931760990	0.904650272676751	0.121925652103121	0.315884460525627	0.548130931760990	0.576293805406638	0.740358650763932	0.818392115854120	0.704178100255994	0.637034910409582	0.00330674686535135	0.134776560385438	0.704178100255994	0.182042257825136	0.367119272696814	0.0520212991353433	0.548130931760990	0.0738752016236114	0.904650272676751	0.740358650763932	0.904650272676751	0.448586033008967	0.818392115854120	0.904650272676751	0.740358650763932	0.860440962974179	0.951131049160288	0.0181647212293296	0.0997829924015665	0.818392115854120	0.704178100255994	0.740358650763932	0.471634306760360	0.201229429010722	0.448586033008967
0.704178100255994	0.315884460525627	0.818392115854120	0.0702649980271934	0.164684578180201	0.778398151776837	0.740358650763932	0.740358650763932	0.405813477080544	0.669765655292183	0.173146043676730	0.495866796880141	0.637034910409582	0.521344348203037	0.300447518353171	0.495866796880141	0.818392115854120	0.0997829924015665	0.285764963348857	0.495866796880141	0.471634306760360	0.669765655292183	0.740358650763932	0.637034910409582	0.576293805406638	0.00330674686535135	0.121925652103121	0.637034910409582	0.164684578180201	0.332114550150063	0.0470610824477871	0.495866796880141	0.0738752016236114	0.818392115854120	0.669765655292183	0.740358650763932	0.448586033008967	0.740358650763932	0.818392115854120	0.669765655292183	0.704178100255994	0.778398151776837	0.0164327200132102	0.0997829924015665	0.740358650763932	0.637034910409582	0.669765655292183	0.426664104214470	0.182042257825136	0.405813477080544
0.0949067022512550	0.115967273404394	0.110300074421379	0.0211109442843607	0.0546941445989704	0.115967273404394	0.110300074421379	0.0997829924015665	0.0902687112845792	0.0997829924015665	0.0776708968641415	0.0997829924015665	0.0858573740704490	0.0702649980271934	0.0546941445989704	0.110300074421379	0.110300074421379	0.0366322595979748	0.0575043204059603	0.0816616142777735	0.0702649980271934	0.121925652103121	0.0997829924015665	0.0858573740704490	0.104909825506864	0.00148336045849280	0.0447612567231826	0.115967273404394	0.0366322595979748	0.0447612567231826	0.0156296702267219	0.0997829924015665	0.0245350293544710	0.121925652103121	0.0902687112845792	0.0997829924015665	0.0668312212928501	0.110300074421379	0.110300074421379	0.121925652103121	0.0949067022512550	0.104909825506864	0.00737148868227301	0.0366322595979748	0.0997829924015665	0.104909825506864	0.134776560385438	0.0635652496249319	0.0738752016236114	0.0668312212928501
0.605903682689596	0.332114550150063	0.704178100255994	0.0738752016236114	0.156636615625054	0.669765655292183	0.704178100255994	0.637034910409582	0.426664104214470	0.576293805406638	0.182042257825136	0.426664104214470	0.548130931760990	0.448586033008967	0.258517352015005	0.426664104214470	0.704178100255994	0.104909825506864	0.245883880248171	0.426664104214470	0.405813477080544	0.576293805406638	0.637034910409582	0.548130931760990	0.548130931760990	0.00314514961534912	0.128190171281617	0.548130931760990	0.141701357036369	0.285764963348857	0.0447612567231826	0.426664104214470	0.0776708968641415	0.778398151776837	0.576293805406638	0.637034910409582	0.385981798219002	0.637034910409582	0.704178100255994	0.637034910409582	0.605903682689596	0.669765655292183	0.0156296702267219	0.0858573740704490	0.637034910409582	0.605903682689596	0.576293805406638	0.367119272696814	0.191395557936894	0.385981798219002
0.0575043204059603	0.0635652496249319	0.0668312212928501	0.0190980215033106	0.0331393836340734	0.0635652496249319	0.0738752016236114	0.0604588825658971	0.0546941445989704	0.0668312212928501	0.0425738210688537	0.0494790728252802	0.0520212991353433	0.0425738210688537	0.0366322595979748	0.0738752016236114	0.0668312212928501	0.0245350293544710	0.0315198967244016	0.0546941445989704	0.0470610824477871	0.0816616142777735	0.0604588825658971	0.0575043204059603	0.0635652496249319	0.000601967665424751	0.0447612567231826	0.0776708968641415	0.0271210102903908	0.0271210102903908	0.00856710570449006	0.0604588825658971	0.0148658646407713	0.0738752016236114	0.0546941445989704	0.0604588825658971	0.0447612567231826	0.0668312212928501	0.0738752016236114	0.0668312212928501	0.0575043204059603	0.0635652496249319	0.00900728213220836	0.0245350293544710	0.0604588825658971	0.0575043204059603	0.0902687112845792	0.0385144188388296	0.0366322595979748	0.0404932830999812
0.778398151776837	0.385981798219002	0.904650272676751	0.0776708968641415	0.182042257825136	0.860440962974179	0.818392115854120	0.818392115854120	0.448586033008967	0.740358650763932	0.191395557936894	0.548130931760990	0.704178100255994	0.576293805406638	0.332114550150063	0.548130931760990	0.904650272676751	0.110300074421379	0.315884460525627	0.548130931760990	0.521344348203037	0.740358650763932	0.818392115854120	0.704178100255994	0.704178100255994	0.00330674686535135	0.134776560385438	0.704178100255994	0.182042257825136	0.367119272696814	0.0520212991353433	0.548130931760990	0.0738752016236114	0.904650272676751	0.740358650763932	0.818392115854120	0.448586033008967	0.818392115854120	0.904650272676751	0.740358650763932	0.778398151776837	0.860440962974179	0.0181647212293296	0.0997829924015665	0.818392115854120	0.704178100255994	0.740358650763932	0.471634306760360	0.201229429010722	0.448586033008967
0.164684578180201	0.0997829924015665	0.191395557936894	0.0404932830999812	0.0635652496249319	0.182042257825136	0.173146043676730	0.173146043676730	0.0949067022512550	0.156636615625054	0.0668312212928501	0.128190171281617	0.148981948556375	0.121925652103121	0.0949067022512550	0.128190171281617	0.191395557936894	0.0575043204059603	0.0738752016236114	0.141701357036369	0.110300074421379	0.191395557936894	0.173146043676730	0.182042257825136	0.134776560385438	0.00115464503930963	0.0702649980271934	0.201229429010722	0.0520212991353433	0.0776708968641415	0.0245350293544710	0.191395557936894	0.0315198967244016	0.191395557936894	0.173146043676730	0.173146043676730	0.141701357036369	0.191395557936894	0.191395557936894	0.156636615625054	0.164684578180201	0.182042257825136	0.0211109442843607	0.0385144188388296	0.173146043676730	0.164684578180201	0.233867792992046	0.0997829924015665	0.0635652496249319	0.0949067022512550
0.704178100255994	0.349178539007083	0.818392115854120	0.0858573740704490	0.182042257825136	0.778398151776837	0.740358650763932	0.740358650763932	0.405813477080544	0.740358650763932	0.211568562700564	0.495866796880141	0.637034910409582	0.521344348203037	0.300447518353171	0.495866796880141	0.818392115854120	0.134776560385438	0.315884460525627	0.605903682689596	0.471634306760360	0.669765655292183	0.740358650763932	0.637034910409582	0.576293805406638	0.00365527648111693	0.134776560385438	0.704178100255994	0.164684578180201	0.332114550150063	0.0520212991353433	0.495866796880141	0.0668312212928501	0.818392115854120	0.740358650763932	0.740358650763932	0.448586033008967	0.740358650763932	0.818392115854120	0.669765655292183	0.704178100255994	0.778398151776837	0.0200792745859484	0.110300074421379	0.740358650763932	0.637034910409582	0.740358650763932	0.426664104214470	0.182042257825136	0.405813477080544
0.426664104214470	0.258517352015005	0.495866796880141	0.0635652496249319	0.121925652103121	0.471634306760360	0.495866796880141	0.495866796880141	0.300447518353171	0.448586033008967	0.141701357036369	0.405813477080544	0.385981798219002	0.315884460525627	0.201229429010722	0.448586033008967	0.495866796880141	0.0816616142777735	0.233867792992046	0.367119272696814	0.285764963348857	0.495866796880141	0.495866796880141	0.385981798219002	0.385981798219002	0.00365527648111693	0.0902687112845792	0.426664104214470	0.110300074421379	0.245883880248171	0.0348420795045338	0.300447518353171	0.0604588825658971	0.495866796880141	0.405813477080544	0.495866796880141	0.245883880248171	0.448586033008967	0.548130931760990	0.405813477080544	0.426664104214470	0.471634306760360	0.0110060714878807	0.0816616142777735	0.448586033008967	0.385981798219002	0.405813477080544	0.285764963348857	0.148981948556375	0.300447518353171
0.669765655292183	0.367119272696814	0.778398151776837	0.0738752016236114	0.173146043676730	0.740358650763932	0.704178100255994	0.704178100255994	0.385981798219002	0.704178100255994	0.164684578180201	0.521344348203037	0.605903682689596	0.495866796880141	0.285764963348857	0.521344348203037	0.778398151776837	0.0949067022512550	0.271799929403250	0.471634306760360	0.448586033008967	0.637034910409582	0.704178100255994	0.605903682689596	0.605903682689596	0.00314514961534912	0.115967273404394	0.605903682689596	0.156636615625054	0.315884460525627	0.0447612567231826	0.471634306760360	0.0776708968641415	0.778398151776837	0.637034910409582	0.704178100255994	0.385981798219002	0.704178100255994	0.778398151776837	0.637034910409582	0.669765655292183	0.740358650763932	0.0156296702267219	0.0858573740704490	0.704178100255994	0.605903682689596	0.637034910409582	0.405813477080544	0.191395557936894	0.426664104214470
0.104909825506864	0.0702649980271934	0.121925652103121	0.0190980215033106	0.0299795524409040	0.128190171281617	0.110300074421379	0.110300074421379	0.0668312212928501	0.110300074421379	0.0470610824477871	0.0738752016236114	0.0949067022512550	0.0776708968641415	0.0546941445989704	0.0738752016236114	0.121925652103121	0.0200792745859484	0.0575043204059603	0.0738752016236114	0.0858573740704490	0.0997829924015665	0.110300074421379	0.104909825506864	0.0949067022512550	0.00148336045849280	0.0271210102903908	0.0949067022512550	0.0404932830999812	0.0494790728252802	0.0141393854324516	0.0816616142777735	0.0221956209956542	0.121925652103121	0.0997829924015665	0.110300074421379	0.0668312212928501	0.121925652103121	0.121925652103121	0.0997829924015665	0.104909825506864	0.115967273404394	0.00603276821968011	0.0271210102903908	0.110300074421379	0.115967273404394	0.110300074421379	0.0702649980271934	0.0447612567231826	0.0738752016236114
0.471634306760360	0.285764963348857	0.548130931760990	0.0635652496249319	0.148981948556375	0.521344348203037	0.605903682689596	0.495866796880141	0.332114550150063	0.495866796880141	0.191395557936894	0.367119272696814	0.471634306760360	0.349178539007083	0.222438919313326	0.367119272696814	0.548130931760990	0.0997829924015665	0.191395557936894	0.448586033008967	0.315884460525627	0.495866796880141	0.495866796880141	0.426664104214470	0.426664104214470	0.00299144945341309	0.0997829924015665	0.521344348203037	0.110300074421379	0.222438919313326	0.0385144188388296	0.367119272696814	0.0668312212928501	0.605903682689596	0.448586033008967	0.495866796880141	0.300447518353171	0.495866796880141	0.605903682689596	0.448586033008967	0.521344348203037	0.576293805406638	0.0148658646407713	0.0816616142777735	0.495866796880141	0.471634306760360	0.548130931760990	0.285764963348857	0.182042257825136	0.271799929403250
0.704178100255994	0.349178539007083	0.818392115854120	0.0858573740704490	0.182042257825136	0.778398151776837	0.818392115854120	0.740358650763932	0.405813477080544	0.669765655292183	0.211568562700564	0.495866796880141	0.637034910409582	0.521344348203037	0.300447518353171	0.495866796880141	0.818392115854120	0.110300074421379	0.315884460525627	0.495866796880141	0.471634306760360	0.669765655292183	0.740358650763932	0.637034910409582	0.637034910409582	0.00365527648111693	0.121925652103121	0.637034910409582	0.164684578180201	0.332114550150063	0.0470610824477871	0.495866796880141	0.0668312212928501	0.904650272676751	0.669765655292183	0.740358650763932	0.405813477080544	0.740358650763932	0.818392115854120	0.669765655292183	0.704178100255994	0.778398151776837	0.0164327200132102	0.0902687112845792	0.740358650763932	0.637034910409582	0.669765655292183	0.426664104214470	0.222438919313326	0.405813477080544
0.448586033008967	0.271799929403250	0.521344348203037	0.0494790728252802	0.128190171281617	0.495866796880141	0.471634306760360	0.471634306760360	0.258517352015005	0.471634306760360	0.164684578180201	0.385981798219002	0.405813477080544	0.332114550150063	0.211568562700564	0.349178539007083	0.521344348203037	0.0776708968641415	0.222438919313326	0.349178539007083	0.300447518353171	0.426664104214470	0.471634306760360	0.405813477080544	0.367119272696814	0.00257396564838334	0.0858573740704490	0.448586033008967	0.104909825506864	0.211568562700564	0.0447612567231826	0.315884460525627	0.0470610824477871	0.521344348203037	0.426664104214470	0.471634306760360	0.258517352015005	0.471634306760360	0.521344348203037	0.471634306760360	0.448586033008967	0.495866796880141	0.0127911988869490	0.0776708968641415	0.471634306760360	0.405813477080544	0.471634306760360	0.300447518353171	0.156636615625054	0.285764963348857
0.669765655292183	0.332114550150063	0.778398151776837	0.0816616142777735	0.191395557936894	0.740358650763932	0.704178100255994	0.704178100255994	0.426664104214470	0.637034910409582	0.182042257825136	0.471634306760360	0.605903682689596	0.495866796880141	0.285764963348857	0.471634306760360	0.778398151776837	0.115967273404394	0.271799929403250	0.471634306760360	0.448586033008967	0.637034910409582	0.704178100255994	0.605903682689596	0.548130931760990	0.00314514961534912	0.128190171281617	0.605903682689596	0.156636615625054	0.315884460525627	0.0546941445989704	0.521344348203037	0.0702649980271934	0.778398151776837	0.637034910409582	0.704178100255994	0.426664104214470	0.704178100255994	0.778398151776837	0.637034910409582	0.669765655292183	0.740358650763932	0.0190980215033106	0.115967273404394	0.704178100255994	0.669765655292183	0.637034910409582	0.405813477080544	0.211568562700564	0.385981798219002
0.669765655292183	0.300447518353171	0.778398151776837	0.0816616142777735	0.156636615625054	0.740358650763932	0.704178100255994	0.704178100255994	0.385981798219002	0.637034910409582	0.182042257825136	0.471634306760360	0.605903682689596	0.495866796880141	0.285764963348857	0.471634306760360	0.778398151776837	0.104909825506864	0.271799929403250	0.521344348203037	0.448586033008967	0.637034910409582	0.704178100255994	0.605903682689596	0.548130931760990	0.00284526045713476	0.128190171281617	0.605903682689596	0.156636615625054	0.315884460525627	0.0447612567231826	0.471634306760360	0.0635652496249319	0.778398151776837	0.704178100255994	0.704178100255994	0.426664104214470	0.704178100255994	0.778398151776837	0.637034910409582	0.669765655292183	0.740358650763932	0.0172770303605564	0.0858573740704490	0.704178100255994	0.605903682689596	0.637034910409582	0.405813477080544	0.173146043676730	0.385981798219002
0.300447518353171	0.182042257825136	0.349178539007083	0.0494790728252802	0.104909825506864	0.367119272696814	0.349178539007083	0.315884460525627	0.211568562700564	0.285764963348857	0.164684578180201	0.211568562700564	0.300447518353171	0.222438919313326	0.128190171281617	0.285764963348857	0.349178539007083	0.0702649980271934	0.148981948556375	0.233867792992046	0.222438919313326	0.315884460525627	0.315884460525627	0.271799929403250	0.271799929403250	0.00232853872567058	0.0575043204059603	0.300447518353171	0.0858573740704490	0.156636615625054	0.0271210102903908	0.211568562700564	0.0575043204059603	0.385981798219002	0.285764963348857	0.349178539007083	0.191395557936894	0.315884460525627	0.349178539007083	0.315884460525627	0.332114550150063	0.367119272696814	0.00947007474959470	0.0575043204059603	0.315884460525627	0.300447518353171	0.315884460525627	0.201229429010722	0.156636615625054	0.211568562700564
0.405813477080544	0.222438919313326	0.471634306760360	0.0604588825658971	0.104909825506864	0.448586033008967	0.426664104214470	0.426664104214470	0.285764963348857	0.385981798219002	0.164684578180201	0.285764963348857	0.367119272696814	0.300447518353171	0.285764963348857	0.285764963348857	0.471634306760360	0.0702649980271934	0.164684578180201	0.285764963348857	0.271799929403250	0.385981798219002	0.426664104214470	0.367119272696814	0.367119272696814	0.00257396564838334	0.156636615625054	0.367119272696814	0.0949067022512550	0.191395557936894	0.0546941445989704	0.385981798219002	0.0520212991353433	0.471634306760360	0.385981798219002	0.426664104214470	0.258517352015005	0.426664104214470	0.471634306760360	0.426664104214470	0.405813477080544	0.448586033008967	0.0127911988869490	0.0702649980271934	0.426664104214470	0.405813477080544	0.426664104214470	0.300447518353171	0.156636615625054	0.233867792992046
0.426664104214470	0.191395557936894	0.495866796880141	0.0470610824477871	0.0997829924015665	0.471634306760360	0.448586033008967	0.448586033008967	0.245883880248171	0.405813477080544	0.104909825506864	0.300447518353171	0.385981798219002	0.349178539007083	0.201229429010722	0.300447518353171	0.495866796880141	0.0668312212928501	0.173146043676730	0.300447518353171	0.285764963348857	0.405813477080544	0.448586033008967	0.426664104214470	0.349178539007083	0.00181253024040277	0.0902687112845792	0.385981798219002	0.134776560385438	0.201229429010722	0.0348420795045338	0.332114550150063	0.0447612567231826	0.495866796880141	0.405813477080544	0.448586033008967	0.245883880248171	0.448586033008967	0.495866796880141	0.405813477080544	0.426664104214470	0.471634306760360	0.0121661064173618	0.0668312212928501	0.448586033008967	0.426664104214470	0.405813477080544	0.285764963348857	0.110300074421379	0.271799929403250
0.0447612567231826	0.0604588825658971	0.0520212991353433	0.0110060714878807	0.0211109442843607	0.0494790728252802	0.0575043204059603	0.0470610824477871	0.0575043204059603	0.0575043204059603	0.0245350293544710	0.0470610824477871	0.0447612567231826	0.0331393836340734	0.0211109442843607	0.0520212991353433	0.0520212991353433	0.0190980215033106	0.0299795524409040	0.0520212991353433	0.0404932830999812	0.0635652496249319	0.0575043204059603	0.0404932830999812	0.0494790728252802	0.00127634410134336	0.0156296702267219	0.0668312212928501	0.0141393854324516	0.0211109442843607	0.00666861924645186	0.0385144188388296	0.0115715615609410	0.0575043204059603	0.0470610824477871	0.0470610824477871	0.0348420795045338	0.0520212991353433	0.0575043204059603	0.0520212991353433	0.0447612567231826	0.0494790728252802	0.00284526045713476	0.0156296702267219	0.0470610824477871	0.0447612567231826	0.0520212991353433	0.0299795524409040	0.0470610824477871	0.0315198967244016
0.00701125176424352	0.00701125176424352	0.00814844023697872	0.00257396564838334	0.00545754541492924	0.00775023451161748	0.00995664557261107	0.00900728213220836	0.00737148868227301	0.00737148868227301	0.00775023451161748	0.00603276821968011	0.00701125176424352	0.00573795316612518	0.00330674686535135	0.00737148868227301	0.00814844023697872	0.00493716994776149	0.00856710570449006	0.00900728213220836	0.00519084089634157	0.00900728213220836	0.00900728213220836	0.00701125176424352	0.00634273082032825	0.000544570212669089	0.00299144945341309	0.00856710570449006	0.00244817864764939	0.00365527648111693	0.00141087018916914	0.00666861924645186	0.00299144945341309	0.00900728213220836	0.00900728213220836	0.00737148868227301	0.00603276821968011	0.00814844023697872	0.00900728213220836	0.00666861924645186	0.00701125176424352	0.00775023451161748	0.000735549199171481	0.00330674686535135	0.00737148868227301	0.00701125176424352	0.00737148868227301	0.00469589563229703	0.00900728213220836	0.00493716994776149
0.00404054095987990	0.00545754541492924	0.00519084089634157	0.00299144945341309	0.00347664695445567	0.00493716994776149	0.00519084089634157	0.00469589563229703	0.00634273082032825	0.00519084089634157	0.00446641213949389	0.00573795316612518	0.00365527648111693	0.00330674686535135	0.00284526045713476	0.00701125176424352	0.00469589563229703	0.00284526045713476	0.00330674686535135	0.00469589563229703	0.00365527648111693	0.00634273082032825	0.00573795316612518	0.00365527648111693	0.00446641213949389	0.000283908602574755	0.00232853872567058	0.00603276821968011	0.00210651319311626	0.00257396564838334	0.00121397050420026	0.00424814326421908	0.00141087018916914	0.00519084089634157	0.00384308396234569	0.00469589563229703	0.00284526045713476	0.00519084089634157	0.00519084089634157	0.00469589563229703	0.00404054095987990	0.00446641213949389	0.000346910236639380	0.00284526045713476	0.00469589563229703	0.00446641213949389	0.00573795316612518	0.00299144945341309	0.00519084089634157	0.00424814326421908
0.405813477080544	0.201229429010722	0.471634306760360	0.0404932830999812	0.104909825506864	0.448586033008967	0.426664104214470	0.426664104214470	0.233867792992046	0.385981798219002	0.0997829924015665	0.285764963348857	0.367119272696814	0.367119272696814	0.173146043676730	0.285764963348857	0.471634306760360	0.0702649980271934	0.164684578180201	0.315884460525627	0.271799929403250	0.385981798219002	0.426664104214470	0.367119272696814	0.332114550150063	0.00190565773454980	0.0702649980271934	0.405813477080544	0.0949067022512550	0.191395557936894	0.0494790728252802	0.285764963348857	0.0385144188388296	0.471634306760360	0.426664104214470	0.426664104214470	0.258517352015005	0.426664104214470	0.471634306760360	0.385981798219002	0.405813477080544	0.448586033008967	0.0115715615609410	0.0635652496249319	0.426664104214470	0.405813477080544	0.426664104214470	0.332114550150063	0.115967273404394	0.233867792992046
0.605903682689596	0.448586033008967	0.704178100255994	0.0997829924015665	0.191395557936894	0.669765655292183	0.704178100255994	0.637034910409582	0.385981798219002	0.637034910409582	0.182042257825136	0.521344348203037	0.548130931760990	0.448586033008967	0.258517352015005	0.576293805406638	0.704178100255994	0.128190171281617	0.300447518353171	0.471634306760360	0.405813477080544	0.704178100255994	0.637034910409582	0.548130931760990	0.548130931760990	0.00347664695445567	0.128190171281617	0.605903682689596	0.156636615625054	0.285764963348857	0.0546941445989704	0.471634306760360	0.0635652496249319	0.778398151776837	0.576293805406638	0.637034910409582	0.385981798219002	0.637034910409582	0.704178100255994	0.576293805406638	0.605903682689596	0.669765655292183	0.0172770303605564	0.0949067022512550	0.637034910409582	0.605903682689596	0.576293805406638	0.367119272696814	0.285764963348857	0.385981798219002
0.704178100255994	0.385981798219002	0.818392115854120	0.0776708968641415	0.201229429010722	0.778398151776837	0.818392115854120	0.740358650763932	0.448586033008967	0.740358650763932	0.191395557936894	0.495866796880141	0.637034910409582	0.521344348203037	0.300447518353171	0.548130931760990	0.818392115854120	0.121925652103121	0.285764963348857	0.605903682689596	0.521344348203037	0.740358650763932	0.740358650763932	0.637034910409582	0.576293805406638	0.00404054095987990	0.121925652103121	0.778398151776837	0.164684578180201	0.332114550150063	0.0520212991353433	0.495866796880141	0.0738752016236114	0.818392115854120	0.669765655292183	0.740358650763932	0.405813477080544	0.740358650763932	0.904650272676751	0.669765655292183	0.704178100255994	0.778398151776837	0.0181647212293296	0.121925652103121	0.740358650763932	0.637034910409582	0.740358650763932	0.426664104214470	0.182042257825136	0.405813477080544
0.548130931760990	0.271799929403250	0.704178100255994	0.0604588825658971	0.141701357036369	0.605903682689596	0.576293805406638	0.576293805406638	0.315884460525627	0.521344348203037	0.148981948556375	0.385981798219002	0.495866796880141	0.405813477080544	0.233867792992046	0.385981798219002	0.637034910409582	0.0858573740704490	0.222438919313326	0.426664104214470	0.367119272696814	0.521344348203037	0.576293805406638	0.495866796880141	0.448586033008967	0.00257396564838334	0.104909825506864	0.495866796880141	0.128190171281617	0.258517352015005	0.0404932830999812	0.385981798219002	0.0575043204059603	0.637034910409582	0.521344348203037	0.576293805406638	0.349178539007083	0.576293805406638	0.637034910409582	0.521344348203037	0.548130931760990	0.605903682689596	0.0141393854324516	0.0776708968641415	0.576293805406638	0.548130931760990	0.521344348203037	0.332114550150063	0.156636615625054	0.315884460525627
0.405813477080544	0.182042257825136	0.471634306760360	0.0447612567231826	0.0949067022512550	0.448586033008967	0.426664104214470	0.426664104214470	0.258517352015005	0.385981798219002	0.110300074421379	0.285764963348857	0.367119272696814	0.300447518353171	0.173146043676730	0.285764963348857	0.471634306760360	0.0635652496249319	0.164684578180201	0.315884460525627	0.271799929403250	0.385981798219002	0.426664104214470	0.367119272696814	0.332114550150063	0.00190565773454980	0.0776708968641415	0.367119272696814	0.0949067022512550	0.191395557936894	0.0271210102903908	0.285764963348857	0.0385144188388296	0.471634306760360	0.426664104214470	0.426664104214470	0.258517352015005	0.426664104214470	0.471634306760360	0.385981798219002	0.405813477080544	0.448586033008967	0.0104682163214011	0.0520212991353433	0.426664104214470	0.367119272696814	0.385981798219002	0.245883880248171	0.104909825506864	0.258517352015005
0.605903682689596	0.332114550150063	0.704178100255994	0.0738752016236114	0.191395557936894	0.669765655292183	0.637034910409582	0.637034910409582	0.349178539007083	0.576293805406638	0.164684578180201	0.521344348203037	0.548130931760990	0.495866796880141	0.258517352015005	0.521344348203037	0.704178100255994	0.0949067022512550	0.271799929403250	0.471634306760360	0.405813477080544	0.637034910409582	0.637034910409582	0.548130931760990	0.495866796880141	0.00314514961534912	0.128190171281617	0.605903682689596	0.141701357036369	0.285764963348857	0.0668312212928501	0.471634306760360	0.0575043204059603	0.704178100255994	0.576293805406638	0.637034910409582	0.349178539007083	0.637034910409582	0.704178100255994	0.576293805406638	0.605903682689596	0.669765655292183	0.0190980215033106	0.0949067022512550	0.637034910409582	0.605903682689596	0.637034910409582	0.448586033008967	0.191395557936894	0.349178539007083
0.576293805406638	0.426664104214470	0.669765655292183	0.0776708968641415	0.148981948556375	0.637034910409582	0.669765655292183	0.605903682689596	0.405813477080544	0.548130931760990	0.211568562700564	0.448586033008967	0.521344348203037	0.426664104214470	0.245883880248171	0.448586033008967	0.669765655292183	0.110300074421379	0.285764963348857	0.405813477080544	0.385981798219002	0.605903682689596	0.605903682689596	0.521344348203037	0.521344348203037	0.00330674686535135	0.110300074421379	0.521344348203037	0.148981948556375	0.271799929403250	0.0470610824477871	0.405813477080544	0.0738752016236114	0.740358650763932	0.548130931760990	0.605903682689596	0.367119272696814	0.605903682689596	0.669765655292183	0.548130931760990	0.576293805406638	0.637034910409582	0.0148658646407713	0.0902687112845792	0.605903682689596	0.576293805406638	0.548130931760990	0.349178539007083	0.245883880248171	0.332114550150063
[truncated: 168 more columns]
