# Supplementary material for: Optimizing transformer-based prediction of human microbe–disease associations through integrated loss strategies
Source: PeerJ Comput Sci. 2025 Aug 15;11:e3098. doi: 10.7717/peerj-cs.3098 (PMC12453706; doi:10.7717/peerj-cs.3098)
Supplement: Supplemental Information 1 [file peerj-cs-11-3098-s001.zip › Disbiome/microbe_features.txt]

1	0.298520255678555	0.298520255678555	0.298520255678555	0.234405914689992	0.298520255678555	0.0549461328416517	0.298520255678555	0.298520255678555	0.298520255678555	0.298520255678555	0.298520255678555	0.184061656776877	0.00186150319330253	0.234405914689992	0.234405914689992	0.00794136613730256	0.298520255678555	0.298520255678555	0.00301907751425244	0.298520255678555	0.234405914689992	0.298520255678555	0.234405914689992	0.298520255678555	0.184061656776877	0.298520255678555	0.298520255678555	0.298520255678555	0.234405914689992	0.184061656776877	0.234405914689992	0.298520255678555	0.298520255678555	0.184061656776877	0.234405914689992	0.298520255678555	0.298520255678555	0.184061656776877	0.298520255678555	0.484154845777662	0.0699749135858219	0.184061656776877	0.234405914689992	0.234405914689992	0.0101134762443168	0.0208889290947243	0.298520255678555	0.0431451410161392	0.298520255678555
0.298520255678555	1	0.616580125722100	0.616580125722100	0.484154845777662	0.616580125722100	0.184061656776877	0.616580125722100	0.616580125722100	0.616580125722100	0.616580125722100	0.616580125722100	0.380171051435481	0.00237065864974458	0.184061656776877	0.484154845777662	0.0164025336244377	0.616580125722100	0.616580125722100	0.00237065864974458	0.616580125722100	0.484154845777662	0.616580125722100	0.484154845777662	0.616580125722100	0.380171051435481	0.616580125722100	0.616580125722100	0.616580125722100	0.484154845777662	0.380171051435481	0.484154845777662	0.616580125722100	0.616580125722100	0.380171051435481	0.484154845777662	0.616580125722100	0.616580125722100	0.234405914689992	0.616580125722100	0.616580125722100	0.0891143430503898	0.380171051435481	0.484154845777662	0.484154845777662	0.0208889290947243	0.0431451410161392	0.616580125722100	0.0891143430503898	0.616580125722100
0.298520255678555	0.616580125722100	1	0.616580125722100	0.484154845777662	0.616580125722100	0.113488759476105	0.616580125722100	0.616580125722100	0.616580125722100	0.616580125722100	0.616580125722100	0.380171051435481	0.00384485089746967	0.184061656776877	0.484154845777662	0.0164025336244377	0.616580125722100	0.616580125722100	0.00237065864974458	0.616580125722100	0.484154845777662	0.616580125722100	0.484154845777662	0.616580125722100	0.380171051435481	0.616580125722100	0.616580125722100	0.616580125722100	0.484154845777662	0.380171051435481	0.484154845777662	0.616580125722100	0.616580125722100	0.380171051435481	0.484154845777662	0.616580125722100	0.616580125722100	0.234405914689992	0.616580125722100	0.616580125722100	0.0891143430503898	0.380171051435481	0.484154845777662	0.484154845777662	0.0338786934954488	0.0431451410161392	0.616580125722100	0.0891143430503898	0.616580125722100
0.298520255678555	0.616580125722100	0.616580125722100	1	0.484154845777662	0.616580125722100	0.113488759476105	0.616580125722100	0.616580125722100	0.616580125722100	0.616580125722100	0.616580125722100	0.380171051435481	0.00237065864974458	0.184061656776877	0.484154845777662	0.0164025336244377	0.616580125722100	0.616580125722100	0.00237065864974458	0.616580125722100	0.484154845777662	0.616580125722100	0.484154845777662	0.616580125722100	0.380171051435481	0.616580125722100	0.616580125722100	0.616580125722100	0.484154845777662	0.380171051435481	0.484154845777662	0.616580125722100	0.616580125722100	0.380171051435481	0.484154845777662	0.616580125722100	0.616580125722100	0.234405914689992	0.616580125722100	0.616580125722100	0.0891143430503898	0.380171051435481	0.484154845777662	0.484154845777662	0.0208889290947243	0.0431451410161392	0.616580125722100	0.0891143430503898	0.616580125722100
0.234405914689992	0.484154845777662	0.484154845777662	0.484154845777662	1	0.484154845777662	0.0891143430503898	0.785226162148269	0.484154845777662	0.484154845777662	0.484154845777662	0.484154845777662	0.298520255678555	0.00301907751425244	0.144530028349559	0.380171051435481	0.0128796985274252	0.484154845777662	0.484154845777662	0.00186150319330253	0.484154845777662	0.380171051435481	0.484154845777662	0.380171051435481	0.484154845777662	0.298520255678555	0.484154845777662	0.484154845777662	0.484154845777662	0.380171051435481	0.298520255678555	0.380171051435481	0.484154845777662	0.484154845777662	0.298520255678555	0.380171051435481	0.484154845777662	0.484154845777662	0.184061656776877	0.484154845777662	0.484154845777662	0.0699749135858219	0.298520255678555	0.380171051435481	0.380171051435481	0.0266024364720288	0.0338786934954488	0.484154845777662	0.0699749135858219	0.484154845777662
0.298520255678555	0.616580125722100	0.616580125722100	0.616580125722100	0.484154845777662	1	0.113488759476105	0.616580125722100	0.616580125722100	0.616580125722100	0.616580125722100	1	0.616580125722100	0.00384485089746967	0.184061656776877	0.484154845777662	0.0164025336244377	0.616580125722100	0.616580125722100	0.00237065864974458	0.616580125722100	0.484154845777662	0.616580125722100	0.484154845777662	0.616580125722100	0.380171051435481	0.616580125722100	0.616580125722100	0.616580125722100	0.484154845777662	0.380171051435481	0.484154845777662	0.616580125722100	0.616580125722100	0.380171051435481	0.484154845777662	0.616580125722100	0.616580125722100	0.234405914689992	0.616580125722100	0.616580125722100	0.0891143430503898	0.380171051435481	0.484154845777662	0.484154845777662	0.0338786934954488	0.0699749135858219	0.616580125722100	0.0891143430503898	0.616580125722100
0.0549461328416517	0.184061656776877	0.113488759476105	0.113488759476105	0.0891143430503898	0.113488759476105	1	0.113488759476105	0.113488759476105	0.113488759476105	0.113488759476105	0.113488759476105	0.0699749135858219	0.00114776587295857	0.0549461328416517	0.0891143430503898	0.00489648853134324	0.113488759476105	0.113488759476105	0.00114776587295857	0.113488759476105	0.0891143430503898	0.113488759476105	0.0891143430503898	0.113488759476105	0.0699749135858219	0.113488759476105	0.113488759476105	0.113488759476105	0.0891143430503898	0.0699749135858219	0.144530028349559	0.113488759476105	0.113488759476105	0.113488759476105	0.0891143430503898	0.113488759476105	0.113488759476105	0.0699749135858219	0.113488759476105	0.113488759476105	0.0699749135858219	0.113488759476105	0.0891143430503898	0.0891143430503898	0.0431451410161392	0.0128796985274252	0.113488759476105	0.0164025336244377	0.113488759476105
0.298520255678555	0.616580125722100	0.616580125722100	0.616580125722100	0.785226162148269	0.616580125722100	0.113488759476105	1	0.616580125722100	0.616580125722100	0.616580125722100	0.616580125722100	0.380171051435481	0.00384485089746967	0.184061656776877	0.484154845777662	0.0164025336244377	0.616580125722100	0.616580125722100	0.00237065864974458	0.616580125722100	0.484154845777662	0.616580125722100	0.484154845777662	0.616580125722100	0.380171051435481	0.616580125722100	0.616580125722100	0.616580125722100	0.484154845777662	0.380171051435481	0.484154845777662	0.616580125722100	0.616580125722100	0.380171051435481	0.484154845777662	0.616580125722100	0.616580125722100	0.234405914689992	0.616580125722100	0.616580125722100	0.0891143430503898	0.380171051435481	0.484154845777662	0.484154845777662	0.0338786934954488	0.0431451410161392	0.616580125722100	0.0891143430503898	0.616580125722100
0.298520255678555	0.616580125722100	0.616580125722100	0.616580125722100	0.484154845777662	0.616580125722100	0.113488759476105	0.616580125722100	1	0.616580125722100	0.616580125722100	0.616580125722100	0.380171051435481	0.00237065864974458	0.184061656776877	0.484154845777662	0.0164025336244377	0.616580125722100	0.616580125722100	0.00237065864974458	0.616580125722100	0.785226162148269	0.616580125722100	0.484154845777662	0.616580125722100	0.380171051435481	0.616580125722100	0.616580125722100	0.616580125722100	0.484154845777662	0.380171051435481	0.484154845777662	0.616580125722100	0.616580125722100	0.380171051435481	0.484154845777662	0.616580125722100	0.616580125722100	0.234405914689992	0.616580125722100	0.616580125722100	0.0891143430503898	0.380171051435481	0.484154845777662	0.484154845777662	0.0208889290947243	0.0431451410161392	0.616580125722100	0.0891143430503898	0.616580125722100
0.298520255678555	0.616580125722100	0.616580125722100	0.616580125722100	0.484154845777662	0.616580125722100	0.113488759476105	0.616580125722100	0.616580125722100	1	0.616580125722100	0.616580125722100	0.380171051435481	0.00237065864974458	0.184061656776877	0.785226162148269	0.0164025336244377	0.616580125722100	0.616580125722100	0.00237065864974458	0.616580125722100	0.484154845777662	0.616580125722100	0.484154845777662	0.616580125722100	0.380171051435481	0.616580125722100	0.616580125722100	0.616580125722100	0.484154845777662	0.380171051435481	0.484154845777662	0.616580125722100	0.616580125722100	0.380171051435481	0.484154845777662	0.616580125722100	0.616580125722100	0.234405914689992	0.616580125722100	0.616580125722100	0.0891143430503898	0.380171051435481	0.484154845777662	0.484154845777662	0.0208889290947243	0.0431451410161392	0.616580125722100	0.0891143430503898	0.616580125722100
0.298520255678555	0.616580125722100	0.616580125722100	0.616580125722100	0.484154845777662	0.616580125722100	0.113488759476105	0.616580125722100	0.616580125722100	0.616580125722100	1	0.616580125722100	0.380171051435481	0.00237065864974458	0.184061656776877	0.484154845777662	0.0164025336244377	0.616580125722100	0.616580125722100	0.00237065864974458	0.616580125722100	0.484154845777662	0.616580125722100	0.484154845777662	0.616580125722100	0.380171051435481	0.616580125722100	0.616580125722100	0.616580125722100	0.484154845777662	0.380171051435481	0.484154845777662	0.616580125722100	0.616580125722100	0.380171051435481	0.484154845777662	0.616580125722100	0.616580125722100	0.234405914689992	0.616580125722100	0.616580125722100	0.0891143430503898	0.380171051435481	0.484154845777662	0.484154845777662	0.0208889290947243	0.0431451410161392	0.616580125722100	0.0891143430503898	0.616580125722100
0.298520255678555	0.616580125722100	0.616580125722100	0.616580125722100	0.484154845777662	1	0.113488759476105	0.616580125722100	0.616580125722100	0.616580125722100	0.616580125722100	1	0.616580125722100	0.00384485089746967	0.184061656776877	0.484154845777662	0.0164025336244377	0.616580125722100	0.616580125722100	0.00237065864974458	0.616580125722100	0.484154845777662	0.616580125722100	0.484154845777662	0.616580125722100	0.380171051435481	0.616580125722100	0.616580125722100	0.616580125722100	0.484154845777662	0.380171051435481	0.484154845777662	0.616580125722100	0.616580125722100	0.380171051435481	0.484154845777662	0.616580125722100	0.616580125722100	0.234405914689992	0.616580125722100	0.616580125722100	0.0891143430503898	0.380171051435481	0.484154845777662	0.484154845777662	0.0338786934954488	0.0699749135858219	0.616580125722100	0.0891143430503898	0.616580125722100
0.184061656776877	0.380171051435481	0.380171051435481	0.380171051435481	0.298520255678555	0.616580125722100	0.0699749135858219	0.380171051435481	0.380171051435481	0.380171051435481	0.380171051435481	0.616580125722100	1	0.00384485089746967	0.113488759476105	0.298520255678555	0.0101134762443168	0.616580125722100	0.380171051435481	0.00146170100830370	0.380171051435481	0.298520255678555	0.380171051435481	0.298520255678555	0.380171051435481	0.234405914689992	0.380171051435481	0.380171051435481	0.380171051435481	0.298520255678555	0.234405914689992	0.298520255678555	0.380171051435481	0.380171051435481	0.380171051435481	0.298520255678555	0.380171051435481	0.380171051435481	0.144530028349559	0.380171051435481	0.380171051435481	0.0549461328416517	0.234405914689992	0.298520255678555	0.298520255678555	0.0208889290947243	0.0431451410161392	0.380171051435481	0.0549461328416517	0.380171051435481
0.00186150319330253	0.00237065864974458	0.00384485089746967	0.00237065864974458	0.00301907751425244	0.00384485089746967	0.00114776587295857	0.00384485089746967	0.00237065864974458	0.00237065864974458	0.00237065864974458	0.00384485089746967	0.00384485089746967	1	0.00301907751425244	0.00186150319330253	6.30652961266958e-05	0.00237065864974458	0.00237065864974458	0.000165886634157358	0.00237065864974458	0.00301907751425244	0.00237065864974458	0.00301907751425244	0.00237065864974458	0.00146170100830370	0.00384485089746967	0.00237065864974458	0.00237065864974458	0.00301907751425244	0.00384485089746967	0.00186150319330253	0.00237065864974458	0.00237065864974458	0.00384485089746967	0.00301907751425244	0.00237065864974458	0.00237065864974458	0.00237065864974458	0.00384485089746967	0.00237065864974458	0.000555696409211119	0.00146170100830370	0.00186150319330253	0.00301907751425244	0.000555696409211119	0.00114776587295857	0.00237065864974458	0.000901255791468014	0.00237065864974458
0.234405914689992	0.184061656776877	0.184061656776877	0.184061656776877	0.144530028349559	0.184061656776877	0.0549461328416517	0.184061656776877	0.184061656776877	0.184061656776877	0.184061656776877	0.184061656776877	0.113488759476105	0.00301907751425244	1	0.144530028349559	0.00794136613730256	0.184061656776877	0.184061656776877	0.00794136613730256	0.184061656776877	0.234405914689992	0.184061656776877	0.234405914689992	0.184061656776877	0.184061656776877	0.184061656776877	0.184061656776877	0.184061656776877	0.144530028349559	0.113488759476105	0.144530028349559	0.184061656776877	0.184061656776877	0.113488759476105	0.144530028349559	0.184061656776877	0.184061656776877	0.184061656776877	0.298520255678555	0.298520255678555	0.0431451410161392	0.184061656776877	0.144530028349559	0.144530028349559	0.00623576845420832	0.0208889290947243	0.184061656776877	0.0266024364720288	0.184061656776877
0.234405914689992	0.484154845777662	0.484154845777662	0.484154845777662	0.380171051435481	0.484154845777662	0.0891143430503898	0.484154845777662	0.484154845777662	0.785226162148269	0.484154845777662	0.484154845777662	0.298520255678555	0.00186150319330253	0.144530028349559	1	0.0128796985274252	0.484154845777662	0.484154845777662	0.00186150319330253	0.484154845777662	0.380171051435481	0.484154845777662	0.380171051435481	0.484154845777662	0.298520255678555	0.484154845777662	0.484154845777662	0.484154845777662	0.380171051435481	0.298520255678555	0.380171051435481	0.484154845777662	0.484154845777662	0.298520255678555	0.380171051435481	0.484154845777662	0.484154845777662	0.184061656776877	0.484154845777662	0.484154845777662	0.0699749135858219	0.298520255678555	0.380171051435481	0.380171051435481	0.0164025336244377	0.0338786934954488	0.484154845777662	0.0699749135858219	0.484154845777662
0.00794136613730256	0.0164025336244377	0.0164025336244377	0.0164025336244377	0.0128796985274252	0.0164025336244377	0.00489648853134324	0.0164025336244377	0.0164025336244377	0.0164025336244377	0.0164025336244377	0.0164025336244377	0.0101134762443168	6.30652961266958e-05	0.00794136613730256	0.0128796985274252	1	0.0164025336244377	0.0164025336244377	0.000269043109300810	0.0164025336244377	0.0128796985274252	0.0164025336244377	0.0128796985274252	0.0164025336244377	0.0164025336244377	0.0164025336244377	0.0164025336244377	0.0164025336244377	0.0128796985274252	0.0101134762443168	0.0208889290947243	0.0164025336244377	0.0164025336244377	0.0101134762443168	0.0128796985274252	0.0164025336244377	0.0164025336244377	0.0101134762443168	0.0164025336244377	0.0164025336244377	0.00384485089746967	0.0164025336244377	0.0128796985274252	0.0128796985274252	0.00237065864974458	0.00186150319330253	0.0164025336244377	0.00623576845420832	0.0164025336244377
0.298520255678555	0.616580125722100	0.616580125722100	0.616580125722100	0.484154845777662	0.616580125722100	0.113488759476105	0.616580125722100	0.616580125722100	0.616580125722100	0.616580125722100	0.616580125722100	0.616580125722100	0.00237065864974458	0.184061656776877	0.484154845777662	0.0164025336244377	1	0.616580125722100	0.00237065864974458	0.616580125722100	0.484154845777662	0.616580125722100	0.484154845777662	0.616580125722100	0.380171051435481	0.616580125722100	0.616580125722100	0.616580125722100	0.484154845777662	0.380171051435481	0.484154845777662	0.616580125722100	0.616580125722100	0.616580125722100	0.484154845777662	0.616580125722100	0.616580125722100	0.234405914689992	0.616580125722100	0.616580125722100	0.0891143430503898	0.380171051435481	0.484154845777662	0.484154845777662	0.0208889290947243	0.0431451410161392	0.616580125722100	0.0891143430503898	0.616580125722100
0.298520255678555	0.616580125722100	0.616580125722100	0.616580125722100	0.484154845777662	0.616580125722100	0.113488759476105	0.616580125722100	0.616580125722100	0.616580125722100	0.616580125722100	0.616580125722100	0.380171051435481	0.00237065864974458	0.184061656776877	0.484154845777662	0.0164025336244377	0.616580125722100	1	0.00237065864974458	0.616580125722100	0.484154845777662	0.616580125722100	0.484154845777662	1	0.380171051435481	0.616580125722100	0.616580125722100	0.616580125722100	0.484154845777662	0.380171051435481	0.484154845777662	0.616580125722100	0.616580125722100	0.380171051435481	0.484154845777662	1	0.616580125722100	0.234405914689992	0.616580125722100	0.616580125722100	0.0891143430503898	0.380171051435481	0.484154845777662	0.484154845777662	0.0208889290947243	0.0431451410161392	0.616580125722100	0.0891143430503898	0.616580125722100
0.00301907751425244	0.00237065864974458	0.00237065864974458	0.00237065864974458	0.00186150319330253	0.00237065864974458	0.00114776587295857	0.00237065864974458	0.00237065864974458	0.00237065864974458	0.00237065864974458	0.00237065864974458	0.00146170100830370	0.000165886634157358	0.00794136613730256	0.00186150319330253	0.000269043109300810	0.00237065864974458	0.00237065864974458	1	0.00384485089746967	0.00301907751425244	0.00237065864974458	0.00489648853134324	0.00237065864974458	0.00384485089746967	0.00237065864974458	0.00237065864974458	0.00237065864974458	0.00186150319330253	0.00384485089746967	0.00186150319330253	0.00237065864974458	0.00237065864974458	0.00146170100830370	0.00186150319330253	0.00237065864974458	0.00237065864974458	0.00623576845420832	0.00384485089746967	0.00384485089746967	0.00237065864974458	0.00237065864974458	0.00186150319330253	0.00301907751425244	0.000211259688168712	0.00114776587295857	0.00237065864974458	0.00146170100830370	0.00237065864974458
0.298520255678555	0.616580125722100	0.616580125722100	0.616580125722100	0.484154845777662	0.616580125722100	0.113488759476105	0.616580125722100	0.616580125722100	0.616580125722100	0.616580125722100	0.616580125722100	0.380171051435481	0.00237065864974458	0.184061656776877	0.484154845777662	0.0164025336244377	0.616580125722100	0.616580125722100	0.00384485089746967	1	0.484154845777662	0.616580125722100	0.785226162148269	0.616580125722100	0.616580125722100	0.616580125722100	0.616580125722100	0.616580125722100	0.484154845777662	0.380171051435481	0.484154845777662	0.616580125722100	0.616580125722100	0.380171051435481	0.484154845777662	0.616580125722100	0.616580125722100	0.234405914689992	0.616580125722100	0.616580125722100	0.144530028349559	0.380171051435481	0.484154845777662	0.484154845777662	0.0208889290947243	0.0431451410161392	0.616580125722100	0.0891143430503898	0.616580125722100
0.234405914689992	0.484154845777662	0.484154845777662	0.484154845777662	0.380171051435481	0.484154845777662	0.0891143430503898	0.484154845777662	0.785226162148269	0.484154845777662	0.484154845777662	0.484154845777662	0.298520255678555	0.00301907751425244	0.234405914689992	0.380171051435481	0.0128796985274252	0.484154845777662	0.484154845777662	0.00301907751425244	0.484154845777662	1	0.484154845777662	0.616580125722100	0.484154845777662	0.298520255678555	0.484154845777662	0.484154845777662	0.484154845777662	0.380171051435481	0.298520255678555	0.380171051435481	0.484154845777662	0.484154845777662	0.298520255678555	0.380171051435481	0.484154845777662	0.484154845777662	0.184061656776877	0.785226162148269	0.484154845777662	0.0699749135858219	0.298520255678555	0.380171051435481	0.380171051435481	0.0164025336244377	0.0338786934954488	0.484154845777662	0.0699749135858219	0.484154845777662
0.298520255678555	0.616580125722100	0.616580125722100	0.616580125722100	0.484154845777662	0.616580125722100	0.113488759476105	0.616580125722100	0.616580125722100	0.616580125722100	0.616580125722100	0.616580125722100	0.380171051435481	0.00237065864974458	0.184061656776877	0.484154845777662	0.0164025336244377	0.616580125722100	0.616580125722100	0.00237065864974458	0.616580125722100	0.484154845777662	1	0.484154845777662	0.616580125722100	0.380171051435481	0.616580125722100	0.616580125722100	0.616580125722100	0.484154845777662	0.380171051435481	0.484154845777662	0.616580125722100	0.616580125722100	0.380171051435481	0.484154845777662	0.616580125722100	0.616580125722100	0.234405914689992	0.616580125722100	0.616580125722100	0.0891143430503898	0.380171051435481	0.484154845777662	0.484154845777662	0.0208889290947243	0.0431451410161392	0.616580125722100	0.0891143430503898	0.616580125722100
0.234405914689992	0.484154845777662	0.484154845777662	0.484154845777662	0.380171051435481	0.484154845777662	0.0891143430503898	0.484154845777662	0.484154845777662	0.484154845777662	0.484154845777662	0.484154845777662	0.298520255678555	0.00301907751425244	0.234405914689992	0.380171051435481	0.0128796985274252	0.484154845777662	0.484154845777662	0.00489648853134324	0.785226162148269	0.616580125722100	0.484154845777662	1	0.484154845777662	0.484154845777662	0.484154845777662	0.484154845777662	0.484154845777662	0.380171051435481	0.298520255678555	0.380171051435481	0.484154845777662	0.484154845777662	0.298520255678555	0.380171051435481	0.484154845777662	0.484154845777662	0.184061656776877	0.785226162148269	0.484154845777662	0.113488759476105	0.298520255678555	0.380171051435481	0.380171051435481	0.0164025336244377	0.0338786934954488	0.484154845777662	0.0699749135858219	0.484154845777662
0.298520255678555	0.616580125722100	0.616580125722100	0.616580125722100	0.484154845777662	0.616580125722100	0.113488759476105	0.616580125722100	0.616580125722100	0.616580125722100	0.616580125722100	0.616580125722100	0.380171051435481	0.00237065864974458	0.184061656776877	0.484154845777662	0.0164025336244377	0.616580125722100	1	0.00237065864974458	0.616580125722100	0.484154845777662	0.616580125722100	0.484154845777662	1	0.380171051435481	0.616580125722100	0.616580125722100	0.616580125722100	0.484154845777662	0.380171051435481	0.484154845777662	0.616580125722100	0.616580125722100	0.380171051435481	0.484154845777662	1	0.616580125722100	0.234405914689992	0.616580125722100	0.616580125722100	0.0891143430503898	0.380171051435481	0.484154845777662	0.484154845777662	0.0208889290947243	0.0431451410161392	0.616580125722100	0.0891143430503898	0.616580125722100
0.184061656776877	0.380171051435481	0.380171051435481	0.380171051435481	0.298520255678555	0.380171051435481	0.0699749135858219	0.380171051435481	0.380171051435481	0.380171051435481	0.380171051435481	0.380171051435481	0.234405914689992	0.00146170100830370	0.184061656776877	0.298520255678555	0.0164025336244377	0.380171051435481	0.380171051435481	0.00384485089746967	0.616580125722100	0.298520255678555	0.380171051435481	0.484154845777662	0.380171051435481	1	0.380171051435481	0.380171051435481	0.380171051435481	0.298520255678555	0.234405914689992	0.298520255678555	0.380171051435481	0.380171051435481	0.234405914689992	0.298520255678555	0.380171051435481	0.380171051435481	0.144530028349559	0.380171051435481	0.380171051435481	0.0891143430503898	0.234405914689992	0.484154845777662	0.298520255678555	0.0128796985274252	0.0266024364720288	0.380171051435481	0.0549461328416517	0.380171051435481
0.298520255678555	0.616580125722100	0.616580125722100	0.616580125722100	0.484154845777662	0.616580125722100	0.113488759476105	0.616580125722100	0.616580125722100	0.616580125722100	0.616580125722100	0.616580125722100	0.380171051435481	0.00384485089746967	0.184061656776877	0.484154845777662	0.0164025336244377	0.616580125722100	0.616580125722100	0.00237065864974458	0.616580125722100	0.484154845777662	0.616580125722100	0.484154845777662	0.616580125722100	0.380171051435481	1	0.616580125722100	0.616580125722100	0.484154845777662	0.380171051435481	0.484154845777662	0.616580125722100	0.616580125722100	0.380171051435481	0.484154845777662	0.616580125722100	0.616580125722100	0.234405914689992	0.616580125722100	0.616580125722100	0.0891143430503898	0.380171051435481	0.484154845777662	0.484154845777662	0.0208889290947243	0.0431451410161392	0.616580125722100	0.0891143430503898	0.616580125722100
0.298520255678555	0.616580125722100	0.616580125722100	0.616580125722100	0.484154845777662	0.616580125722100	0.113488759476105	0.616580125722100	0.616580125722100	0.616580125722100	0.616580125722100	0.616580125722100	0.380171051435481	0.00237065864974458	0.184061656776877	0.484154845777662	0.0164025336244377	0.616580125722100	0.616580125722100	0.00237065864974458	0.616580125722100	0.484154845777662	0.616580125722100	0.484154845777662	0.616580125722100	0.380171051435481	0.616580125722100	1	0.616580125722100	0.484154845777662	0.380171051435481	0.484154845777662	0.616580125722100	0.616580125722100	0.380171051435481	0.484154845777662	0.616580125722100	0.616580125722100	0.234405914689992	0.616580125722100	0.616580125722100	0.0891143430503898	0.380171051435481	0.484154845777662	0.484154845777662	0.0208889290947243	0.0431451410161392	0.616580125722100	0.0891143430503898	0.616580125722100
0.298520255678555	0.616580125722100	0.616580125722100	0.616580125722100	0.484154845777662	0.616580125722100	0.113488759476105	0.616580125722100	0.616580125722100	0.616580125722100	0.616580125722100	0.616580125722100	0.380171051435481	0.00237065864974458	0.184061656776877	0.484154845777662	0.0164025336244377	0.616580125722100	0.616580125722100	0.00237065864974458	0.616580125722100	0.484154845777662	0.616580125722100	0.484154845777662	0.616580125722100	0.380171051435481	0.616580125722100	0.616580125722100	1	0.484154845777662	0.380171051435481	0.484154845777662	0.616580125722100	0.616580125722100	0.380171051435481	0.484154845777662	0.616580125722100	0.616580125722100	0.234405914689992	0.616580125722100	0.616580125722100	0.0891143430503898	0.380171051435481	0.484154845777662	0.484154845777662	0.0338786934954488	0.0431451410161392	0.616580125722100	0.0891143430503898	0.616580125722100
0.234405914689992	0.484154845777662	0.484154845777662	0.484154845777662	0.380171051435481	0.484154845777662	0.0891143430503898	0.484154845777662	0.484154845777662	0.484154845777662	0.484154845777662	0.484154845777662	0.298520255678555	0.00301907751425244	0.144530028349559	0.380171051435481	0.0128796985274252	0.484154845777662	0.484154845777662	0.00186150319330253	0.484154845777662	0.380171051435481	0.484154845777662	0.380171051435481	0.484154845777662	0.298520255678555	0.484154845777662	0.484154845777662	0.484154845777662	1	0.298520255678555	0.380171051435481	0.484154845777662	0.484154845777662	0.484154845777662	0.616580125722100	0.484154845777662	0.484154845777662	0.184061656776877	0.484154845777662	0.484154845777662	0.0699749135858219	0.298520255678555	0.380171051435481	0.380171051435481	0.0164025336244377	0.0549461328416517	0.785226162148269	0.0699749135858219	0.484154845777662
0.184061656776877	0.380171051435481	0.380171051435481	0.380171051435481	0.298520255678555	0.380171051435481	0.0699749135858219	0.380171051435481	0.380171051435481	0.380171051435481	0.380171051435481	0.380171051435481	0.234405914689992	0.00384485089746967	0.113488759476105	0.298520255678555	0.0101134762443168	0.380171051435481	0.380171051435481	0.00384485089746967	0.380171051435481	0.298520255678555	0.380171051435481	0.298520255678555	0.380171051435481	0.234405914689992	0.380171051435481	0.380171051435481	0.380171051435481	0.298520255678555	1	0.298520255678555	0.380171051435481	0.380171051435481	0.234405914689992	0.298520255678555	0.380171051435481	0.380171051435481	0.144530028349559	0.380171051435481	0.380171051435481	0.0549461328416517	0.234405914689992	0.298520255678555	0.298520255678555	0.0208889290947243	0.0699749135858219	0.380171051435481	0.0549461328416517	0.380171051435481
0.234405914689992	0.484154845777662	0.484154845777662	0.484154845777662	0.380171051435481	0.484154845777662	0.144530028349559	0.484154845777662	0.484154845777662	0.484154845777662	0.484154845777662	0.484154845777662	0.298520255678555	0.00186150319330253	0.144530028349559	0.380171051435481	0.0208889290947243	0.484154845777662	0.484154845777662	0.00186150319330253	0.484154845777662	0.380171051435481	0.484154845777662	0.380171051435481	0.484154845777662	0.298520255678555	0.484154845777662	0.484154845777662	0.484154845777662	0.380171051435481	0.298520255678555	1	0.484154845777662	0.484154845777662	0.298520255678555	0.380171051435481	0.484154845777662	0.484154845777662	0.184061656776877	0.484154845777662	0.484154845777662	0.113488759476105	0.298520255678555	0.380171051435481	0.380171051435481	0.0266024364720288	0.0338786934954488	0.484154845777662	0.0699749135858219	0.484154845777662
0.298520255678555	0.616580125722100	0.616580125722100	0.616580125722100	0.484154845777662	0.616580125722100	0.113488759476105	0.616580125722100	0.616580125722100	0.616580125722100	0.616580125722100	0.616580125722100	0.380171051435481	0.00237065864974458	0.184061656776877	0.484154845777662	0.0164025336244377	0.616580125722100	0.616580125722100	0.00237065864974458	0.616580125722100	0.484154845777662	0.616580125722100	0.484154845777662	0.616580125722100	0.380171051435481	0.616580125722100	0.616580125722100	0.616580125722100	0.484154845777662	0.380171051435481	0.484154845777662	1	0.616580125722100	0.380171051435481	0.484154845777662	0.616580125722100	0.616580125722100	0.234405914689992	0.616580125722100	0.616580125722100	0.0891143430503898	0.380171051435481	0.484154845777662	0.484154845777662	0.0208889290947243	0.0431451410161392	0.616580125722100	0.0891143430503898	0.616580125722100
0.298520255678555	0.616580125722100	0.616580125722100	0.616580125722100	0.484154845777662	0.616580125722100	0.113488759476105	0.616580125722100	0.616580125722100	0.616580125722100	0.616580125722100	0.616580125722100	0.380171051435481	0.00237065864974458	0.184061656776877	0.484154845777662	0.0164025336244377	0.616580125722100	0.616580125722100	0.00237065864974458	0.616580125722100	0.484154845777662	0.616580125722100	0.484154845777662	0.616580125722100	0.380171051435481	0.616580125722100	0.616580125722100	0.616580125722100	0.484154845777662	0.380171051435481	0.484154845777662	0.616580125722100	1	0.380171051435481	0.484154845777662	0.616580125722100	0.616580125722100	0.234405914689992	0.616580125722100	0.616580125722100	0.0891143430503898	0.380171051435481	0.484154845777662	0.484154845777662	0.0208889290947243	0.0431451410161392	0.616580125722100	0.0891143430503898	0.616580125722100
0.184061656776877	0.380171051435481	0.380171051435481	0.380171051435481	0.298520255678555	0.380171051435481	0.113488759476105	0.380171051435481	0.380171051435481	0.380171051435481	0.380171051435481	0.380171051435481	0.380171051435481	0.00384485089746967	0.113488759476105	0.298520255678555	0.0101134762443168	0.616580125722100	0.380171051435481	0.00146170100830370	0.380171051435481	0.298520255678555	0.380171051435481	0.298520255678555	0.380171051435481	0.234405914689992	0.380171051435481	0.380171051435481	0.380171051435481	0.484154845777662	0.234405914689992	0.298520255678555	0.380171051435481	0.380171051435481	1	0.484154845777662	0.380171051435481	0.380171051435481	0.144530028349559	0.380171051435481	0.380171051435481	0.0549461328416517	0.234405914689992	0.298520255678555	0.298520255678555	0.0128796985274252	0.0266024364720288	0.380171051435481	0.0549461328416517	0.380171051435481
0.234405914689992	0.484154845777662	0.484154845777662	0.484154845777662	0.380171051435481	0.484154845777662	0.0891143430503898	0.484154845777662	0.484154845777662	0.484154845777662	0.484154845777662	0.484154845777662	0.298520255678555	0.00301907751425244	0.144530028349559	0.380171051435481	0.0128796985274252	0.484154845777662	0.484154845777662	0.00186150319330253	0.484154845777662	0.380171051435481	0.484154845777662	0.380171051435481	0.484154845777662	0.298520255678555	0.484154845777662	0.484154845777662	0.484154845777662	0.616580125722100	0.298520255678555	0.380171051435481	0.484154845777662	0.484154845777662	0.484154845777662	1	0.484154845777662	0.484154845777662	0.184061656776877	0.484154845777662	0.484154845777662	0.0699749135858219	0.298520255678555	0.380171051435481	0.380171051435481	0.0164025336244377	0.0338786934954488	0.484154845777662	0.0699749135858219	0.484154845777662
0.298520255678555	0.616580125722100	0.616580125722100	0.616580125722100	0.484154845777662	0.616580125722100	0.113488759476105	0.616580125722100	0.616580125722100	0.616580125722100	0.616580125722100	0.616580125722100	0.380171051435481	0.00237065864974458	0.184061656776877	0.484154845777662	0.0164025336244377	0.616580125722100	1	0.00237065864974458	0.616580125722100	0.484154845777662	0.616580125722100	0.484154845777662	1	0.380171051435481	0.616580125722100	0.616580125722100	0.616580125722100	0.484154845777662	0.380171051435481	0.484154845777662	0.616580125722100	0.616580125722100	0.380171051435481	0.484154845777662	1	0.616580125722100	0.234405914689992	0.616580125722100	0.616580125722100	0.0891143430503898	0.380171051435481	0.484154845777662	0.484154845777662	0.0208889290947243	0.0431451410161392	0.616580125722100	0.0891143430503898	0.616580125722100
0.298520255678555	0.616580125722100	0.616580125722100	0.616580125722100	0.484154845777662	0.616580125722100	0.113488759476105	0.616580125722100	0.616580125722100	0.616580125722100	0.616580125722100	0.616580125722100	0.380171051435481	0.00237065864974458	0.184061656776877	0.484154845777662	0.0164025336244377	0.616580125722100	0.616580125722100	0.00237065864974458	0.616580125722100	0.484154845777662	0.616580125722100	0.484154845777662	0.616580125722100	0.380171051435481	0.616580125722100	0.616580125722100	0.616580125722100	0.484154845777662	0.380171051435481	0.484154845777662	0.616580125722100	0.616580125722100	0.380171051435481	0.484154845777662	0.616580125722100	1	0.234405914689992	0.616580125722100	0.616580125722100	0.0891143430503898	0.380171051435481	0.484154845777662	0.484154845777662	0.0208889290947243	0.0431451410161392	0.616580125722100	0.0891143430503898	0.616580125722100
0.184061656776877	0.234405914689992	0.234405914689992	0.234405914689992	0.184061656776877	0.234405914689992	0.0699749135858219	0.234405914689992	0.234405914689992	0.234405914689992	0.234405914689992	0.234405914689992	0.144530028349559	0.00237065864974458	0.184061656776877	0.184061656776877	0.0101134762443168	0.234405914689992	0.234405914689992	0.00623576845420832	0.234405914689992	0.184061656776877	0.234405914689992	0.184061656776877	0.234405914689992	0.144530028349559	0.234405914689992	0.234405914689992	0.234405914689992	0.184061656776877	0.144530028349559	0.184061656776877	0.234405914689992	0.234405914689992	0.144530028349559	0.184061656776877	0.234405914689992	0.234405914689992	1	0.234405914689992	0.380171051435481	0.0338786934954488	0.144530028349559	0.184061656776877	0.184061656776877	0.00794136613730256	0.0431451410161392	0.234405914689992	0.0891143430503898	0.234405914689992
0.298520255678555	0.616580125722100	0.616580125722100	0.616580125722100	0.484154845777662	0.616580125722100	0.113488759476105	0.616580125722100	0.616580125722100	0.616580125722100	0.616580125722100	0.616580125722100	0.380171051435481	0.00384485089746967	0.298520255678555	0.484154845777662	0.0164025336244377	0.616580125722100	0.616580125722100	0.00384485089746967	0.616580125722100	0.785226162148269	0.616580125722100	0.785226162148269	0.616580125722100	0.380171051435481	0.616580125722100	0.616580125722100	0.616580125722100	0.484154845777662	0.380171051435481	0.484154845777662	0.616580125722100	0.616580125722100	0.380171051435481	0.484154845777662	0.616580125722100	0.616580125722100	0.234405914689992	1	0.616580125722100	0.0891143430503898	0.380171051435481	0.484154845777662	0.484154845777662	0.0208889290947243	0.0431451410161392	0.616580125722100	0.0891143430503898	0.616580125722100
0.484154845777662	0.616580125722100	0.616580125722100	0.616580125722100	0.484154845777662	0.616580125722100	0.113488759476105	0.616580125722100	0.616580125722100	0.616580125722100	0.616580125722100	0.616580125722100	0.380171051435481	0.00237065864974458	0.298520255678555	0.484154845777662	0.0164025336244377	0.616580125722100	0.616580125722100	0.00384485089746967	0.616580125722100	0.484154845777662	0.616580125722100	0.484154845777662	0.616580125722100	0.380171051435481	0.616580125722100	0.616580125722100	0.616580125722100	0.484154845777662	0.380171051435481	0.484154845777662	0.616580125722100	0.616580125722100	0.380171051435481	0.484154845777662	0.616580125722100	0.616580125722100	0.380171051435481	0.616580125722100	1	0.0891143430503898	0.380171051435481	0.484154845777662	0.484154845777662	0.0208889290947243	0.0431451410161392	0.616580125722100	0.0891143430503898	0.616580125722100
0.0699749135858219	0.0891143430503898	0.0891143430503898	0.0891143430503898	0.0699749135858219	0.0891143430503898	0.0699749135858219	0.0891143430503898	0.0891143430503898	0.0891143430503898	0.0891143430503898	0.0891143430503898	0.0549461328416517	0.000555696409211119	0.0431451410161392	0.0699749135858219	0.00384485089746967	0.0891143430503898	0.0891143430503898	0.00237065864974458	0.144530028349559	0.0699749135858219	0.0891143430503898	0.113488759476105	0.0891143430503898	0.0891143430503898	0.0891143430503898	0.0891143430503898	0.0891143430503898	0.0699749135858219	0.0549461328416517	0.113488759476105	0.0891143430503898	0.0891143430503898	0.0549461328416517	0.0699749135858219	0.0891143430503898	0.0891143430503898	0.0338786934954488	0.0891143430503898	0.0891143430503898	1	0.144530028349559	0.0699749135858219	0.0699749135858219	0.0128796985274252	0.00623576845420832	0.0891143430503898	0.0128796985274252	0.0891143430503898
0.184061656776877	0.380171051435481	0.380171051435481	0.380171051435481	0.298520255678555	0.380171051435481	0.113488759476105	0.380171051435481	0.380171051435481	0.380171051435481	0.380171051435481	0.380171051435481	0.234405914689992	0.00146170100830370	0.184061656776877	0.298520255678555	0.0164025336244377	0.380171051435481	0.380171051435481	0.00237065864974458	0.380171051435481	0.298520255678555	0.380171051435481	0.298520255678555	0.380171051435481	0.234405914689992	0.380171051435481	0.380171051435481	0.380171051435481	0.298520255678555	0.234405914689992	0.298520255678555	0.380171051435481	0.380171051435481	0.234405914689992	0.298520255678555	0.380171051435481	0.380171051435481	0.144530028349559	0.380171051435481	0.380171051435481	0.144530028349559	1	0.298520255678555	0.298520255678555	0.0208889290947243	0.0266024364720288	0.380171051435481	0.0891143430503898	0.380171051435481
0.234405914689992	0.484154845777662	0.484154845777662	0.484154845777662	0.380171051435481	0.484154845777662	0.0891143430503898	0.484154845777662	0.484154845777662	0.484154845777662	0.484154845777662	0.484154845777662	0.298520255678555	0.00186150319330253	0.144530028349559	0.380171051435481	0.0128796985274252	0.484154845777662	0.484154845777662	0.00186150319330253	0.484154845777662	0.380171051435481	0.484154845777662	0.380171051435481	0.484154845777662	0.484154845777662	0.484154845777662	0.484154845777662	0.484154845777662	0.380171051435481	0.298520255678555	0.380171051435481	0.484154845777662	0.484154845777662	0.298520255678555	0.380171051435481	0.484154845777662	0.484154845777662	0.184061656776877	0.484154845777662	0.484154845777662	0.0699749135858219	0.298520255678555	1	0.380171051435481	0.0164025336244377	0.0338786934954488	0.484154845777662	0.0699749135858219	0.484154845777662
0.234405914689992	0.484154845777662	0.484154845777662	0.484154845777662	0.380171051435481	0.484154845777662	0.0891143430503898	0.484154845777662	0.484154845777662	0.484154845777662	0.484154845777662	0.484154845777662	0.298520255678555	0.00301907751425244	0.144530028349559	0.380171051435481	0.0128796985274252	0.484154845777662	0.484154845777662	0.00301907751425244	0.484154845777662	0.380171051435481	0.484154845777662	0.380171051435481	0.484154845777662	0.298520255678555	0.484154845777662	0.484154845777662	0.484154845777662	0.380171051435481	0.298520255678555	0.380171051435481	0.484154845777662	0.484154845777662	0.298520255678555	0.380171051435481	0.484154845777662	0.484154845777662	0.184061656776877	0.484154845777662	0.484154845777662	0.0699749135858219	0.298520255678555	0.380171051435481	1	0.0164025336244377	0.0338786934954488	0.484154845777662	0.0699749135858219	0.484154845777662
0.0101134762443168	0.0208889290947243	0.0338786934954488	0.0208889290947243	0.0266024364720288	0.0338786934954488	0.0431451410161392	0.0338786934954488	0.0208889290947243	0.0208889290947243	0.0208889290947243	0.0338786934954488	0.0208889290947243	0.000555696409211119	0.00623576845420832	0.0164025336244377	0.00237065864974458	0.0208889290947243	0.0208889290947243	0.000211259688168712	0.0208889290947243	0.0164025336244377	0.0208889290947243	0.0164025336244377	0.0208889290947243	0.0128796985274252	0.0208889290947243	0.0208889290947243	0.0338786934954488	0.0164025336244377	0.0208889290947243	0.0266024364720288	0.0208889290947243	0.0208889290947243	0.0128796985274252	0.0164025336244377	0.0208889290947243	0.0208889290947243	0.00794136613730256	0.0208889290947243	0.0208889290947243	0.0128796985274252	0.0208889290947243	0.0164025336244377	0.0164025336244377	1	0.00623576845420832	0.0208889290947243	0.00301907751425244	0.0208889290947243
0.0208889290947243	0.0431451410161392	0.0431451410161392	0.0431451410161392	0.0338786934954488	0.0699749135858219	0.0128796985274252	0.0431451410161392	0.0431451410161392	0.0431451410161392	0.0431451410161392	0.0699749135858219	0.0431451410161392	0.00114776587295857	0.0208889290947243	0.0338786934954488	0.00186150319330253	0.0431451410161392	0.0431451410161392	0.00114776587295857	0.0431451410161392	0.0338786934954488	0.0431451410161392	0.0338786934954488	0.0431451410161392	0.0266024364720288	0.0431451410161392	0.0431451410161392	0.0431451410161392	0.0549461328416517	0.0699749135858219	0.0338786934954488	0.0431451410161392	0.0431451410161392	0.0266024364720288	0.0338786934954488	0.0431451410161392	0.0431451410161392	0.0431451410161392	0.0431451410161392	0.0431451410161392	0.00623576845420832	0.0266024364720288	0.0338786934954488	0.0338786934954488	0.00623576845420832	1	0.0699749135858219	0.0101134762443168	0.0431451410161392
0.298520255678555	0.616580125722100	0.616580125722100	0.616580125722100	0.484154845777662	0.616580125722100	0.113488759476105	0.616580125722100	0.616580125722100	0.616580125722100	0.616580125722100	0.616580125722100	0.380171051435481	0.00237065864974458	0.184061656776877	0.484154845777662	0.0164025336244377	0.616580125722100	0.616580125722100	0.00237065864974458	0.616580125722100	0.484154845777662	0.616580125722100	0.484154845777662	0.616580125722100	0.380171051435481	0.616580125722100	0.616580125722100	0.616580125722100	0.785226162148269	0.380171051435481	0.484154845777662	0.616580125722100	0.616580125722100	0.380171051435481	0.484154845777662	0.616580125722100	0.616580125722100	0.234405914689992	0.616580125722100	0.616580125722100	0.0891143430503898	0.380171051435481	0.484154845777662	0.484154845777662	0.0208889290947243	0.0699749135858219	1	0.0891143430503898	0.616580125722100
0.0431451410161392	0.0891143430503898	0.0891143430503898	0.0891143430503898	0.0699749135858219	0.0891143430503898	0.0164025336244377	0.0891143430503898	0.0891143430503898	0.0891143430503898	0.0891143430503898	0.0891143430503898	0.0549461328416517	0.000901255791468014	0.0266024364720288	0.0699749135858219	0.00623576845420832	0.0891143430503898	0.0891143430503898	0.00146170100830370	0.0891143430503898	0.0699749135858219	0.0891143430503898	0.0699749135858219	0.0891143430503898	0.0549461328416517	0.0891143430503898	0.0891143430503898	0.0891143430503898	0.0699749135858219	0.0549461328416517	0.0699749135858219	0.0891143430503898	0.0891143430503898	0.0549461328416517	0.0699749135858219	0.0891143430503898	0.0891143430503898	0.0891143430503898	0.0891143430503898	0.0891143430503898	0.0128796985274252	0.0891143430503898	0.0699749135858219	0.0699749135858219	0.00301907751425244	0.0101134762443168	0.0891143430503898	1	0.0891143430503898
0.298520255678555	0.616580125722100	0.616580125722100	0.616580125722100	0.484154845777662	0.616580125722100	0.113488759476105	0.616580125722100	0.616580125722100	0.616580125722100	0.616580125722100	0.616580125722100	0.380171051435481	0.00237065864974458	0.184061656776877	0.484154845777662	0.0164025336244377	0.616580125722100	0.616580125722100	0.00237065864974458	0.616580125722100	0.484154845777662	0.616580125722100	0.484154845777662	0.616580125722100	0.380171051435481	0.616580125722100	0.616580125722100	0.616580125722100	0.484154845777662	0.380171051435481	0.484154845777662	0.616580125722100	0.616580125722100	0.380171051435481	0.484154845777662	0.616580125722100	0.616580125722100	0.234405914689992	0.616580125722100	0.616580125722100	0.0891143430503898	0.380171051435481	0.484154845777662	0.484154845777662	0.0208889290947243	0.0431451410161392	0.616580125722100	0.0891143430503898	1
0.184061656776877	0.380171051435481	0.380171051435481	0.380171051435481	0.298520255678555	0.380171051435481	0.113488759476105	0.380171051435481	0.380171051435481	0.380171051435481	0.380171051435481	0.380171051435481	0.234405914689992	0.00237065864974458	0.184061656776877	0.298520255678555	0.0101134762443168	0.380171051435481	0.380171051435481	0.00237065864974458	0.380171051435481	0.298520255678555	0.380171051435481	0.298520255678555	0.380171051435481	0.234405914689992	0.380171051435481	0.380171051435481	0.380171051435481	0.298520255678555	0.234405914689992	0.298520255678555	0.380171051435481	0.380171051435481	0.234405914689992	0.298520255678555	0.380171051435481	0.380171051435481	0.234405914689992	0.380171051435481	0.380171051435481	0.0549461328416517	0.234405914689992	0.298520255678555	0.298520255678555	0.0128796985274252	0.0431451410161392	0.380171051435481	0.0549461328416517	0.380171051435481
0.000436347358724421	0.00146170100830370	0.000901255791468014	0.000901255791468014	0.00114776587295857	0.00146170100830370	0.00114776587295857	0.00146170100830370	0.00146170100830370	0.000901255791468014	0.000901255791468014	0.00146170100830370	0.000901255791468014	0.000269043109300810	0.000436347358724421	0.000707689626248330	0.000102282401744360	0.000901255791468014	0.000901255791468014	6.30652961266958e-05	0.000901255791468014	0.00114776587295857	0.000901255791468014	0.000707689626248330	0.000901255791468014	0.000555696409211119	0.000901255791468014	0.000901255791468014	0.000901255791468014	0.00114776587295857	0.00146170100830370	0.00186150319330253	0.000901255791468014	0.000901255791468014	0.000555696409211119	0.000707689626248330	0.000901255791468014	0.000901255791468014	0.00146170100830370	0.000901255791468014	0.000901255791468014	0.000901255791468014	0.00146170100830370	0.000707689626248330	0.000707689626248330	0.000555696409211119	0.00114776587295857	0.00146170100830370	0.000901255791468014	0.000901255791468014
0.184061656776877	0.380171051435481	0.380171051435481	0.380171051435481	0.298520255678555	0.380171051435481	0.113488759476105	0.380171051435481	0.380171051435481	0.380171051435481	0.380171051435481	0.380171051435481	0.234405914689992	0.00146170100830370	0.113488759476105	0.298520255678555	0.0101134762443168	0.380171051435481	0.380171051435481	0.00384485089746967	0.380171051435481	0.298520255678555	0.380171051435481	0.298520255678555	0.380171051435481	0.234405914689992	0.380171051435481	0.380171051435481	0.380171051435481	0.298520255678555	0.234405914689992	0.298520255678555	0.380171051435481	0.380171051435481	0.234405914689992	0.298520255678555	0.380171051435481	0.380171051435481	0.144530028349559	0.380171051435481	0.380171051435481	0.0891143430503898	0.234405914689992	0.298520255678555	0.298520255678555	0.0208889290947243	0.0266024364720288	0.380171051435481	0.0549461328416517	0.380171051435481
0.298520255678555	0.616580125722100	0.616580125722100	0.616580125722100	0.484154845777662	0.616580125722100	0.113488759476105	0.616580125722100	0.616580125722100	0.616580125722100	0.616580125722100	0.616580125722100	0.380171051435481	0.00237065864974458	0.184061656776877	0.484154845777662	0.0164025336244377	0.616580125722100	0.616580125722100	0.00237065864974458	0.616580125722100	0.484154845777662	0.616580125722100	0.484154845777662	0.616580125722100	0.380171051435481	0.616580125722100	0.616580125722100	0.616580125722100	0.484154845777662	0.380171051435481	0.484154845777662	0.616580125722100	0.616580125722100	0.380171051435481	0.484154845777662	0.616580125722100	0.616580125722100	0.234405914689992	0.616580125722100	0.616580125722100	0.0891143430503898	0.380171051435481	0.484154845777662	0.484154845777662	0.0208889290947243	0.0431451410161392	0.616580125722100	0.0891143430503898	0.616580125722100
0.144530028349559	0.298520255678555	0.298520255678555	0.298520255678555	0.234405914689992	0.298520255678555	0.0891143430503898	0.298520255678555	0.298520255678555	0.298520255678555	0.298520255678555	0.298520255678555	0.184061656776877	0.00186150319330253	0.144530028349559	0.234405914689992	0.00794136613730256	0.298520255678555	0.298520255678555	0.00301907751425244	0.298520255678555	0.234405914689992	0.298520255678555	0.234405914689992	0.298520255678555	0.184061656776877	0.298520255678555	0.298520255678555	0.298520255678555	0.234405914689992	0.184061656776877	0.234405914689992	0.298520255678555	0.298520255678555	0.184061656776877	0.234405914689992	0.298520255678555	0.298520255678555	0.184061656776877	0.298520255678555	0.298520255678555	0.0431451410161392	0.184061656776877	0.234405914689992	0.234405914689992	0.0164025336244377	0.0549461328416517	0.298520255678555	0.0431451410161392	0.298520255678555
0.298520255678555	0.616580125722100	0.616580125722100	0.616580125722100	0.484154845777662	0.616580125722100	0.113488759476105	0.616580125722100	0.616580125722100	0.616580125722100	0.616580125722100	0.616580125722100	0.380171051435481	0.00237065864974458	0.184061656776877	0.484154845777662	0.0164025336244377	0.616580125722100	0.616580125722100	0.00237065864974458	0.616580125722100	0.484154845777662	0.616580125722100	0.484154845777662	0.616580125722100	0.380171051435481	0.616580125722100	0.616580125722100	0.616580125722100	0.484154845777662	0.380171051435481	0.484154845777662	0.616580125722100	0.616580125722100	0.380171051435481	0.484154845777662	0.616580125722100	0.616580125722100	0.234405914689992	0.616580125722100	0.616580125722100	0.0891143430503898	0.380171051435481	0.484154845777662	0.484154845777662	0.0208889290947243	0.0431451410161392	0.616580125722100	0.0891143430503898	0.616580125722100
0.184061656776877	0.380171051435481	0.380171051435481	0.380171051435481	0.298520255678555	0.380171051435481	0.0699749135858219	0.380171051435481	0.380171051435481	0.380171051435481	0.380171051435481	0.380171051435481	0.234405914689992	0.00146170100830370	0.113488759476105	0.298520255678555	0.0101134762443168	0.380171051435481	0.380171051435481	0.00146170100830370	0.380171051435481	0.298520255678555	0.380171051435481	0.298520255678555	0.380171051435481	0.234405914689992	0.380171051435481	0.380171051435481	0.380171051435481	0.298520255678555	0.234405914689992	0.298520255678555	0.380171051435481	0.380171051435481	0.234405914689992	0.298520255678555	0.380171051435481	0.380171051435481	0.144530028349559	0.380171051435481	0.380171051435481	0.0549461328416517	0.234405914689992	0.298520255678555	0.298520255678555	0.0208889290947243	0.0431451410161392	0.380171051435481	0.0549461328416517	0.380171051435481
0.0891143430503898	0.184061656776877	0.184061656776877	0.184061656776877	0.144530028349559	0.298520255678555	0.0891143430503898	0.184061656776877	0.184061656776877	0.184061656776877	0.184061656776877	0.298520255678555	0.184061656776877	0.00186150319330253	0.0891143430503898	0.144530028349559	0.00794136613730256	0.184061656776877	0.184061656776877	0.00301907751425244	0.184061656776877	0.144530028349559	0.184061656776877	0.144530028349559	0.184061656776877	0.113488759476105	0.184061656776877	0.184061656776877	0.184061656776877	0.144530028349559	0.113488759476105	0.144530028349559	0.184061656776877	0.184061656776877	0.113488759476105	0.144530028349559	0.184061656776877	0.184061656776877	0.184061656776877	0.184061656776877	0.184061656776877	0.0431451410161392	0.113488759476105	0.144530028349559	0.144530028349559	0.0266024364720288	0.0891143430503898	0.184061656776877	0.0431451410161392	0.184061656776877
0.0891143430503898	0.298520255678555	0.184061656776877	0.184061656776877	0.144530028349559	0.184061656776877	0.0549461328416517	0.184061656776877	0.184061656776877	0.184061656776877	0.184061656776877	0.184061656776877	0.113488759476105	0.00114776587295857	0.0549461328416517	0.144530028349559	0.00489648853134324	0.184061656776877	0.184061656776877	0.00114776587295857	0.184061656776877	0.144530028349559	0.184061656776877	0.144530028349559	0.184061656776877	0.113488759476105	0.184061656776877	0.184061656776877	0.184061656776877	0.144530028349559	0.184061656776877	0.144530028349559	0.184061656776877	0.184061656776877	0.113488759476105	0.144530028349559	0.184061656776877	0.184061656776877	0.0699749135858219	0.184061656776877	0.184061656776877	0.0266024364720288	0.113488759476105	0.144530028349559	0.144530028349559	0.0164025336244377	0.0338786934954488	0.184061656776877	0.0266024364720288	0.184061656776877
0.184061656776877	0.380171051435481	0.380171051435481	0.380171051435481	0.298520255678555	0.380171051435481	0.184061656776877	0.380171051435481	0.380171051435481	0.380171051435481	0.380171051435481	0.380171051435481	0.234405914689992	0.00237065864974458	0.113488759476105	0.298520255678555	0.0164025336244377	0.380171051435481	0.380171051435481	0.00146170100830370	0.380171051435481	0.298520255678555	0.380171051435481	0.298520255678555	0.380171051435481	0.234405914689992	0.380171051435481	0.380171051435481	0.380171051435481	0.484154845777662	0.234405914689992	0.484154845777662	0.380171051435481	0.380171051435481	0.380171051435481	0.484154845777662	0.380171051435481	0.380171051435481	0.144530028349559	0.380171051435481	0.380171051435481	0.0891143430503898	0.234405914689992	0.298520255678555	0.298520255678555	0.0338786934954488	0.0266024364720288	0.380171051435481	0.0549461328416517	0.380171051435481
0.298520255678555	0.616580125722100	0.616580125722100	0.616580125722100	0.785226162148269	0.616580125722100	0.113488759476105	1	0.616580125722100	0.616580125722100	0.616580125722100	0.616580125722100	0.380171051435481	0.00384485089746967	0.184061656776877	0.484154845777662	0.0164025336244377	0.616580125722100	0.616580125722100	0.00237065864974458	0.616580125722100	0.484154845777662	0.616580125722100	0.484154845777662	0.616580125722100	0.380171051435481	0.616580125722100	0.616580125722100	0.616580125722100	0.484154845777662	0.380171051435481	0.484154845777662	0.616580125722100	0.616580125722100	0.380171051435481	0.484154845777662	0.616580125722100	0.616580125722100	0.234405914689992	0.616580125722100	0.616580125722100	0.0891143430503898	0.380171051435481	0.484154845777662	0.484154845777662	0.0338786934954488	0.0431451410161392	0.616580125722100	0.0891143430503898	0.616580125722100
0.298520255678555	0.616580125722100	0.616580125722100	0.616580125722100	0.484154845777662	0.616580125722100	0.113488759476105	0.616580125722100	0.616580125722100	0.616580125722100	0.616580125722100	0.616580125722100	0.380171051435481	0.00384485089746967	0.184061656776877	0.484154845777662	0.0164025336244377	0.616580125722100	0.616580125722100	0.00384485089746967	0.616580125722100	0.484154845777662	0.616580125722100	0.484154845777662	0.616580125722100	0.380171051435481	0.616580125722100	0.616580125722100	0.616580125722100	0.484154845777662	0.616580125722100	0.484154845777662	0.616580125722100	0.616580125722100	0.380171051435481	0.484154845777662	0.616580125722100	0.616580125722100	0.234405914689992	0.616580125722100	0.616580125722100	0.0891143430503898	0.380171051435481	0.484154845777662	0.484154845777662	0.0338786934954488	0.0699749135858219	0.616580125722100	0.0891143430503898	0.616580125722100
0.144530028349559	0.298520255678555	0.298520255678555	0.298520255678555	0.234405914689992	0.298520255678555	0.0549461328416517	0.298520255678555	0.298520255678555	0.298520255678555	0.298520255678555	0.298520255678555	0.184061656776877	0.00301907751425244	0.0891143430503898	0.234405914689992	0.00794136613730256	0.298520255678555	0.298520255678555	0.00301907751425244	0.298520255678555	0.234405914689992	0.298520255678555	0.234405914689992	0.298520255678555	0.184061656776877	0.298520255678555	0.298520255678555	0.298520255678555	0.380171051435481	0.298520255678555	0.234405914689992	0.298520255678555	0.298520255678555	0.298520255678555	0.380171051435481	0.298520255678555	0.298520255678555	0.113488759476105	0.298520255678555	0.298520255678555	0.0431451410161392	0.184061656776877	0.234405914689992	0.234405914689992	0.0164025336244377	0.0549461328416517	0.298520255678555	0.0431451410161392	0.298520255678555
0.0891143430503898	0.0699749135858219	0.113488759476105	0.0699749135858219	0.0549461328416517	0.113488759476105	0.0128796985274252	0.0699749135858219	0.113488759476105	0.0699749135858219	0.0699749135858219	0.113488759476105	0.0699749135858219	0.00301907751425244	0.0549461328416517	0.0549461328416517	0.00301907751425244	0.0699749135858219	0.0699749135858219	0.00186150319330253	0.0699749135858219	0.144530028349559	0.0699749135858219	0.0891143430503898	0.0699749135858219	0.0431451410161392	0.0699749135858219	0.0699749135858219	0.0699749135858219	0.0549461328416517	0.0431451410161392	0.0549461328416517	0.0699749135858219	0.0699749135858219	0.0431451410161392	0.0549461328416517	0.0699749135858219	0.0699749135858219	0.0431451410161392	0.113488759476105	0.0699749135858219	0.0101134762443168	0.0431451410161392	0.0549461328416517	0.0549461328416517	0.00623576845420832	0.0128796985274252	0.0699749135858219	0.0164025336244377	0.0699749135858219
0.298520255678555	0.616580125722100	0.616580125722100	0.616580125722100	0.484154845777662	0.616580125722100	0.113488759476105	0.616580125722100	0.616580125722100	0.616580125722100	0.616580125722100	0.616580125722100	0.380171051435481	0.00237065864974458	0.184061656776877	0.484154845777662	0.0266024364720288	0.616580125722100	0.616580125722100	0.00237065864974458	0.616580125722100	0.484154845777662	0.616580125722100	0.484154845777662	0.616580125722100	0.380171051435481	0.616580125722100	0.616580125722100	0.616580125722100	0.484154845777662	0.380171051435481	0.484154845777662	0.616580125722100	0.616580125722100	0.380171051435481	0.484154845777662	0.616580125722100	0.616580125722100	0.234405914689992	0.616580125722100	0.616580125722100	0.0891143430503898	0.616580125722100	0.484154845777662	0.484154845777662	0.0208889290947243	0.0431451410161392	0.616580125722100	0.144530028349559	0.616580125722100
0.380171051435481	0.484154845777662	0.484154845777662	0.484154845777662	0.380171051435481	0.484154845777662	0.0891143430503898	0.484154845777662	0.484154845777662	0.484154845777662	0.484154845777662	0.484154845777662	0.298520255678555	0.00186150319330253	0.144530028349559	0.380171051435481	0.0128796985274252	0.484154845777662	0.484154845777662	0.00301907751425244	0.484154845777662	0.380171051435481	0.484154845777662	0.380171051435481	0.484154845777662	0.298520255678555	0.484154845777662	0.484154845777662	0.484154845777662	0.380171051435481	0.298520255678555	0.380171051435481	0.484154845777662	0.484154845777662	0.298520255678555	0.380171051435481	0.484154845777662	0.484154845777662	0.184061656776877	0.484154845777662	0.484154845777662	0.0699749135858219	0.298520255678555	0.380171051435481	0.380171051435481	0.0164025336244377	0.0338786934954488	0.484154845777662	0.0699749135858219	0.484154845777662
0.234405914689992	0.484154845777662	0.484154845777662	0.484154845777662	0.380171051435481	0.484154845777662	0.0891143430503898	0.484154845777662	0.484154845777662	0.484154845777662	0.484154845777662	0.484154845777662	0.298520255678555	0.00301907751425244	0.144530028349559	0.380171051435481	0.0128796985274252	0.484154845777662	0.484154845777662	0.00186150319330253	0.484154845777662	0.380171051435481	0.484154845777662	0.380171051435481	0.484154845777662	0.298520255678555	0.785226162148269	0.484154845777662	0.484154845777662	0.380171051435481	0.298520255678555	0.380171051435481	0.484154845777662	0.484154845777662	0.298520255678555	0.380171051435481	0.484154845777662	0.484154845777662	0.184061656776877	0.484154845777662	0.484154845777662	0.0699749135858219	0.298520255678555	0.380171051435481	0.380171051435481	0.0164025336244377	0.0338786934954488	0.484154845777662	0.0699749135858219	0.484154845777662
0.234405914689992	0.484154845777662	0.484154845777662	0.484154845777662	0.380171051435481	0.484154845777662	0.0891143430503898	0.484154845777662	0.484154845777662	0.484154845777662	0.484154845777662	0.484154845777662	0.298520255678555	0.00186150319330253	0.144530028349559	0.380171051435481	0.0128796985274252	0.484154845777662	0.484154845777662	0.00186150319330253	0.484154845777662	0.380171051435481	0.484154845777662	0.380171051435481	0.484154845777662	0.298520255678555	0.484154845777662	0.484154845777662	0.484154845777662	0.380171051435481	0.298520255678555	0.380171051435481	0.484154845777662	0.484154845777662	0.298520255678555	0.380171051435481	0.484154845777662	0.484154845777662	0.184061656776877	0.484154845777662	0.484154845777662	0.0699749135858219	0.298520255678555	0.380171051435481	0.380171051435481	0.0164025336244377	0.0338786934954488	0.484154845777662	0.0699749135858219	0.484154845777662
0.298520255678555	0.616580125722100	0.616580125722100	0.616580125722100	0.785226162148269	0.616580125722100	0.113488759476105	1	0.616580125722100	0.616580125722100	0.616580125722100	0.616580125722100	0.380171051435481	0.00384485089746967	0.184061656776877	0.484154845777662	0.0164025336244377	0.616580125722100	0.616580125722100	0.00237065864974458	0.616580125722100	0.484154845777662	0.616580125722100	0.484154845777662	0.616580125722100	0.380171051435481	0.616580125722100	0.616580125722100	0.616580125722100	0.484154845777662	0.380171051435481	0.484154845777662	0.616580125722100	0.616580125722100	0.380171051435481	0.484154845777662	0.616580125722100	0.616580125722100	0.234405914689992	0.616580125722100	0.616580125722100	0.0891143430503898	0.380171051435481	0.484154845777662	0.484154845777662	0.0338786934954488	0.0431451410161392	0.616580125722100	0.0891143430503898	0.616580125722100
0.298520255678555	0.616580125722100	0.616580125722100	0.616580125722100	0.484154845777662	0.616580125722100	0.184061656776877	0.616580125722100	0.616580125722100	0.616580125722100	0.616580125722100	0.616580125722100	0.380171051435481	0.00384485089746967	0.298520255678555	0.484154845777662	0.0164025336244377	0.616580125722100	0.616580125722100	0.00384485089746967	0.616580125722100	0.484154845777662	0.616580125722100	0.484154845777662	0.616580125722100	0.380171051435481	0.616580125722100	0.616580125722100	0.616580125722100	0.484154845777662	0.380171051435481	0.484154845777662	0.616580125722100	0.616580125722100	0.380171051435481	0.484154845777662	0.616580125722100	0.616580125722100	0.380171051435481	0.616580125722100	0.616580125722100	0.0891143430503898	0.380171051435481	0.484154845777662	0.484154845777662	0.0208889290947243	0.0699749135858219	0.616580125722100	0.0891143430503898	0.616580125722100
0.298520255678555	0.616580125722100	0.616580125722100	0.616580125722100	0.484154845777662	0.616580125722100	0.113488759476105	0.616580125722100	0.616580125722100	0.616580125722100	0.616580125722100	0.616580125722100	0.380171051435481	0.00237065864974458	0.184061656776877	0.484154845777662	0.0164025336244377	0.616580125722100	0.616580125722100	0.00237065864974458	0.616580125722100	0.484154845777662	0.616580125722100	0.484154845777662	0.616580125722100	0.380171051435481	0.616580125722100	0.616580125722100	0.616580125722100	0.484154845777662	0.380171051435481	0.484154845777662	0.616580125722100	0.616580125722100	0.380171051435481	0.484154845777662	0.616580125722100	0.616580125722100	0.234405914689992	0.616580125722100	0.616580125722100	0.0891143430503898	0.380171051435481	0.484154845777662	0.484154845777662	0.0208889290947243	0.0431451410161392	0.616580125722100	0.0891143430503898	0.616580125722100
0.298520255678555	0.616580125722100	0.616580125722100	0.616580125722100	0.484154845777662	0.616580125722100	0.113488759476105	0.616580125722100	0.616580125722100	0.616580125722100	1	0.616580125722100	0.380171051435481	0.00237065864974458	0.184061656776877	0.484154845777662	0.0164025336244377	0.616580125722100	0.616580125722100	0.00237065864974458	0.616580125722100	0.484154845777662	0.616580125722100	0.484154845777662	0.616580125722100	0.380171051435481	0.616580125722100	0.616580125722100	0.616580125722100	0.484154845777662	0.380171051435481	0.484154845777662	0.616580125722100	0.616580125722100	0.380171051435481	0.484154845777662	0.616580125722100	0.616580125722100	0.234405914689992	0.616580125722100	0.616580125722100	0.0891143430503898	0.380171051435481	0.484154845777662	0.484154845777662	0.0208889290947243	0.0431451410161392	0.616580125722100	0.0891143430503898	0.616580125722100
0.298520255678555	0.616580125722100	0.616580125722100	0.616580125722100	0.484154845777662	0.616580125722100	0.113488759476105	0.616580125722100	0.616580125722100	0.616580125722100	0.616580125722100	0.616580125722100	0.380171051435481	0.00237065864974458	0.184061656776877	0.484154845777662	0.0164025336244377	0.616580125722100	0.616580125722100	0.00237065864974458	0.616580125722100	0.484154845777662	0.616580125722100	0.484154845777662	0.616580125722100	0.380171051435481	0.616580125722100	0.616580125722100	0.616580125722100	0.484154845777662	0.380171051435481	0.484154845777662	0.616580125722100	0.616580125722100	0.380171051435481	0.484154845777662	0.616580125722100	0.616580125722100	0.380171051435481	0.616580125722100	0.616580125722100	0.0891143430503898	0.380171051435481	0.484154845777662	0.484154845777662	0.0208889290947243	0.0431451410161392	0.616580125722100	0.0891143430503898	0.616580125722100
0.298520255678555	0.616580125722100	0.616580125722100	0.616580125722100	0.484154845777662	0.616580125722100	0.113488759476105	0.616580125722100	0.616580125722100	0.616580125722100	0.616580125722100	0.616580125722100	0.380171051435481	0.00237065864974458	0.184061656776877	0.484154845777662	0.0164025336244377	0.616580125722100	0.616580125722100	0.00237065864974458	0.616580125722100	0.484154845777662	0.616580125722100	0.484154845777662	0.616580125722100	0.380171051435481	0.616580125722100	0.616580125722100	0.616580125722100	0.484154845777662	0.380171051435481	0.484154845777662	0.616580125722100	0.616580125722100	0.380171051435481	0.484154845777662	0.616580125722100	0.616580125722100	0.234405914689992	0.616580125722100	0.616580125722100	0.0891143430503898	0.380171051435481	0.484154845777662	0.484154845777662	0.0208889290947243	0.0431451410161392	0.616580125722100	0.0891143430503898	0.616580125722100
0.298520255678555	0.380171051435481	0.380171051435481	0.380171051435481	0.298520255678555	0.380171051435481	0.0699749135858219	0.380171051435481	0.380171051435481	0.380171051435481	0.380171051435481	0.380171051435481	0.234405914689992	0.00146170100830370	0.184061656776877	0.298520255678555	0.0101134762443168	0.380171051435481	0.380171051435481	0.00237065864974458	0.380171051435481	0.298520255678555	0.380171051435481	0.298520255678555	0.380171051435481	0.234405914689992	0.380171051435481	0.380171051435481	0.380171051435481	0.298520255678555	0.234405914689992	0.298520255678555	0.380171051435481	0.380171051435481	0.234405914689992	0.298520255678555	0.380171051435481	0.380171051435481	0.234405914689992	0.380171051435481	0.616580125722100	0.0549461328416517	0.234405914689992	0.298520255678555	0.298520255678555	0.0128796985274252	0.0266024364720288	0.380171051435481	0.0891143430503898	0.380171051435481
0.0891143430503898	0.184061656776877	0.184061656776877	0.184061656776877	0.234405914689992	0.298520255678555	0.0338786934954488	0.298520255678555	0.184061656776877	0.184061656776877	0.184061656776877	0.298520255678555	0.184061656776877	0.00301907751425244	0.0549461328416517	0.144530028349559	0.00489648853134324	0.184061656776877	0.184061656776877	0.000707689626248330	0.184061656776877	0.144530028349559	0.184061656776877	0.144530028349559	0.184061656776877	0.113488759476105	0.184061656776877	0.184061656776877	0.184061656776877	0.144530028349559	0.113488759476105	0.144530028349559	0.184061656776877	0.184061656776877	0.113488759476105	0.144530028349559	0.184061656776877	0.184061656776877	0.0699749135858219	0.184061656776877	0.184061656776877	0.0431451410161392	0.113488759476105	0.144530028349559	0.144530028349559	0.0164025336244377	0.0208889290947243	0.184061656776877	0.0266024364720288	0.298520255678555
0.298520255678555	0.616580125722100	0.616580125722100	0.616580125722100	0.484154845777662	0.616580125722100	0.113488759476105	0.616580125722100	0.616580125722100	0.616580125722100	0.616580125722100	0.616580125722100	0.380171051435481	0.00237065864974458	0.184061656776877	0.484154845777662	0.0164025336244377	0.616580125722100	0.616580125722100	0.00237065864974458	0.616580125722100	0.484154845777662	0.616580125722100	0.484154845777662	0.616580125722100	0.380171051435481	0.616580125722100	0.616580125722100	0.616580125722100	0.484154845777662	0.380171051435481	0.484154845777662	0.616580125722100	0.616580125722100	0.380171051435481	0.484154845777662	0.616580125722100	0.616580125722100	0.234405914689992	0.616580125722100	0.616580125722100	0.0891143430503898	0.380171051435481	0.484154845777662	0.484154845777662	0.0208889290947243	0.0431451410161392	0.616580125722100	0.0891143430503898	0.616580125722100
0.298520255678555	0.616580125722100	0.616580125722100	0.616580125722100	0.484154845777662	0.616580125722100	0.113488759476105	0.616580125722100	0.616580125722100	0.616580125722100	0.616580125722100	0.616580125722100	0.380171051435481	0.00237065864974458	0.184061656776877	0.484154845777662	0.0164025336244377	0.616580125722100	0.616580125722100	0.00237065864974458	0.616580125722100	0.484154845777662	0.616580125722100	0.484154845777662	0.616580125722100	0.380171051435481	0.616580125722100	0.616580125722100	0.616580125722100	0.484154845777662	0.380171051435481	0.484154845777662	0.616580125722100	0.616580125722100	0.380171051435481	0.484154845777662	0.616580125722100	0.616580125722100	0.234405914689992	0.616580125722100	0.616580125722100	0.0891143430503898	0.380171051435481	0.484154845777662	0.484154845777662	0.0208889290947243	0.0431451410161392	0.616580125722100	0.0891143430503898	0.616580125722100
0.298520255678555	0.616580125722100	0.616580125722100	0.616580125722100	0.484154845777662	0.616580125722100	0.113488759476105	0.616580125722100	0.616580125722100	0.616580125722100	0.616580125722100	0.616580125722100	0.380171051435481	0.00237065864974458	0.184061656776877	0.484154845777662	0.0164025336244377	0.616580125722100	0.616580125722100	0.00237065864974458	0.616580125722100	0.484154845777662	0.616580125722100	0.484154845777662	0.616580125722100	0.380171051435481	0.616580125722100	0.616580125722100	0.616580125722100	0.484154845777662	0.616580125722100	0.484154845777662	0.616580125722100	0.616580125722100	0.380171051435481	0.484154845777662	0.616580125722100	0.616580125722100	0.234405914689992	0.616580125722100	0.616580125722100	0.0891143430503898	0.380171051435481	0.484154845777662	0.484154845777662	0.0208889290947243	0.0431451410161392	0.616580125722100	0.0891143430503898	0.616580125722100
0.184061656776877	0.380171051435481	0.380171051435481	0.380171051435481	0.298520255678555	0.380171051435481	0.0699749135858219	0.380171051435481	0.380171051435481	0.380171051435481	0.616580125722100	0.380171051435481	0.234405914689992	0.00146170100830370	0.113488759476105	0.298520255678555	0.0101134762443168	0.380171051435481	0.380171051435481	0.00146170100830370	0.380171051435481	0.298520255678555	0.380171051435481	0.298520255678555	0.380171051435481	0.234405914689992	0.380171051435481	0.380171051435481	0.380171051435481	0.298520255678555	0.234405914689992	0.298520255678555	0.380171051435481	0.380171051435481	0.234405914689992	0.298520255678555	0.380171051435481	0.380171051435481	0.144530028349559	0.380171051435481	0.380171051435481	0.0549461328416517	0.234405914689992	0.298520255678555	0.298520255678555	0.0208889290947243	0.0431451410161392	0.380171051435481	0.0549461328416517	0.380171051435481
0.298520255678555	0.616580125722100	0.616580125722100	0.616580125722100	0.484154845777662	0.616580125722100	0.184061656776877	0.616580125722100	0.616580125722100	0.616580125722100	0.616580125722100	0.616580125722100	0.380171051435481	0.00384485089746967	0.298520255678555	0.484154845777662	0.0164025336244377	0.616580125722100	0.616580125722100	0.00384485089746967	0.616580125722100	0.484154845777662	0.616580125722100	0.484154845777662	0.616580125722100	0.380171051435481	0.616580125722100	0.616580125722100	0.616580125722100	0.484154845777662	0.380171051435481	0.484154845777662	0.616580125722100	0.616580125722100	0.380171051435481	0.484154845777662	0.616580125722100	0.616580125722100	0.380171051435481	0.616580125722100	0.616580125722100	0.0891143430503898	0.380171051435481	0.484154845777662	0.484154845777662	0.0208889290947243	0.0699749135858219	0.616580125722100	0.0891143430503898	0.616580125722100
0.184061656776877	0.234405914689992	0.234405914689992	0.234405914689992	0.184061656776877	0.234405914689992	0.0699749135858219	0.234405914689992	0.234405914689992	0.234405914689992	0.234405914689992	0.234405914689992	0.144530028349559	0.00146170100830370	0.0699749135858219	0.184061656776877	0.00623576845420832	0.234405914689992	0.234405914689992	0.00384485089746967	0.234405914689992	0.184061656776877	0.234405914689992	0.184061656776877	0.234405914689992	0.144530028349559	0.234405914689992	0.234405914689992	0.234405914689992	0.184061656776877	0.144530028349559	0.184061656776877	0.234405914689992	0.234405914689992	0.144530028349559	0.184061656776877	0.234405914689992	0.234405914689992	0.0891143430503898	0.234405914689992	0.234405914689992	0.0338786934954488	0.144530028349559	0.184061656776877	0.298520255678555	0.0128796985274252	0.0164025336244377	0.234405914689992	0.0338786934954488	0.234405914689992
0.298520255678555	0.616580125722100	0.616580125722100	0.616580125722100	0.484154845777662	0.616580125722100	0.113488759476105	0.616580125722100	0.616580125722100	1	0.616580125722100	0.616580125722100	0.380171051435481	0.00237065864974458	0.184061656776877	0.785226162148269	0.0164025336244377	0.616580125722100	0.616580125722100	0.00237065864974458	0.616580125722100	0.484154845777662	0.616580125722100	0.484154845777662	0.616580125722100	0.380171051435481	0.616580125722100	0.616580125722100	0.616580125722100	0.484154845777662	0.380171051435481	0.484154845777662	0.616580125722100	0.616580125722100	0.380171051435481	0.484154845777662	0.616580125722100	0.616580125722100	0.234405914689992	0.616580125722100	0.616580125722100	0.0891143430503898	0.380171051435481	0.484154845777662	0.484154845777662	0.0208889290947243	0.0431451410161392	0.616580125722100	0.0891143430503898	0.616580125722100
0.298520255678555	0.616580125722100	0.616580125722100	0.616580125722100	0.484154845777662	0.616580125722100	0.113488759476105	0.616580125722100	0.616580125722100	0.616580125722100	0.616580125722100	0.616580125722100	0.380171051435481	0.00237065864974458	0.184061656776877	0.484154845777662	0.0164025336244377	0.616580125722100	0.616580125722100	0.00237065864974458	0.616580125722100	0.484154845777662	0.616580125722100	0.484154845777662	0.616580125722100	0.380171051435481	0.616580125722100	0.616580125722100	0.616580125722100	0.484154845777662	0.380171051435481	0.484154845777662	0.616580125722100	0.616580125722100	0.380171051435481	0.484154845777662	0.616580125722100	0.616580125722100	0.234405914689992	0.616580125722100	0.616580125722100	0.0891143430503898	0.380171051435481	0.484154845777662	0.484154845777662	0.0208889290947243	0.0431451410161392	0.616580125722100	0.0891143430503898	0.616580125722100
0.298520255678555	0.380171051435481	0.380171051435481	0.380171051435481	0.298520255678555	0.380171051435481	0.0699749135858219	0.380171051435481	0.380171051435481	0.380171051435481	0.380171051435481	0.380171051435481	0.234405914689992	0.00146170100830370	0.184061656776877	0.298520255678555	0.0101134762443168	0.380171051435481	0.380171051435481	0.00237065864974458	0.380171051435481	0.298520255678555	0.380171051435481	0.298520255678555	0.380171051435481	0.234405914689992	0.380171051435481	0.380171051435481	0.380171051435481	0.298520255678555	0.234405914689992	0.298520255678555	0.380171051435481	0.380171051435481	0.234405914689992	0.298520255678555	0.380171051435481	0.380171051435481	0.234405914689992	0.380171051435481	0.616580125722100	0.0549461328416517	0.234405914689992	0.298520255678555	0.298520255678555	0.0128796985274252	0.0266024364720288	0.380171051435481	0.0549461328416517	0.380171051435481
0.00384485089746967	0.0128796985274252	0.00794136613730256	0.00794136613730256	0.00623576845420832	0.0128796985274252	0.0164025336244377	0.00794136613730256	0.00794136613730256	0.00794136613730256	0.00794136613730256	0.0128796985274252	0.00794136613730256	0.000342631361854711	0.00384485089746967	0.00623576845420832	0.000342631361854711	0.00794136613730256	0.00794136613730256	8.03148177770312e-05	0.00794136613730256	0.00623576845420832	0.00794136613730256	0.00623576845420832	0.00794136613730256	0.00489648853134324	0.00794136613730256	0.00794136613730256	0.00794136613730256	0.0101134762443168	0.00794136613730256	0.0101134762443168	0.0128796985274252	0.00794136613730256	0.00489648853134324	0.00623576845420832	0.00794136613730256	0.00794136613730256	0.00489648853134324	0.00794136613730256	0.00794136613730256	0.00489648853134324	0.00794136613730256	0.00623576845420832	0.00623576845420832	0.00301907751425244	0.00623576845420832	0.0128796985274252	0.00114776587295857	0.00794136613730256
0.234405914689992	0.484154845777662	0.484154845777662	0.484154845777662	0.380171051435481	0.484154845777662	0.0891143430503898	0.484154845777662	0.484154845777662	0.484154845777662	0.484154845777662	0.484154845777662	0.298520255678555	0.00186150319330253	0.144530028349559	0.380171051435481	0.0208889290947243	0.484154845777662	0.484154845777662	0.00186150319330253	0.484154845777662	0.380171051435481	0.484154845777662	0.380171051435481	0.484154845777662	0.298520255678555	0.484154845777662	0.484154845777662	0.484154845777662	0.380171051435481	0.298520255678555	0.380171051435481	0.785226162148269	0.484154845777662	0.298520255678555	0.380171051435481	0.484154845777662	0.484154845777662	0.184061656776877	0.484154845777662	0.484154845777662	0.0699749135858219	0.298520255678555	0.380171051435481	0.380171051435481	0.0266024364720288	0.0338786934954488	0.484154845777662	0.0699749135858219	0.484154845777662
0.0208889290947243	0.0431451410161392	0.0431451410161392	0.0431451410161392	0.0338786934954488	0.0699749135858219	0.0549461328416517	0.0431451410161392	0.0699749135858219	0.0431451410161392	0.0431451410161392	0.0699749135858219	0.0431451410161392	0.000707689626248330	0.0208889290947243	0.0338786934954488	0.00186150319330253	0.0431451410161392	0.0431451410161392	0.000436347358724421	0.0431451410161392	0.0549461328416517	0.0431451410161392	0.0338786934954488	0.0431451410161392	0.0266024364720288	0.0431451410161392	0.0431451410161392	0.0431451410161392	0.0338786934954488	0.0431451410161392	0.0549461328416517	0.0431451410161392	0.0431451410161392	0.0266024364720288	0.0338786934954488	0.0431451410161392	0.0431451410161392	0.0266024364720288	0.0431451410161392	0.0431451410161392	0.0164025336244377	0.0431451410161392	0.0338786934954488	0.0338786934954488	0.0164025336244377	0.0128796985274252	0.0431451410161392	0.0101134762443168	0.0431451410161392
0.184061656776877	0.380171051435481	0.380171051435481	0.380171051435481	0.298520255678555	0.380171051435481	0.113488759476105	0.380171051435481	0.380171051435481	0.380171051435481	0.616580125722100	0.380171051435481	0.234405914689992	0.00384485089746967	0.184061656776877	0.298520255678555	0.0101134762443168	0.380171051435481	0.380171051435481	0.00384485089746967	0.380171051435481	0.298520255678555	0.380171051435481	0.298520255678555	0.380171051435481	0.234405914689992	0.380171051435481	0.380171051435481	0.380171051435481	0.298520255678555	0.234405914689992	0.298520255678555	0.380171051435481	0.380171051435481	0.234405914689992	0.298520255678555	0.380171051435481	0.380171051435481	0.380171051435481	0.380171051435481	0.380171051435481	0.0549461328416517	0.234405914689992	0.298520255678555	0.298520255678555	0.0128796985274252	0.0431451410161392	0.380171051435481	0.0891143430503898	0.380171051435481
0.298520255678555	0.616580125722100	0.616580125722100	0.616580125722100	0.484154845777662	0.616580125722100	0.113488759476105	0.616580125722100	0.616580125722100	0.616580125722100	0.616580125722100	0.616580125722100	0.380171051435481	0.00384485089746967	0.184061656776877	0.484154845777662	0.0164025336244377	0.616580125722100	0.616580125722100	0.00384485089746967	0.616580125722100	0.484154845777662	0.616580125722100	0.484154845777662	0.616580125722100	0.380171051435481	0.616580125722100	0.616580125722100	0.616580125722100	0.484154845777662	0.380171051435481	0.484154845777662	0.616580125722100	0.616580125722100	0.380171051435481	0.484154845777662	0.616580125722100	0.616580125722100	0.380171051435481	0.616580125722100	0.616580125722100	0.0891143430503898	0.380171051435481	0.484154845777662	0.484154845777662	0.0208889290947243	0.0431451410161392	0.616580125722100	0.144530028349559	0.616580125722100
0.184061656776877	0.380171051435481	0.380171051435481	0.380171051435481	0.298520255678555	0.616580125722100	0.0699749135858219	0.380171051435481	0.380171051435481	0.380171051435481	0.380171051435481	0.616580125722100	0.380171051435481	0.00384485089746967	0.113488759476105	0.298520255678555	0.0101134762443168	0.380171051435481	0.380171051435481	0.00146170100830370	0.380171051435481	0.298520255678555	0.380171051435481	0.298520255678555	0.380171051435481	0.234405914689992	0.380171051435481	0.380171051435481	0.380171051435481	0.298520255678555	0.234405914689992	0.298520255678555	0.380171051435481	0.380171051435481	0.234405914689992	0.298520255678555	0.380171051435481	0.380171051435481	0.144530028349559	0.380171051435481	0.380171051435481	0.0549461328416517	0.234405914689992	0.298520255678555	0.298520255678555	0.0208889290947243	0.0431451410161392	0.380171051435481	0.0549461328416517	0.380171051435481
0.298520255678555	0.616580125722100	0.616580125722100	0.616580125722100	0.484154845777662	0.616580125722100	0.113488759476105	0.616580125722100	0.616580125722100	0.616580125722100	0.616580125722100	0.616580125722100	0.380171051435481	0.00237065864974458	0.184061656776877	0.484154845777662	0.0164025336244377	0.616580125722100	0.616580125722100	0.00237065864974458	0.616580125722100	0.484154845777662	0.616580125722100	0.484154845777662	0.616580125722100	0.380171051435481	0.616580125722100	0.616580125722100	0.616580125722100	0.484154845777662	0.380171051435481	0.484154845777662	0.616580125722100	0.616580125722100	0.380171051435481	0.484154845777662	0.616580125722100	0.616580125722100	0.234405914689992	0.616580125722100	0.616580125722100	0.0891143430503898	0.380171051435481	0.484154845777662	0.484154845777662	0.0208889290947243	0.0431451410161392	0.616580125722100	0.0891143430503898	0.616580125722100
0.184061656776877	0.380171051435481	0.380171051435481	0.380171051435481	0.298520255678555	0.616580125722100	0.0699749135858219	0.380171051435481	0.380171051435481	0.380171051435481	0.380171051435481	0.616580125722100	0.380171051435481	0.00384485089746967	0.113488759476105	0.298520255678555	0.0164025336244377	0.380171051435481	0.380171051435481	0.00237065864974458	0.380171051435481	0.298520255678555	0.380171051435481	0.298520255678555	0.380171051435481	0.234405914689992	0.380171051435481	0.380171051435481	0.380171051435481	0.298520255678555	0.380171051435481	0.298520255678555	0.380171051435481	0.380171051435481	0.234405914689992	0.298520255678555	0.380171051435481	0.380171051435481	0.144530028349559	0.380171051435481	0.380171051435481	0.0549461328416517	0.234405914689992	0.298520255678555	0.298520255678555	0.0338786934954488	0.0699749135858219	0.380171051435481	0.0549461328416517	0.380171051435481
0.298520255678555	0.616580125722100	0.616580125722100	0.616580125722100	0.484154845777662	0.616580125722100	0.113488759476105	0.616580125722100	0.616580125722100	0.616580125722100	0.616580125722100	0.616580125722100	0.380171051435481	0.00384485089746967	0.184061656776877	0.484154845777662	0.0164025336244377	0.616580125722100	0.616580125722100	0.00237065864974458	0.616580125722100	0.484154845777662	0.616580125722100	0.484154845777662	0.616580125722100	0.380171051435481	0.616580125722100	0.616580125722100	0.616580125722100	0.484154845777662	0.380171051435481	0.484154845777662	0.616580125722100	0.616580125722100	0.380171051435481	0.484154845777662	0.616580125722100	0.616580125722100	0.234405914689992	0.616580125722100	0.616580125722100	0.0891143430503898	0.380171051435481	0.484154845777662	0.484154845777662	0.0208889290947243	0.0431451410161392	0.616580125722100	0.0891143430503898	0.616580125722100
0.298520255678555	0.616580125722100	0.616580125722100	0.616580125722100	0.484154845777662	0.616580125722100	0.113488759476105	0.616580125722100	0.616580125722100	0.616580125722100	0.616580125722100	0.616580125722100	0.380171051435481	0.00237065864974458	0.184061656776877	0.484154845777662	0.0164025336244377	0.616580125722100	0.616580125722100	0.00237065864974458	0.616580125722100	0.484154845777662	0.616580125722100	0.484154845777662	0.616580125722100	0.380171051435481	0.616580125722100	0.616580125722100	0.616580125722100	0.484154845777662	0.380171051435481	0.484154845777662	0.616580125722100	0.616580125722100	0.380171051435481	0.484154845777662	0.616580125722100	0.616580125722100	0.234405914689992	0.616580125722100	0.616580125722100	0.0891143430503898	0.380171051435481	0.484154845777662	0.484154845777662	0.0208889290947243	0.0431451410161392	0.616580125722100	0.0891143430503898	0.616580125722100
0.298520255678555	0.616580125722100	0.616580125722100	0.616580125722100	0.484154845777662	0.616580125722100	0.113488759476105	0.616580125722100	0.616580125722100	0.616580125722100	0.616580125722100	0.616580125722100	0.380171051435481	0.00237065864974458	0.184061656776877	0.484154845777662	0.0164025336244377	0.616580125722100	0.616580125722100	0.00237065864974458	0.616580125722100	0.484154845777662	0.616580125722100	0.484154845777662	0.616580125722100	0.380171051435481	0.616580125722100	0.616580125722100	0.616580125722100	0.484154845777662	0.380171051435481	0.484154845777662	0.616580125722100	0.616580125722100	0.380171051435481	0.484154845777662	0.616580125722100	0.616580125722100	0.234405914689992	0.616580125722100	0.616580125722100	0.0891143430503898	0.380171051435481	0.484154845777662	0.484154845777662	0.0208889290947243	0.0431451410161392	0.616580125722100	0.0891143430503898	0.616580125722100
0.298520255678555	0.616580125722100	0.616580125722100	0.616580125722100	0.484154845777662	0.616580125722100	0.113488759476105	0.616580125722100	0.616580125722100	0.616580125722100	0.616580125722100	0.616580125722100	0.380171051435481	0.00237065864974458	0.184061656776877	0.484154845777662	0.0164025336244377	0.616580125722100	1	0.00237065864974458	0.616580125722100	0.484154845777662	0.616580125722100	0.484154845777662	1	0.380171051435481	0.616580125722100	0.616580125722100	0.616580125722100	0.484154845777662	0.380171051435481	0.484154845777662	0.616580125722100	0.616580125722100	0.380171051435481	0.484154845777662	1	0.616580125722100	0.234405914689992	0.616580125722100	0.616580125722100	0.0891143430503898	0.380171051435481	0.484154845777662	0.484154845777662	0.0208889290947243	0.0431451410161392	0.616580125722100	0.0891143430503898	0.616580125722100
0.298520255678555	0.616580125722100	0.616580125722100	0.616580125722100	0.484154845777662	0.616580125722100	0.113488759476105	0.616580125722100	0.616580125722100	0.616580125722100	0.616580125722100	0.616580125722100	0.380171051435481	0.00384485089746967	0.184061656776877	0.484154845777662	0.0164025336244377	0.616580125722100	0.616580125722100	0.00237065864974458	0.616580125722100	0.484154845777662	0.616580125722100	0.484154845777662	0.616580125722100	0.380171051435481	0.616580125722100	0.616580125722100	0.616580125722100	0.484154845777662	0.380171051435481	0.484154845777662	0.616580125722100	0.616580125722100	0.380171051435481	0.484154845777662	0.616580125722100	0.616580125722100	0.234405914689992	0.616580125722100	0.616580125722100	0.0891143430503898	0.380171051435481	0.484154845777662	0.484154845777662	0.0208889290947243	0.0431451410161392	0.616580125722100	0.144530028349559	0.616580125722100
0.234405914689992	0.484154845777662	0.484154845777662	0.484154845777662	0.380171051435481	0.484154845777662	0.0891143430503898	0.484154845777662	0.484154845777662	0.484154845777662	0.484154845777662	0.484154845777662	0.298520255678555	0.00186150319330253	0.144530028349559	0.380171051435481	0.0128796985274252	0.484154845777662	0.484154845777662	0.00186150319330253	0.484154845777662	0.380171051435481	0.484154845777662	0.380171051435481	0.484154845777662	0.298520255678555	0.484154845777662	0.484154845777662	0.484154845777662	0.380171051435481	0.298520255678555	0.380171051435481	0.484154845777662	0.484154845777662	0.298520255678555	0.380171051435481	0.484154845777662	0.484154845777662	0.184061656776877	0.484154845777662	0.484154845777662	0.0699749135858219	0.298520255678555	0.380171051435481	0.380171051435481	0.0164025336244377	0.0338786934954488	0.484154845777662	0.0699749135858219	0.484154845777662
0.484154845777662	0.616580125722100	0.616580125722100	0.616580125722100	0.484154845777662	0.616580125722100	0.113488759476105	0.616580125722100	0.616580125722100	0.616580125722100	0.616580125722100	0.616580125722100	0.380171051435481	0.00237065864974458	0.298520255678555	0.484154845777662	0.0164025336244377	0.616580125722100	0.616580125722100	0.00384485089746967	0.616580125722100	0.484154845777662	0.616580125722100	0.484154845777662	0.616580125722100	0.380171051435481	0.616580125722100	0.616580125722100	0.616580125722100	0.484154845777662	0.380171051435481	0.484154845777662	0.616580125722100	0.616580125722100	0.380171051435481	0.484154845777662	0.616580125722100	0.616580125722100	0.380171051435481	0.616580125722100	1	0.0891143430503898	0.380171051435481	0.484154845777662	0.484154845777662	0.0208889290947243	0.0431451410161392	0.616580125722100	0.0891143430503898	0.616580125722100
0.298520255678555	0.616580125722100	0.616580125722100	0.616580125722100	0.484154845777662	0.616580125722100	0.113488759476105	0.616580125722100	0.616580125722100	0.616580125722100	0.616580125722100	0.616580125722100	0.380171051435481	0.00237065864974458	0.184061656776877	0.484154845777662	0.0164025336244377	0.616580125722100	0.616580125722100	0.00237065864974458	0.616580125722100	0.484154845777662	0.616580125722100	0.484154845777662	0.616580125722100	0.380171051435481	0.616580125722100	0.616580125722100	0.616580125722100	0.484154845777662	0.380171051435481	0.484154845777662	0.616580125722100	0.616580125722100	0.380171051435481	0.484154845777662	0.616580125722100	0.616580125722100	0.234405914689992	0.616580125722100	0.616580125722100	0.0891143430503898	0.380171051435481	0.484154845777662	0.484154845777662	0.0208889290947243	0.0431451410161392	0.616580125722100	0.0891143430503898	0.616580125722100
0.184061656776877	0.380171051435481	0.380171051435481	0.380171051435481	0.484154845777662	0.380171051435481	0.0699749135858219	0.616580125722100	0.380171051435481	0.380171051435481	0.380171051435481	0.380171051435481	0.234405914689992	0.00237065864974458	0.113488759476105	0.298520255678555	0.0101134762443168	0.380171051435481	0.380171051435481	0.00237065864974458	0.380171051435481	0.298520255678555	0.380171051435481	0.298520255678555	0.380171051435481	0.234405914689992	0.380171051435481	0.380171051435481	0.380171051435481	0.298520255678555	0.234405914689992	0.298520255678555	0.380171051435481	0.380171051435481	0.234405914689992	0.298520255678555	0.380171051435481	0.380171051435481	0.144530028349559	0.380171051435481	0.380171051435481	0.0891143430503898	0.234405914689992	0.298520255678555	0.298520255678555	0.0208889290947243	0.0266024364720288	0.380171051435481	0.0549461328416517	0.380171051435481
0.298520255678555	0.616580125722100	0.616580125722100	0.616580125722100	0.785226162148269	0.616580125722100	0.113488759476105	1	0.616580125722100	0.616580125722100	0.616580125722100	0.616580125722100	0.380171051435481	0.00384485089746967	0.184061656776877	0.484154845777662	0.0164025336244377	0.616580125722100	0.616580125722100	0.00237065864974458	0.616580125722100	0.484154845777662	0.616580125722100	0.484154845777662	0.616580125722100	0.380171051435481	0.616580125722100	0.616580125722100	0.616580125722100	0.484154845777662	0.380171051435481	0.484154845777662	0.616580125722100	0.616580125722100	0.380171051435481	0.484154845777662	0.616580125722100	0.616580125722100	0.234405914689992	0.616580125722100	0.616580125722100	0.0891143430503898	0.380171051435481	0.484154845777662	0.484154845777662	0.0338786934954488	0.0431451410161392	0.616580125722100	0.0891143430503898	0.616580125722100
0.298520255678555	0.616580125722100	0.616580125722100	0.616580125722100	0.484154845777662	0.616580125722100	0.113488759476105	0.616580125722100	0.616580125722100	0.616580125722100	0.616580125722100	0.616580125722100	0.380171051435481	0.00237065864974458	0.184061656776877	0.484154845777662	0.0164025336244377	0.616580125722100	0.616580125722100	0.00237065864974458	0.616580125722100	0.484154845777662	0.616580125722100	0.484154845777662	0.616580125722100	0.380171051435481	0.616580125722100	0.616580125722100	0.616580125722100	0.484154845777662	0.380171051435481	0.484154845777662	0.616580125722100	0.616580125722100	0.380171051435481	0.484154845777662	0.616580125722100	0.616580125722100	0.234405914689992	0.616580125722100	0.616580125722100	0.0891143430503898	0.380171051435481	0.484154845777662	0.484154845777662	0.0208889290947243	0.0431451410161392	0.616580125722100	0.0891143430503898	0.616580125722100
0.298520255678555	0.616580125722100	0.616580125722100	0.616580125722100	0.484154845777662	0.616580125722100	0.113488759476105	0.616580125722100	0.616580125722100	0.616580125722100	0.616580125722100	0.616580125722100	0.380171051435481	0.00237065864974458	0.184061656776877	0.484154845777662	0.0266024364720288	0.616580125722100	0.616580125722100	0.00237065864974458	0.616580125722100	0.484154845777662	0.616580125722100	0.484154845777662	0.616580125722100	0.380171051435481	0.616580125722100	0.616580125722100	0.616580125722100	0.484154845777662	0.380171051435481	0.484154845777662	0.616580125722100	0.616580125722100	0.380171051435481	0.484154845777662	0.616580125722100	0.616580125722100	0.234405914689992	0.616580125722100	0.616580125722100	0.0891143430503898	0.380171051435481	0.484154845777662	0.484154845777662	0.0208889290947243	0.0431451410161392	0.616580125722100	0.0891143430503898	0.616580125722100
0.298520255678555	0.616580125722100	0.616580125722100	0.616580125722100	0.484154845777662	0.616580125722100	0.184061656776877	0.616580125722100	0.616580125722100	0.616580125722100	0.616580125722100	0.616580125722100	0.380171051435481	0.00384485089746967	0.298520255678555	0.484154845777662	0.0164025336244377	0.616580125722100	0.616580125722100	0.00384485089746967	0.616580125722100	0.484154845777662	0.616580125722100	0.484154845777662	0.616580125722100	0.380171051435481	0.616580125722100	0.616580125722100	0.616580125722100	0.484154845777662	0.380171051435481	0.484154845777662	0.616580125722100	0.616580125722100	0.380171051435481	0.484154845777662	0.616580125722100	0.616580125722100	0.380171051435481	0.616580125722100	0.616580125722100	0.0891143430503898	0.380171051435481	0.484154845777662	0.484154845777662	0.0208889290947243	0.0699749135858219	0.616580125722100	0.0891143430503898	0.616580125722100
0.298520255678555	0.616580125722100	0.616580125722100	0.616580125722100	0.484154845777662	0.616580125722100	0.113488759476105	0.616580125722100	0.616580125722100	0.616580125722100	0.616580125722100	0.616580125722100	0.380171051435481	0.00237065864974458	0.184061656776877	0.484154845777662	0.0266024364720288	0.616580125722100	0.616580125722100	0.00237065864974458	0.616580125722100	0.484154845777662	0.616580125722100	0.484154845777662	0.616580125722100	0.380171051435481	0.616580125722100	0.616580125722100	0.616580125722100	0.484154845777662	0.380171051435481	0.484154845777662	0.616580125722100	0.616580125722100	0.380171051435481	0.484154845777662	0.616580125722100	0.616580125722100	0.234405914689992	0.616580125722100	0.616580125722100	0.0891143430503898	0.380171051435481	0.484154845777662	0.484154845777662	0.0208889290947243	0.0431451410161392	0.616580125722100	0.0891143430503898	0.616580125722100
0.298520255678555	0.616580125722100	0.616580125722100	0.616580125722100	0.484154845777662	0.616580125722100	0.113488759476105	0.616580125722100	0.616580125722100	0.616580125722100	0.616580125722100	0.616580125722100	0.380171051435481	0.00237065864974458	0.184061656776877	0.484154845777662	0.0164025336244377	0.616580125722100	0.616580125722100	0.00237065864974458	0.616580125722100	0.484154845777662	0.616580125722100	0.484154845777662	0.616580125722100	0.380171051435481	0.616580125722100	0.616580125722100	0.616580125722100	0.785226162148269	0.380171051435481	0.484154845777662	0.616580125722100	0.616580125722100	0.380171051435481	0.484154845777662	0.616580125722100	0.616580125722100	0.234405914689992	0.616580125722100	0.616580125722100	0.0891143430503898	0.380171051435481	0.484154845777662	0.484154845777662	0.0208889290947243	0.0699749135858219	1	0.0891143430503898	0.616580125722100
0.0208889290947243	0.0164025336244377	0.0164025336244377	0.0164025336244377	0.0128796985274252	0.0266024364720288	0.00489648853134324	0.0164025336244377	0.0164025336244377	0.0164025336244377	0.0164025336244377	0.0266024364720288	0.0266024364720288	0.00114776587295857	0.0128796985274252	0.0128796985274252	0.000436347358724421	0.0266024364720288	0.0164025336244377	0.00114776587295857	0.0164025336244377	0.0208889290947243	0.0164025336244377	0.0208889290947243	0.0164025336244377	0.0101134762443168	0.0266024364720288	0.0164025336244377	0.0266024364720288	0.0208889290947243	0.0164025336244377	0.0128796985274252	0.0164025336244377	0.0164025336244377	0.0266024364720288	0.0208889290947243	0.0164025336244377	0.0164025336244377	0.0101134762443168	0.0266024364720288	0.0266024364720288	0.00623576845420832	0.0101134762443168	0.0128796985274252	0.0128796985274252	0.00237065864974458	0.00301907751425244	0.0164025336244377	0.00237065864974458	0.0164025336244377
0.144530028349559	0.298520255678555	0.298520255678555	0.298520255678555	0.234405914689992	0.298520255678555	0.0549461328416517	0.298520255678555	0.484154845777662	0.298520255678555	0.298520255678555	0.298520255678555	0.184061656776877	0.00114776587295857	0.144530028349559	0.234405914689992	0.0128796985274252	0.298520255678555	0.298520255678555	0.00186150319330253	0.298520255678555	0.380171051435481	0.298520255678555	0.234405914689992	0.298520255678555	0.484154845777662	0.298520255678555	0.298520255678555	0.298520255678555	0.234405914689992	0.184061656776877	0.234405914689992	0.298520255678555	0.298520255678555	0.184061656776877	0.234405914689992	0.298520255678555	0.298520255678555	0.113488759476105	0.298520255678555	0.298520255678555	0.0431451410161392	0.184061656776877	0.380171051435481	0.234405914689992	0.0101134762443168	0.0208889290947243	0.298520255678555	0.0431451410161392	0.298520255678555
0.144530028349559	0.298520255678555	0.298520255678555	0.298520255678555	0.234405914689992	0.298520255678555	0.0549461328416517	0.298520255678555	0.298520255678555	0.298520255678555	0.298520255678555	0.298520255678555	0.184061656776877	0.00186150319330253	0.0891143430503898	0.234405914689992	0.00794136613730256	0.298520255678555	0.298520255678555	0.00114776587295857	0.298520255678555	0.234405914689992	0.298520255678555	0.234405914689992	0.298520255678555	0.184061656776877	0.298520255678555	0.298520255678555	0.298520255678555	0.380171051435481	0.298520255678555	0.234405914689992	0.298520255678555	0.298520255678555	0.298520255678555	0.616580125722100	0.298520255678555	0.298520255678555	0.113488759476105	0.298520255678555	0.298520255678555	0.0431451410161392	0.184061656776877	0.234405914689992	0.234405914689992	0.0101134762443168	0.0208889290947243	0.298520255678555	0.0431451410161392	0.298520255678555
0.298520255678555	0.616580125722100	0.616580125722100	0.616580125722100	0.484154845777662	0.616580125722100	0.113488759476105	0.616580125722100	0.616580125722100	0.616580125722100	0.616580125722100	0.616580125722100	0.380171051435481	0.00237065864974458	0.184061656776877	0.484154845777662	0.0164025336244377	0.616580125722100	0.616580125722100	0.00237065864974458	0.616580125722100	0.484154845777662	0.616580125722100	0.484154845777662	0.616580125722100	0.380171051435481	0.616580125722100	0.616580125722100	0.616580125722100	0.484154845777662	0.380171051435481	0.484154845777662	0.616580125722100	0.616580125722100	0.380171051435481	0.484154845777662	0.616580125722100	0.616580125722100	0.234405914689992	0.616580125722100	0.616580125722100	0.0891143430503898	0.380171051435481	0.484154845777662	0.484154845777662	0.0208889290947243	0.0431451410161392	0.616580125722100	0.0891143430503898	0.616580125722100
0.298520255678555	0.616580125722100	0.616580125722100	0.616580125722100	0.484154845777662	0.616580125722100	0.113488759476105	0.616580125722100	0.616580125722100	0.616580125722100	0.616580125722100	0.616580125722100	0.380171051435481	0.00384485089746967	0.184061656776877	0.484154845777662	0.0164025336244377	0.616580125722100	0.616580125722100	0.00384485089746967	0.616580125722100	0.484154845777662	0.616580125722100	0.484154845777662	0.616580125722100	0.380171051435481	0.616580125722100	0.616580125722100	0.616580125722100	0.484154845777662	0.616580125722100	0.484154845777662	0.616580125722100	0.616580125722100	0.380171051435481	0.484154845777662	0.616580125722100	0.616580125722100	0.234405914689992	0.616580125722100	0.616580125722100	0.0891143430503898	0.380171051435481	0.484154845777662	0.484154845777662	0.0338786934954488	0.0699749135858219	0.616580125722100	0.0891143430503898	0.616580125722100
0.0338786934954488	0.0699749135858219	0.0699749135858219	0.0699749135858219	0.0549461328416517	0.113488759476105	0.0208889290947243	0.0699749135858219	0.0699749135858219	0.0699749135858219	0.0699749135858219	0.113488759476105	0.0699749135858219	0.00114776587295857	0.0338786934954488	0.0549461328416517	0.00794136613730256	0.0699749135858219	0.0699749135858219	0.00114776587295857	0.0699749135858219	0.0549461328416517	0.0699749135858219	0.0549461328416517	0.0699749135858219	0.0431451410161392	0.0699749135858219	0.0699749135858219	0.0699749135858219	0.0549461328416517	0.0431451410161392	0.0549461328416517	0.0699749135858219	0.0699749135858219	0.0431451410161392	0.0549461328416517	0.0699749135858219	0.0699749135858219	0.0699749135858219	0.0699749135858219	0.0699749135858219	0.0101134762443168	0.0699749135858219	0.0549461328416517	0.0549461328416517	0.0101134762443168	0.0338786934954488	0.0699749135858219	0.0266024364720288	0.0699749135858219
0.298520255678555	0.616580125722100	0.616580125722100	0.616580125722100	0.484154845777662	0.616580125722100	0.184061656776877	0.616580125722100	0.616580125722100	0.616580125722100	0.616580125722100	0.616580125722100	0.380171051435481	0.00384485089746967	0.298520255678555	0.484154845777662	0.0164025336244377	0.616580125722100	0.616580125722100	0.00384485089746967	0.616580125722100	0.484154845777662	0.616580125722100	0.484154845777662	0.616580125722100	0.380171051435481	0.616580125722100	0.616580125722100	0.616580125722100	0.484154845777662	0.380171051435481	0.484154845777662	0.616580125722100	0.616580125722100	0.380171051435481	0.484154845777662	0.616580125722100	0.616580125722100	0.380171051435481	0.616580125722100	0.616580125722100	0.0891143430503898	0.380171051435481	0.484154845777662	0.484154845777662	0.0208889290947243	0.0699749135858219	0.616580125722100	0.0891143430503898	0.616580125722100
0.298520255678555	0.616580125722100	0.616580125722100	0.616580125722100	0.484154845777662	0.616580125722100	0.113488759476105	0.616580125722100	0.616580125722100	0.616580125722100	0.616580125722100	0.616580125722100	0.380171051435481	0.00237065864974458	0.184061656776877	0.484154845777662	0.0164025336244377	0.616580125722100	0.616580125722100	0.00237065864974458	0.616580125722100	0.484154845777662	0.616580125722100	0.484154845777662	0.616580125722100	0.380171051435481	0.616580125722100	0.616580125722100	0.616580125722100	0.484154845777662	0.380171051435481	0.484154845777662	0.616580125722100	0.616580125722100	0.380171051435481	0.484154845777662	0.616580125722100	0.616580125722100	0.234405914689992	0.616580125722100	0.616580125722100	0.0891143430503898	0.380171051435481	0.484154845777662	0.484154845777662	0.0208889290947243	0.0431451410161392	0.616580125722100	0.0891143430503898	0.616580125722100
0.298520255678555	0.616580125722100	0.616580125722100	0.616580125722100	0.484154845777662	0.616580125722100	0.113488759476105	0.616580125722100	0.616580125722100	0.616580125722100	0.616580125722100	0.616580125722100	0.380171051435481	0.00237065864974458	0.184061656776877	0.484154845777662	0.0164025336244377	0.616580125722100	0.616580125722100	0.00237065864974458	0.616580125722100	0.484154845777662	0.616580125722100	0.484154845777662	0.616580125722100	0.380171051435481	0.616580125722100	0.616580125722100	0.616580125722100	0.484154845777662	0.380171051435481	0.484154845777662	0.616580125722100	0.616580125722100	0.380171051435481	0.484154845777662	0.616580125722100	0.616580125722100	0.234405914689992	0.616580125722100	0.616580125722100	0.0891143430503898	0.380171051435481	0.484154845777662	0.484154845777662	0.0208889290947243	0.0431451410161392	0.616580125722100	0.0891143430503898	0.616580125722100
0.0208889290947243	0.0431451410161392	0.0266024364720288	0.0266024364720288	0.0208889290947243	0.0431451410161392	0.0208889290947243	0.0266024364720288	0.0266024364720288	0.0266024364720288	0.0266024364720288	0.0431451410161392	0.0266024364720288	0.000707689626248330	0.0128796985274252	0.0208889290947243	0.000707689626248330	0.0266024364720288	0.0266024364720288	0.00114776587295857	0.0266024364720288	0.0208889290947243	0.0266024364720288	0.0208889290947243	0.0266024364720288	0.0164025336244377	0.0266024364720288	0.0266024364720288	0.0266024364720288	0.0208889290947243	0.0266024364720288	0.0208889290947243	0.0266024364720288	0.0266024364720288	0.0164025336244377	0.0208889290947243	0.0266024364720288	0.0266024364720288	0.0266024364720288	0.0266024364720288	0.0266024364720288	0.00623576845420832	0.0164025336244377	0.0208889290947243	0.0208889290947243	0.00384485089746967	0.0128796985274252	0.0266024364720288	0.00623576845420832	0.0266024364720288
0.298520255678555	0.616580125722100	0.616580125722100	0.616580125722100	0.484154845777662	0.616580125722100	0.113488759476105	0.616580125722100	0.616580125722100	0.616580125722100	0.616580125722100	0.616580125722100	0.380171051435481	0.00237065864974458	0.184061656776877	0.484154845777662	0.0164025336244377	0.616580125722100	0.616580125722100	0.00237065864974458	0.616580125722100	0.484154845777662	0.616580125722100	0.484154845777662	0.616580125722100	0.380171051435481	0.616580125722100	0.616580125722100	0.616580125722100	0.484154845777662	0.380171051435481	0.484154845777662	0.616580125722100	0.616580125722100	0.380171051435481	0.484154845777662	0.616580125722100	0.616580125722100	0.234405914689992	0.616580125722100	0.616580125722100	0.0891143430503898	0.380171051435481	0.484154845777662	0.484154845777662	0.0208889290947243	0.0431451410161392	0.616580125722100	0.0891143430503898	0.616580125722100
0.144530028349559	0.184061656776877	0.184061656776877	0.184061656776877	0.144530028349559	0.184061656776877	0.0891143430503898	0.184061656776877	0.184061656776877	0.184061656776877	0.184061656776877	0.184061656776877	0.113488759476105	0.000707689626248330	0.0549461328416517	0.144530028349559	0.00794136613730256	0.184061656776877	0.184061656776877	0.00301907751425244	0.184061656776877	0.144530028349559	0.184061656776877	0.144530028349559	0.184061656776877	0.113488759476105	0.184061656776877	0.184061656776877	0.184061656776877	0.234405914689992	0.113488759476105	0.144530028349559	0.184061656776877	0.184061656776877	0.113488759476105	0.144530028349559	0.184061656776877	0.184061656776877	0.0699749135858219	0.184061656776877	0.184061656776877	0.0431451410161392	0.113488759476105	0.144530028349559	0.144530028349559	0.0266024364720288	0.0208889290947243	0.298520255678555	0.0266024364720288	0.184061656776877
0.0699749135858219	0.144530028349559	0.144530028349559	0.144530028349559	0.113488759476105	0.234405914689992	0.0266024364720288	0.144530028349559	0.144530028349559	0.144530028349559	0.144530028349559	0.234405914689992	0.144530028349559	0.00237065864974458	0.0431451410161392	0.113488759476105	0.00623576845420832	0.144530028349559	0.144530028349559	0.00384485089746967	0.234405914689992	0.113488759476105	0.144530028349559	0.184061656776877	0.144530028349559	0.144530028349559	0.144530028349559	0.144530028349559	0.144530028349559	0.113488759476105	0.0891143430503898	0.113488759476105	0.144530028349559	0.144530028349559	0.0891143430503898	0.113488759476105	0.144530028349559	0.144530028349559	0.144530028349559	0.144530028349559	0.144530028349559	0.0338786934954488	0.0891143430503898	0.113488759476105	0.113488759476105	0.00794136613730256	0.0266024364720288	0.144530028349559	0.0891143430503898	0.144530028349559
3.46519413867553e-06	7.15720222341191e-06	4.41298864672981e-06	7.15720222341191e-06	5.62002243360879e-06	7.15720222341191e-06	9.11482903706468e-06	7.15720222341191e-06	4.41298864672981e-06	4.41298864672981e-06	4.41298864672981e-06	7.15720222341191e-06	7.15720222341191e-06	5.62002243360879e-06	2.13656983767605e-06	3.46519413867553e-06	8.12262001654637e-07	7.15720222341191e-06	4.41298864672981e-06	1.31736649912834e-06	4.41298864672981e-06	3.46519413867553e-06	4.41298864672981e-06	3.46519413867553e-06	4.41298864672981e-06	4.41298864672981e-06	7.15720222341191e-06	4.41298864672981e-06	7.15720222341191e-06	5.62002243360879e-06	4.41298864672981e-06	5.62002243360879e-06	4.41298864672981e-06	4.41298864672981e-06	7.15720222341191e-06	3.46519413867553e-06	4.41298864672981e-06	4.41298864672981e-06	7.15720222341191e-06	4.41298864672981e-06	4.41298864672981e-06	2.72096109461087e-06	2.72096109461087e-06	5.62002243360879e-06	9.11482903706468e-06	1.16079028902040e-05	1.47828784237733e-05	7.15720222341191e-06	2.72096109461087e-06	4.41298864672981e-06
0.234405914689992	0.484154845777662	0.484154845777662	0.484154845777662	0.380171051435481	0.484154845777662	0.144530028349559	0.484154845777662	0.484154845777662	0.484154845777662	0.484154845777662	0.484154845777662	0.298520255678555	0.00301907751425244	0.234405914689992	0.380171051435481	0.0128796985274252	0.484154845777662	0.484154845777662	0.00301907751425244	0.484154845777662	0.380171051435481	0.484154845777662	0.380171051435481	0.484154845777662	0.298520255678555	0.484154845777662	0.484154845777662	0.484154845777662	0.380171051435481	0.298520255678555	0.380171051435481	0.484154845777662	0.484154845777662	0.298520255678555	0.380171051435481	0.484154845777662	0.484154845777662	0.298520255678555	0.484154845777662	0.484154845777662	0.0699749135858219	0.298520255678555	0.380171051435481	0.380171051435481	0.0164025336244377	0.0549461328416517	0.484154845777662	0.0699749135858219	0.484154845777662
0.298520255678555	0.616580125722100	0.616580125722100	0.616580125722100	0.484154845777662	1	0.113488759476105	0.616580125722100	0.616580125722100	0.616580125722100	0.616580125722100	1	0.616580125722100	0.00384485089746967	0.184061656776877	0.484154845777662	0.0164025336244377	0.616580125722100	0.616580125722100	0.00237065864974458	0.616580125722100	0.484154845777662	0.616580125722100	0.484154845777662	0.616580125722100	0.380171051435481	0.616580125722100	0.616580125722100	0.616580125722100	0.484154845777662	0.380171051435481	0.484154845777662	0.616580125722100	0.616580125722100	0.380171051435481	0.484154845777662	0.616580125722100	0.616580125722100	0.234405914689992	0.616580125722100	0.616580125722100	0.0891143430503898	0.380171051435481	0.484154845777662	0.484154845777662	0.0338786934954488	0.0699749135858219	0.616580125722100	0.0891143430503898	0.616580125722100
0.113488759476105	0.234405914689992	0.234405914689992	0.234405914689992	0.184061656776877	0.234405914689992	0.0431451410161392	0.234405914689992	0.234405914689992	0.234405914689992	0.234405914689992	0.234405914689992	0.144530028349559	0.00146170100830370	0.0699749135858219	0.184061656776877	0.0164025336244377	0.234405914689992	0.234405914689992	0.00146170100830370	0.234405914689992	0.184061656776877	0.234405914689992	0.184061656776877	0.234405914689992	0.144530028349559	0.234405914689992	0.234405914689992	0.234405914689992	0.184061656776877	0.234405914689992	0.184061656776877	0.234405914689992	0.234405914689992	0.144530028349559	0.184061656776877	0.234405914689992	0.234405914689992	0.0891143430503898	0.234405914689992	0.234405914689992	0.0338786934954488	0.144530028349559	0.184061656776877	0.184061656776877	0.0338786934954488	0.0431451410161392	0.234405914689992	0.0338786934954488	0.234405914689992
0.234405914689992	0.484154845777662	0.484154845777662	0.484154845777662	0.380171051435481	0.484154845777662	0.0891143430503898	0.484154845777662	0.484154845777662	0.484154845777662	0.484154845777662	0.484154845777662	0.298520255678555	0.00301907751425244	0.144530028349559	0.380171051435481	0.0208889290947243	0.484154845777662	0.484154845777662	0.00301907751425244	0.484154845777662	0.380171051435481	0.484154845777662	0.380171051435481	0.484154845777662	0.298520255678555	0.484154845777662	0.484154845777662	0.484154845777662	0.380171051435481	0.484154845777662	0.380171051435481	0.484154845777662	0.484154845777662	0.298520255678555	0.380171051435481	0.484154845777662	0.484154845777662	0.184061656776877	0.484154845777662	0.484154845777662	0.0699749135858219	0.298520255678555	0.380171051435481	0.380171051435481	0.0266024364720288	0.0549461328416517	0.484154845777662	0.0699749135858219	0.484154845777662
0.184061656776877	0.616580125722100	0.380171051435481	0.380171051435481	0.298520255678555	0.380171051435481	0.113488759476105	0.380171051435481	0.380171051435481	0.380171051435481	0.380171051435481	0.380171051435481	0.234405914689992	0.00237065864974458	0.113488759476105	0.298520255678555	0.0101134762443168	0.380171051435481	0.380171051435481	0.00237065864974458	0.380171051435481	0.298520255678555	0.380171051435481	0.298520255678555	0.380171051435481	0.234405914689992	0.380171051435481	0.380171051435481	0.380171051435481	0.298520255678555	0.380171051435481	0.298520255678555	0.380171051435481	0.380171051435481	0.234405914689992	0.298520255678555	0.380171051435481	0.380171051435481	0.144530028349559	0.380171051435481	0.380171051435481	0.0549461328416517	0.234405914689992	0.298520255678555	0.298520255678555	0.0208889290947243	0.0431451410161392	0.380171051435481	0.0549461328416517	0.380171051435481
0.113488759476105	0.234405914689992	0.234405914689992	0.234405914689992	0.184061656776877	0.234405914689992	0.113488759476105	0.234405914689992	0.380171051435481	0.380171051435481	0.234405914689992	0.234405914689992	0.144530028349559	0.00146170100830370	0.113488759476105	0.298520255678555	0.00623576845420832	0.234405914689992	0.234405914689992	0.00237065864974458	0.234405914689992	0.298520255678555	0.234405914689992	0.184061656776877	0.234405914689992	0.144530028349559	0.234405914689992	0.234405914689992	0.234405914689992	0.184061656776877	0.144530028349559	0.184061656776877	0.234405914689992	0.234405914689992	0.144530028349559	0.184061656776877	0.234405914689992	0.234405914689992	0.144530028349559	0.234405914689992	0.234405914689992	0.0549461328416517	0.144530028349559	0.184061656776877	0.184061656776877	0.0128796985274252	0.0266024364720288	0.234405914689992	0.0338786934954488	0.234405914689992
0.234405914689992	0.484154845777662	0.484154845777662	0.484154845777662	0.380171051435481	0.785226162148269	0.144530028349559	0.484154845777662	0.484154845777662	0.484154845777662	0.484154845777662	0.785226162148269	0.484154845777662	0.00301907751425244	0.144530028349559	0.380171051435481	0.0128796985274252	0.484154845777662	0.484154845777662	0.00301907751425244	0.484154845777662	0.380171051435481	0.484154845777662	0.380171051435481	0.484154845777662	0.298520255678555	0.484154845777662	0.484154845777662	0.484154845777662	0.380171051435481	0.298520255678555	0.380171051435481	0.484154845777662	0.484154845777662	0.298520255678555	0.380171051435481	0.484154845777662	0.484154845777662	0.184061656776877	0.484154845777662	0.484154845777662	0.113488759476105	0.298520255678555	0.380171051435481	0.380171051435481	0.0431451410161392	0.0549461328416517	0.484154845777662	0.0699749135858219	0.484154845777662
0.00623576845420832	0.0208889290947243	0.0128796985274252	0.0128796985274252	0.0101134762443168	0.0208889290947243	0.00623576845420832	0.0128796985274252	0.0128796985274252	0.0128796985274252	0.0128796985274252	0.0208889290947243	0.0128796985274252	0.000342631361854711	0.00623576845420832	0.0101134762443168	0.000555696409211119	0.0128796985274252	0.0128796985274252	0.000211259688168712	0.0128796985274252	0.0101134762443168	0.0128796985274252	0.0101134762443168	0.0128796985274252	0.00794136613730256	0.0128796985274252	0.0128796985274252	0.0128796985274252	0.0164025336244377	0.0128796985274252	0.0164025336244377	0.0128796985274252	0.0128796985274252	0.00794136613730256	0.0101134762443168	0.0128796985274252	0.0128796985274252	0.0128796985274252	0.0128796985274252	0.0128796985274252	0.00186150319330253	0.0128796985274252	0.0101134762443168	0.0101134762443168	0.00186150319330253	0.0101134762443168	0.0208889290947243	0.0128796985274252	0.0128796985274252
0.298520255678555	0.616580125722100	0.616580125722100	0.616580125722100	0.484154845777662	0.616580125722100	0.113488759476105	0.616580125722100	0.616580125722100	0.616580125722100	0.616580125722100	0.616580125722100	0.380171051435481	0.00237065864974458	0.184061656776877	0.484154845777662	0.0164025336244377	0.616580125722100	0.616580125722100	0.00237065864974458	0.616580125722100	0.484154845777662	0.616580125722100	0.484154845777662	0.616580125722100	0.380171051435481	0.616580125722100	0.616580125722100	0.616580125722100	0.484154845777662	0.380171051435481	0.484154845777662	0.616580125722100	0.616580125722100	0.380171051435481	0.484154845777662	0.616580125722100	0.616580125722100	0.234405914689992	0.616580125722100	0.616580125722100	0.0891143430503898	0.380171051435481	0.484154845777662	0.484154845777662	0.0208889290947243	0.0431451410161392	0.616580125722100	0.0891143430503898	0.616580125722100
0.113488759476105	0.234405914689992	0.234405914689992	0.234405914689992	0.184061656776877	0.380171051435481	0.0431451410161392	0.234405914689992	0.234405914689992	0.234405914689992	0.234405914689992	0.380171051435481	0.234405914689992	0.00384485089746967	0.0699749135858219	0.184061656776877	0.0101134762443168	0.234405914689992	0.234405914689992	0.00384485089746967	0.234405914689992	0.184061656776877	0.234405914689992	0.184061656776877	0.234405914689992	0.144530028349559	0.234405914689992	0.234405914689992	0.234405914689992	0.184061656776877	0.234405914689992	0.184061656776877	0.234405914689992	0.234405914689992	0.144530028349559	0.184061656776877	0.234405914689992	0.234405914689992	0.234405914689992	0.234405914689992	0.234405914689992	0.0338786934954488	0.144530028349559	0.184061656776877	0.184061656776877	0.0208889290947243	0.113488759476105	0.234405914689992	0.0891143430503898	0.234405914689992
0.184061656776877	0.380171051435481	0.380171051435481	0.380171051435481	0.298520255678555	0.380171051435481	0.0699749135858219	0.380171051435481	0.380171051435481	0.380171051435481	0.380171051435481	0.380171051435481	0.234405914689992	0.00237065864974458	0.113488759476105	0.298520255678555	0.0101134762443168	0.380171051435481	0.380171051435481	0.00237065864974458	0.380171051435481	0.298520255678555	0.380171051435481	0.298520255678555	0.380171051435481	0.234405914689992	0.380171051435481	0.380171051435481	0.380171051435481	0.298520255678555	0.380171051435481	0.298520255678555	0.380171051435481	0.380171051435481	0.234405914689992	0.298520255678555	0.380171051435481	0.380171051435481	0.144530028349559	0.380171051435481	0.380171051435481	0.0549461328416517	0.234405914689992	0.298520255678555	0.298520255678555	0.0338786934954488	0.0699749135858219	0.380171051435481	0.0549461328416517	0.380171051435481
0.0699749135858219	0.144530028349559	0.0891143430503898	0.0891143430503898	0.0699749135858219	0.0891143430503898	0.0431451410161392	0.0891143430503898	0.0891143430503898	0.0891143430503898	0.0891143430503898	0.0891143430503898	0.0549461328416517	0.00146170100830370	0.0431451410161392	0.0699749135858219	0.00384485089746967	0.0891143430503898	0.0891143430503898	0.00384485089746967	0.0891143430503898	0.0699749135858219	0.0891143430503898	0.0699749135858219	0.0891143430503898	0.0549461328416517	0.0891143430503898	0.0891143430503898	0.0891143430503898	0.0699749135858219	0.0891143430503898	0.0699749135858219	0.0891143430503898	0.0891143430503898	0.0549461328416517	0.0699749135858219	0.0891143430503898	0.0891143430503898	0.144530028349559	0.0891143430503898	0.0891143430503898	0.0128796985274252	0.0549461328416517	0.0699749135858219	0.0699749135858219	0.00301907751425244	0.0266024364720288	0.0891143430503898	0.0338786934954488	0.0891143430503898
0.234405914689992	0.484154845777662	0.484154845777662	0.484154845777662	0.380171051435481	0.484154845777662	0.144530028349559	0.484154845777662	0.484154845777662	0.484154845777662	0.484154845777662	0.484154845777662	0.298520255678555	0.00301907751425244	0.234405914689992	0.380171051435481	0.0208889290947243	0.484154845777662	0.484154845777662	0.00301907751425244	0.484154845777662	0.380171051435481	0.484154845777662	0.380171051435481	0.484154845777662	0.298520255678555	0.484154845777662	0.484154845777662	0.484154845777662	0.380171051435481	0.298520255678555	0.380171051435481	0.484154845777662	0.484154845777662	0.298520255678555	0.380171051435481	0.484154845777662	0.484154845777662	0.298520255678555	0.484154845777662	0.484154845777662	0.0699749135858219	0.484154845777662	0.380171051435481	0.380171051435481	0.0164025336244377	0.0549461328416517	0.484154845777662	0.113488759476105	0.484154845777662
0.184061656776877	0.380171051435481	0.380171051435481	0.380171051435481	0.298520255678555	0.380171051435481	0.0699749135858219	0.380171051435481	0.380171051435481	0.380171051435481	0.380171051435481	0.380171051435481	0.234405914689992	0.00384485089746967	0.113488759476105	0.298520255678555	0.0101134762443168	0.380171051435481	0.380171051435481	0.00384485089746967	0.380171051435481	0.298520255678555	0.380171051435481	0.298520255678555	0.380171051435481	0.234405914689992	0.380171051435481	0.380171051435481	0.380171051435481	0.298520255678555	0.380171051435481	0.298520255678555	0.380171051435481	0.380171051435481	0.234405914689992	0.298520255678555	0.380171051435481	0.380171051435481	0.234405914689992	0.380171051435481	0.380171051435481	0.0549461328416517	0.234405914689992	0.298520255678555	0.298520255678555	0.0208889290947243	0.0431451410161392	0.380171051435481	0.0891143430503898	0.380171051435481
0.298520255678555	0.616580125722100	0.616580125722100	0.616580125722100	0.484154845777662	0.616580125722100	0.113488759476105	0.616580125722100	0.616580125722100	0.616580125722100	0.616580125722100	0.616580125722100	0.380171051435481	0.00237065864974458	0.184061656776877	0.484154845777662	0.0164025336244377	0.616580125722100	0.616580125722100	0.00384485089746967	0.616580125722100	0.484154845777662	0.616580125722100	0.484154845777662	0.616580125722100	0.380171051435481	0.616580125722100	0.616580125722100	0.616580125722100	0.484154845777662	0.380171051435481	0.484154845777662	0.616580125722100	0.616580125722100	0.380171051435481	0.484154845777662	0.616580125722100	0.616580125722100	0.234405914689992	0.616580125722100	0.616580125722100	0.0891143430503898	0.380171051435481	0.484154845777662	0.484154845777662	0.0208889290947243	0.0431451410161392	0.616580125722100	0.0891143430503898	0.616580125722100
0.0891143430503898	0.184061656776877	0.184061656776877	0.184061656776877	0.144530028349559	0.184061656776877	0.0338786934954488	0.184061656776877	0.184061656776877	0.184061656776877	0.184061656776877	0.184061656776877	0.113488759476105	0.00114776587295857	0.0549461328416517	0.144530028349559	0.00794136613730256	0.184061656776877	0.184061656776877	0.00186150319330253	0.184061656776877	0.144530028349559	0.184061656776877	0.144530028349559	0.184061656776877	0.113488759476105	0.184061656776877	0.184061656776877	0.184061656776877	0.144530028349559	0.113488759476105	0.144530028349559	0.184061656776877	0.184061656776877	0.113488759476105	0.144530028349559	0.184061656776877	0.184061656776877	0.113488759476105	0.184061656776877	0.184061656776877	0.0266024364720288	0.113488759476105	0.144530028349559	0.144530028349559	0.0164025336244377	0.0208889290947243	0.184061656776877	0.0431451410161392	0.184061656776877
0.184061656776877	0.380171051435481	0.234405914689992	0.234405914689992	0.184061656776877	0.234405914689992	0.0699749135858219	0.234405914689992	0.234405914689992	0.234405914689992	0.234405914689992	0.234405914689992	0.144530028349559	0.000901255791468014	0.0699749135858219	0.184061656776877	0.00623576845420832	0.234405914689992	0.234405914689992	0.00237065864974458	0.234405914689992	0.184061656776877	0.234405914689992	0.184061656776877	0.234405914689992	0.144530028349559	0.234405914689992	0.234405914689992	0.234405914689992	0.184061656776877	0.144530028349559	0.184061656776877	0.234405914689992	0.234405914689992	0.144530028349559	0.184061656776877	0.234405914689992	0.234405914689992	0.0891143430503898	0.234405914689992	0.234405914689992	0.0338786934954488	0.144530028349559	0.184061656776877	0.184061656776877	0.00794136613730256	0.0164025336244377	0.234405914689992	0.0338786934954488	0.234405914689992
0.298520255678555	0.616580125722100	0.616580125722100	0.616580125722100	0.484154845777662	0.616580125722100	0.184061656776877	0.616580125722100	0.616580125722100	0.616580125722100	0.616580125722100	0.616580125722100	0.380171051435481	0.00384485089746967	0.298520255678555	0.484154845777662	0.0164025336244377	0.616580125722100	0.616580125722100	0.00384485089746967	0.616580125722100	0.484154845777662	0.616580125722100	0.484154845777662	0.616580125722100	0.380171051435481	0.616580125722100	0.616580125722100	0.616580125722100	0.484154845777662	0.380171051435481	0.484154845777662	0.616580125722100	0.616580125722100	0.380171051435481	0.484154845777662	0.616580125722100	0.616580125722100	0.380171051435481	0.616580125722100	0.616580125722100	0.0891143430503898	0.380171051435481	0.484154845777662	0.484154845777662	0.0208889290947243	0.0699749135858219	0.616580125722100	0.0891143430503898	0.616580125722100
0.0164025336244377	0.0338786934954488	0.0208889290947243	0.0208889290947243	0.0164025336244377	0.0208889290947243	0.0101134762443168	0.0208889290947243	0.0208889290947243	0.0208889290947243	0.0208889290947243	0.0208889290947243	0.0128796985274252	0.000342631361854711	0.0101134762443168	0.0164025336244377	0.00146170100830370	0.0208889290947243	0.0208889290947243	0.000555696409211119	0.0208889290947243	0.0164025336244377	0.0208889290947243	0.0164025336244377	0.0208889290947243	0.0128796985274252	0.0338786934954488	0.0208889290947243	0.0208889290947243	0.0164025336244377	0.0128796985274252	0.0164025336244377	0.0208889290947243	0.0208889290947243	0.0128796985274252	0.0164025336244377	0.0208889290947243	0.0208889290947243	0.0338786934954488	0.0208889290947243	0.0208889290947243	0.00301907751425244	0.0208889290947243	0.0164025336244377	0.0164025336244377	0.00114776587295857	0.00623576845420832	0.0208889290947243	0.0128796985274252	0.0208889290947243
0.298520255678555	0.616580125722100	0.616580125722100	0.616580125722100	0.484154845777662	0.616580125722100	0.113488759476105	0.616580125722100	0.616580125722100	0.616580125722100	0.616580125722100	0.616580125722100	0.380171051435481	0.00237065864974458	0.184061656776877	0.484154845777662	0.0266024364720288	0.616580125722100	0.616580125722100	0.00384485089746967	0.616580125722100	0.484154845777662	0.616580125722100	0.484154845777662	0.616580125722100	0.380171051435481	0.616580125722100	0.616580125722100	0.616580125722100	0.484154845777662	0.380171051435481	0.484154845777662	0.616580125722100	0.616580125722100	0.380171051435481	0.484154845777662	0.616580125722100	0.616580125722100	0.380171051435481	0.616580125722100	0.616580125722100	0.0891143430503898	0.380171051435481	0.484154845777662	0.484154845777662	0.0208889290947243	0.0699749135858219	0.616580125722100	0.144530028349559	0.616580125722100
0.234405914689992	0.484154845777662	0.484154845777662	0.484154845777662	0.380171051435481	0.484154845777662	0.144530028349559	0.484154845777662	0.484154845777662	0.484154845777662	0.484154845777662	0.484154845777662	0.298520255678555	0.00489648853134324	0.234405914689992	0.380171051435481	0.0128796985274252	0.484154845777662	0.484154845777662	0.00301907751425244	0.484154845777662	0.380171051435481	0.484154845777662	0.380171051435481	0.484154845777662	0.298520255678555	0.785226162148269	0.484154845777662	0.484154845777662	0.380171051435481	0.298520255678555	0.380171051435481	0.484154845777662	0.484154845777662	0.298520255678555	0.380171051435481	0.484154845777662	0.484154845777662	0.298520255678555	0.484154845777662	0.484154845777662	0.0699749135858219	0.298520255678555	0.380171051435481	0.380171051435481	0.0164025336244377	0.0549461328416517	0.484154845777662	0.0699749135858219	0.484154845777662
0.000901255791468014	0.00186150319330253	0.00186150319330253	0.00186150319330253	0.00237065864974458	0.00186150319330253	0.000342631361854711	0.00301907751425244	0.00301907751425244	0.00186150319330253	0.00186150319330253	0.00186150319330253	0.00114776587295857	4.95205204423094e-05	0.000901255791468014	0.00146170100830370	0.000901255791468014	0.00186150319330253	0.00186150319330253	3.05333687201430e-05	0.00301907751425244	0.00384485089746967	0.00186150319330253	0.00384485089746967	0.00186150319330253	0.00301907751425244	0.00301907751425244	0.00186150319330253	0.00186150319330253	0.00237065864974458	0.00114776587295857	0.00146170100830370	0.00186150319330253	0.00186150319330253	0.00114776587295857	0.00146170100830370	0.00186150319330253	0.00186150319330253	0.00114776587295857	0.00301907751425244	0.00186150319330253	0.00114776587295857	0.00186150319330253	0.00237065864974458	0.00146170100830370	0.000102282401744360	0.000555696409211119	0.00301907751425244	0.00114776587295857	0.00301907751425244
0.484154845777662	0.616580125722100	0.616580125722100	0.616580125722100	0.484154845777662	0.616580125722100	0.113488759476105	0.616580125722100	0.616580125722100	0.616580125722100	0.616580125722100	0.616580125722100	0.380171051435481	0.00237065864974458	0.298520255678555	0.484154845777662	0.0164025336244377	0.616580125722100	0.616580125722100	0.00384485089746967	0.616580125722100	0.484154845777662	0.616580125722100	0.484154845777662	0.616580125722100	0.380171051435481	0.616580125722100	0.616580125722100	0.616580125722100	0.484154845777662	0.380171051435481	0.484154845777662	0.616580125722100	0.616580125722100	0.380171051435481	0.484154845777662	0.616580125722100	0.616580125722100	0.380171051435481	0.616580125722100	1	0.0891143430503898	0.380171051435481	0.484154845777662	0.484154845777662	0.0208889290947243	0.0431451410161392	0.616580125722100	0.0891143430503898	0.616580125722100
0.184061656776877	0.380171051435481	0.380171051435481	0.380171051435481	0.484154845777662	0.380171051435481	0.0699749135858219	0.616580125722100	0.380171051435481	0.380171051435481	0.380171051435481	0.380171051435481	0.234405914689992	0.00237065864974458	0.113488759476105	0.298520255678555	0.0101134762443168	0.380171051435481	0.380171051435481	0.00146170100830370	0.380171051435481	0.298520255678555	0.380171051435481	0.298520255678555	0.380171051435481	0.234405914689992	0.380171051435481	0.380171051435481	0.380171051435481	0.298520255678555	0.234405914689992	0.298520255678555	0.380171051435481	0.380171051435481	0.234405914689992	0.298520255678555	0.380171051435481	0.380171051435481	0.144530028349559	0.380171051435481	0.380171051435481	0.0549461328416517	0.234405914689992	0.298520255678555	0.298520255678555	0.0338786934954488	0.0431451410161392	0.380171051435481	0.0891143430503898	0.380171051435481
0.234405914689992	0.484154845777662	0.484154845777662	0.484154845777662	0.380171051435481	0.484154845777662	0.0891143430503898	0.484154845777662	0.484154845777662	0.484154845777662	0.484154845777662	0.484154845777662	0.298520255678555	0.00186150319330253	0.144530028349559	0.380171051435481	0.0128796985274252	0.484154845777662	0.484154845777662	0.00186150319330253	0.484154845777662	0.380171051435481	0.484154845777662	0.380171051435481	0.484154845777662	0.298520255678555	0.484154845777662	0.484154845777662	0.484154845777662	0.380171051435481	0.298520255678555	0.380171051435481	0.484154845777662	0.484154845777662	0.298520255678555	0.380171051435481	0.484154845777662	0.484154845777662	0.184061656776877	0.484154845777662	0.484154845777662	0.0699749135858219	0.298520255678555	0.380171051435481	0.380171051435481	0.0266024364720288	0.0549461328416517	0.484154845777662	0.0699749135858219	0.484154845777662
0.184061656776877	0.380171051435481	0.380171051435481	0.380171051435481	0.484154845777662	0.380171051435481	0.113488759476105	0.616580125722100	0.380171051435481	0.380171051435481	0.380171051435481	0.380171051435481	0.234405914689992	0.00623576845420832	0.184061656776877	0.298520255678555	0.0101134762443168	0.380171051435481	0.380171051435481	0.00384485089746967	0.380171051435481	0.298520255678555	0.380171051435481	0.298520255678555	0.380171051435481	0.234405914689992	0.380171051435481	0.380171051435481	0.380171051435481	0.298520255678555	0.380171051435481	0.298520255678555	0.380171051435481	0.380171051435481	0.234405914689992	0.298520255678555	0.380171051435481	0.380171051435481	0.234405914689992	0.380171051435481	0.380171051435481	0.0549461328416517	0.234405914689992	0.298520255678555	0.298520255678555	0.0338786934954488	0.0699749135858219	0.380171051435481	0.0549461328416517	0.380171051435481
0.298520255678555	0.616580125722100	0.616580125722100	0.616580125722100	0.484154845777662	0.616580125722100	0.113488759476105	0.616580125722100	0.616580125722100	0.616580125722100	0.616580125722100	0.616580125722100	0.380171051435481	0.00237065864974458	0.184061656776877	0.484154845777662	0.0164025336244377	0.616580125722100	0.616580125722100	0.00237065864974458	0.616580125722100	0.484154845777662	0.616580125722100	0.484154845777662	0.616580125722100	0.380171051435481	0.616580125722100	0.616580125722100	0.616580125722100	0.484154845777662	0.380171051435481	0.484154845777662	0.616580125722100	0.616580125722100	0.380171051435481	0.484154845777662	0.616580125722100	0.616580125722100	0.234405914689992	0.616580125722100	0.616580125722100	0.0891143430503898	0.380171051435481	0.484154845777662	0.484154845777662	0.0208889290947243	0.0431451410161392	0.616580125722100	0.0891143430503898	0.616580125722100
0.298520255678555	0.616580125722100	0.616580125722100	0.616580125722100	0.484154845777662	0.616580125722100	0.113488759476105	0.616580125722100	0.616580125722100	0.616580125722100	0.616580125722100	0.616580125722100	0.616580125722100	0.00237065864974458	0.184061656776877	0.484154845777662	0.0164025336244377	1	0.616580125722100	0.00237065864974458	0.616580125722100	0.484154845777662	0.616580125722100	0.484154845777662	0.616580125722100	0.380171051435481	0.616580125722100	0.616580125722100	0.616580125722100	0.484154845777662	0.380171051435481	0.484154845777662	0.616580125722100	0.616580125722100	0.616580125722100	0.484154845777662	0.616580125722100	0.616580125722100	0.234405914689992	0.616580125722100	0.616580125722100	0.0891143430503898	0.380171051435481	0.484154845777662	0.484154845777662	0.0208889290947243	0.0431451410161392	0.616580125722100	0.0891143430503898	0.616580125722100
0.234405914689992	0.484154845777662	0.484154845777662	0.484154845777662	0.380171051435481	0.484154845777662	0.0891143430503898	0.484154845777662	0.484154845777662	0.484154845777662	0.484154845777662	0.484154845777662	0.298520255678555	0.00489648853134324	0.234405914689992	0.380171051435481	0.0128796985274252	0.484154845777662	0.484154845777662	0.00301907751425244	0.484154845777662	0.616580125722100	0.484154845777662	0.616580125722100	0.484154845777662	0.298520255678555	0.785226162148269	0.484154845777662	0.484154845777662	0.380171051435481	0.298520255678555	0.380171051435481	0.484154845777662	0.484154845777662	0.298520255678555	0.380171051435481	0.484154845777662	0.484154845777662	0.184061656776877	0.785226162148269	0.484154845777662	0.0699749135858219	0.298520255678555	0.380171051435481	0.380171051435481	0.0164025336244377	0.0338786934954488	0.484154845777662	0.0699749135858219	0.484154845777662
0.234405914689992	0.184061656776877	0.184061656776877	0.184061656776877	0.144530028349559	0.184061656776877	0.0338786934954488	0.184061656776877	0.184061656776877	0.184061656776877	0.298520255678555	0.184061656776877	0.113488759476105	0.00186150319330253	0.144530028349559	0.144530028349559	0.0128796985274252	0.184061656776877	0.184061656776877	0.00301907751425244	0.184061656776877	0.234405914689992	0.184061656776877	0.234405914689992	0.184061656776877	0.113488759476105	0.184061656776877	0.184061656776877	0.184061656776877	0.144530028349559	0.113488759476105	0.144530028349559	0.184061656776877	0.184061656776877	0.113488759476105	0.144530028349559	0.184061656776877	0.184061656776877	0.113488759476105	0.298520255678555	0.184061656776877	0.0266024364720288	0.184061656776877	0.144530028349559	0.144530028349559	0.00623576845420832	0.0208889290947243	0.184061656776877	0.0699749135858219	0.184061656776877
0.113488759476105	0.234405914689992	0.234405914689992	0.234405914689992	0.184061656776877	0.234405914689992	0.0699749135858219	0.234405914689992	0.234405914689992	0.234405914689992	0.234405914689992	0.234405914689992	0.144530028349559	0.00237065864974458	0.0699749135858219	0.184061656776877	0.0101134762443168	0.234405914689992	0.234405914689992	0.00237065864974458	0.234405914689992	0.184061656776877	0.234405914689992	0.184061656776877	0.234405914689992	0.144530028349559	0.234405914689992	0.234405914689992	0.234405914689992	0.298520255678555	0.144530028349559	0.184061656776877	0.234405914689992	0.234405914689992	0.234405914689992	0.184061656776877	0.234405914689992	0.234405914689992	0.144530028349559	0.234405914689992	0.234405914689992	0.0338786934954488	0.144530028349559	0.184061656776877	0.298520255678555	0.00794136613730256	0.0431451410161392	0.380171051435481	0.0549461328416517	0.234405914689992
7.15720222341191e-06	9.11482903706468e-06	5.62002243360879e-06	5.62002243360879e-06	4.41298864672981e-06	9.11482903706468e-06	1.88262683241850e-05	5.62002243360879e-06	9.11482903706468e-06	5.62002243360879e-06	5.62002243360879e-06	9.11482903706468e-06	1.47828784237733e-05	1.67769053380011e-06	4.41298864672981e-06	4.41298864672981e-06	1.67769053380011e-06	9.11482903706468e-06	5.62002243360879e-06	7.15720222341191e-06	5.62002243360879e-06	7.15720222341191e-06	5.62002243360879e-06	4.41298864672981e-06	5.62002243360879e-06	3.46519413867553e-06	9.11482903706468e-06	5.62002243360879e-06	9.11482903706468e-06	7.15720222341191e-06	9.11482903706468e-06	1.16079028902040e-05	5.62002243360879e-06	5.62002243360879e-06	5.62002243360879e-06	4.41298864672981e-06	5.62002243360879e-06	5.62002243360879e-06	1.47828784237733e-05	5.62002243360879e-06	9.11482903706468e-06	9.11482903706468e-06	9.11482903706468e-06	4.41298864672981e-06	4.41298864672981e-06	1.47828784237733e-05	1.16079028902040e-05	9.11482903706468e-06	9.11482903706468e-06	5.62002243360879e-06
0.0266024364720288	0.0549461328416517	0.0549461328416517	0.0549461328416517	0.0431451410161392	0.0549461328416517	0.0164025336244377	0.0549461328416517	0.0549461328416517	0.0549461328416517	0.0549461328416517	0.0549461328416517	0.0338786934954488	0.000555696409211119	0.0266024364720288	0.0431451410161392	0.00623576845420832	0.0549461328416517	0.0549461328416517	0.000901255791468014	0.0549461328416517	0.0431451410161392	0.0549461328416517	0.0431451410161392	0.0549461328416517	0.0338786934954488	0.0549461328416517	0.0549461328416517	0.0549461328416517	0.0431451410161392	0.0549461328416517	0.0431451410161392	0.0549461328416517	0.0549461328416517	0.0338786934954488	0.0431451410161392	0.0549461328416517	0.0549461328416517	0.0549461328416517	0.0549461328416517	0.0549461328416517	0.00794136613730256	0.0549461328416517	0.0431451410161392	0.0431451410161392	0.00301907751425244	0.0266024364720288	0.0549461328416517	0.0338786934954488	0.0549461328416517
0.298520255678555	0.616580125722100	0.616580125722100	0.616580125722100	0.484154845777662	0.616580125722100	0.113488759476105	0.616580125722100	0.616580125722100	0.616580125722100	0.616580125722100	0.616580125722100	0.380171051435481	0.00237065864974458	0.184061656776877	0.484154845777662	0.0164025336244377	0.616580125722100	0.616580125722100	0.00237065864974458	0.616580125722100	0.484154845777662	0.616580125722100	0.484154845777662	0.616580125722100	0.380171051435481	0.616580125722100	0.616580125722100	0.616580125722100	0.484154845777662	0.380171051435481	0.484154845777662	0.616580125722100	0.616580125722100	0.380171051435481	0.484154845777662	0.616580125722100	0.616580125722100	0.234405914689992	0.616580125722100	0.616580125722100	0.0891143430503898	0.380171051435481	0.484154845777662	0.484154845777662	0.0338786934954488	0.0699749135858219	0.616580125722100	0.0891143430503898	0.616580125722100
0.298520255678555	1	0.616580125722100	0.616580125722100	0.484154845777662	0.616580125722100	0.184061656776877	0.616580125722100	0.616580125722100	0.616580125722100	0.616580125722100	0.616580125722100	0.380171051435481	0.00237065864974458	0.184061656776877	0.484154845777662	0.0164025336244377	0.616580125722100	0.616580125722100	0.00237065864974458	0.616580125722100	0.484154845777662	0.616580125722100	0.484154845777662	0.616580125722100	0.380171051435481	0.616580125722100	0.616580125722100	0.616580125722100	0.484154845777662	0.380171051435481	0.484154845777662	0.616580125722100	0.616580125722100	0.380171051435481	0.484154845777662	0.616580125722100	0.616580125722100	0.234405914689992	0.616580125722100	0.616580125722100	0.0891143430503898	0.380171051435481	0.484154845777662	0.484154845777662	0.0208889290947243	0.0431451410161392	0.616580125722100	0.0891143430503898	0.616580125722100
0.113488759476105	0.234405914689992	0.234405914689992	0.234405914689992	0.184061656776877	0.234405914689992	0.0431451410161392	0.234405914689992	0.234405914689992	0.234405914689992	0.234405914689992	0.234405914689992	0.144530028349559	0.000901255791468014	0.0699749135858219	0.184061656776877	0.0164025336244377	0.234405914689992	0.234405914689992	0.00146170100830370	0.234405914689992	0.184061656776877	0.234405914689992	0.184061656776877	0.234405914689992	0.144530028349559	0.234405914689992	0.234405914689992	0.234405914689992	0.184061656776877	0.144530028349559	0.184061656776877	0.234405914689992	0.234405914689992	0.144530028349559	0.184061656776877	0.234405914689992	0.234405914689992	0.144530028349559	0.234405914689992	0.234405914689992	0.0338786934954488	0.234405914689992	0.184061656776877	0.184061656776877	0.00794136613730256	0.0266024364720288	0.234405914689992	0.144530028349559	0.234405914689992
0.234405914689992	0.484154845777662	0.484154845777662	0.484154845777662	0.380171051435481	0.484154845777662	0.0891143430503898	0.484154845777662	0.484154845777662	0.484154845777662	0.484154845777662	0.484154845777662	0.298520255678555	0.00186150319330253	0.144530028349559	0.380171051435481	0.0208889290947243	0.484154845777662	0.484154845777662	0.00301907751425244	0.484154845777662	0.380171051435481	0.484154845777662	0.380171051435481	0.484154845777662	0.298520255678555	0.484154845777662	0.484154845777662	0.484154845777662	0.380171051435481	0.298520255678555	0.380171051435481	0.484154845777662	0.484154845777662	0.298520255678555	0.380171051435481	0.484154845777662	0.484154845777662	0.298520255678555	0.484154845777662	0.484154845777662	0.0699749135858219	0.298520255678555	0.380171051435481	0.380171051435481	0.0164025336244377	0.0549461328416517	0.484154845777662	0.113488759476105	0.484154845777662
0.144530028349559	0.298520255678555	0.298520255678555	0.298520255678555	0.234405914689992	0.298520255678555	0.0891143430503898	0.298520255678555	0.298520255678555	0.298520255678555	0.298520255678555	0.298520255678555	0.184061656776877	0.00186150319330253	0.0891143430503898	0.234405914689992	0.0128796985274252	0.298520255678555	0.298520255678555	0.00489648853134324	0.298520255678555	0.234405914689992	0.298520255678555	0.234405914689992	0.298520255678555	0.184061656776877	0.298520255678555	0.298520255678555	0.298520255678555	0.234405914689992	0.184061656776877	0.234405914689992	0.298520255678555	0.298520255678555	0.184061656776877	0.234405914689992	0.298520255678555	0.298520255678555	0.298520255678555	0.298520255678555	0.298520255678555	0.0699749135858219	0.184061656776877	0.234405914689992	0.234405914689992	0.0164025336244377	0.0338786934954488	0.298520255678555	0.113488759476105	0.298520255678555
0.144530028349559	0.484154845777662	0.298520255678555	0.298520255678555	0.234405914689992	0.298520255678555	0.144530028349559	0.298520255678555	0.484154845777662	0.298520255678555	0.298520255678555	0.298520255678555	0.184061656776877	0.00186150319330253	0.144530028349559	0.234405914689992	0.00794136613730256	0.298520255678555	0.298520255678555	0.00301907751425244	0.298520255678555	0.616580125722100	0.298520255678555	0.380171051435481	0.298520255678555	0.184061656776877	0.298520255678555	0.298520255678555	0.298520255678555	0.234405914689992	0.184061656776877	0.234405914689992	0.298520255678555	0.298520255678555	0.184061656776877	0.234405914689992	0.298520255678555	0.298520255678555	0.113488759476105	0.484154845777662	0.298520255678555	0.0699749135858219	0.184061656776877	0.234405914689992	0.234405914689992	0.0164025336244377	0.0208889290947243	0.298520255678555	0.0431451410161392	0.298520255678555
0.298520255678555	0.616580125722100	0.616580125722100	0.616580125722100	0.484154845777662	0.616580125722100	0.113488759476105	0.616580125722100	0.616580125722100	0.616580125722100	0.616580125722100	0.616580125722100	0.380171051435481	0.00237065864974458	0.184061656776877	0.484154845777662	0.0266024364720288	0.616580125722100	0.616580125722100	0.00237065864974458	0.616580125722100	0.484154845777662	0.616580125722100	0.484154845777662	0.616580125722100	0.380171051435481	0.616580125722100	0.616580125722100	0.616580125722100	0.484154845777662	0.380171051435481	0.484154845777662	0.616580125722100	0.616580125722100	0.380171051435481	0.484154845777662	0.616580125722100	0.616580125722100	0.234405914689992	0.616580125722100	0.616580125722100	0.0891143430503898	0.616580125722100	0.484154845777662	0.484154845777662	0.0208889290947243	0.0431451410161392	0.616580125722100	0.144530028349559	0.616580125722100
0.0338786934954488	0.113488759476105	0.0699749135858219	0.0699749135858219	0.0549461328416517	0.0699749135858219	0.0338786934954488	0.0699749135858219	0.0699749135858219	0.0699749135858219	0.0699749135858219	0.0699749135858219	0.0431451410161392	0.000269043109300810	0.0208889290947243	0.0549461328416517	0.00301907751425244	0.0699749135858219	0.0699749135858219	0.000436347358724421	0.0699749135858219	0.0549461328416517	0.0699749135858219	0.0549461328416517	0.0699749135858219	0.0431451410161392	0.0699749135858219	0.0699749135858219	0.0699749135858219	0.0891143430503898	0.0431451410161392	0.0549461328416517	0.0699749135858219	0.0699749135858219	0.0431451410161392	0.0549461328416517	0.0699749135858219	0.0699749135858219	0.0266024364720288	0.0699749135858219	0.0699749135858219	0.0164025336244377	0.0699749135858219	0.0549461328416517	0.0549461328416517	0.00623576845420832	0.0128796985274252	0.113488759476105	0.0266024364720288	0.0699749135858219
0.234405914689992	0.785226162148269	0.484154845777662	0.484154845777662	0.380171051435481	0.484154845777662	0.144530028349559	0.484154845777662	0.484154845777662	0.484154845777662	0.484154845777662	0.484154845777662	0.298520255678555	0.00186150319330253	0.144530028349559	0.380171051435481	0.0128796985274252	0.484154845777662	0.484154845777662	0.00186150319330253	0.484154845777662	0.380171051435481	0.484154845777662	0.380171051435481	0.484154845777662	0.298520255678555	0.484154845777662	0.484154845777662	0.484154845777662	0.380171051435481	0.298520255678555	0.380171051435481	0.484154845777662	0.484154845777662	0.298520255678555	0.380171051435481	0.484154845777662	0.484154845777662	0.184061656776877	0.484154845777662	0.484154845777662	0.0699749135858219	0.298520255678555	0.380171051435481	0.380171051435481	0.0164025336244377	0.0338786934954488	0.484154845777662	0.0699749135858219	0.484154845777662
0.298520255678555	0.616580125722100	0.616580125722100	0.616580125722100	0.484154845777662	0.616580125722100	0.113488759476105	0.616580125722100	0.616580125722100	0.616580125722100	0.616580125722100	0.616580125722100	0.380171051435481	0.00237065864974458	0.184061656776877	0.484154845777662	0.0266024364720288	0.616580125722100	0.616580125722100	0.00384485089746967	0.616580125722100	0.484154845777662	0.616580125722100	0.484154845777662	0.616580125722100	0.380171051435481	0.616580125722100	0.616580125722100	0.616580125722100	0.484154845777662	0.380171051435481	0.484154845777662	0.616580125722100	0.616580125722100	0.380171051435481	0.484154845777662	0.616580125722100	0.616580125722100	0.380171051435481	0.616580125722100	0.616580125722100	0.0891143430503898	0.380171051435481	0.484154845777662	0.484154845777662	0.0208889290947243	0.0699749135858219	0.616580125722100	0.144530028349559	0.616580125722100
0.00623576845420832	0.0128796985274252	0.0208889290947243	0.0128796985274252	0.0164025336244377	0.0128796985274252	0.0266024364720288	0.0208889290947243	0.0208889290947243	0.0128796985274252	0.0208889290947243	0.0128796985274252	0.00794136613730256	0.00384485089746967	0.00623576845420832	0.0101134762443168	0.000555696409211119	0.0128796985274252	0.0128796985274252	0.000211259688168712	0.0128796985274252	0.0164025336244377	0.0128796985274252	0.0101134762443168	0.0128796985274252	0.00794136613730256	0.0128796985274252	0.0128796985274252	0.0128796985274252	0.0164025336244377	0.0208889290947243	0.0266024364720288	0.0128796985274252	0.0128796985274252	0.0128796985274252	0.0101134762443168	0.0128796985274252	0.0128796985274252	0.00794136613730256	0.0128796985274252	0.0128796985274252	0.00794136613730256	0.0128796985274252	0.0101134762443168	0.0101134762443168	0.00794136613730256	0.00623576845420832	0.0208889290947243	0.00186150319330253	0.0128796985274252
0.234405914689992	0.484154845777662	0.484154845777662	0.484154845777662	0.380171051435481	0.484154845777662	0.144530028349559	0.484154845777662	0.484154845777662	0.484154845777662	0.484154845777662	0.484154845777662	0.298520255678555	0.00186150319330253	0.144530028349559	0.380171051435481	0.0128796985274252	0.484154845777662	0.484154845777662	0.00301907751425244	0.484154845777662	0.380171051435481	0.484154845777662	0.380171051435481	0.484154845777662	0.298520255678555	0.484154845777662	0.484154845777662	0.484154845777662	0.616580125722100	0.298520255678555	0.380171051435481	0.484154845777662	0.484154845777662	0.298520255678555	0.380171051435481	0.484154845777662	0.484154845777662	0.184061656776877	0.484154845777662	0.484154845777662	0.113488759476105	0.298520255678555	0.380171051435481	0.380171051435481	0.0266024364720288	0.0549461328416517	0.785226162148269	0.0699749135858219	0.484154845777662
0.000555696409211119	0.00114776587295857	0.000707689626248330	0.000707689626248330	0.000901255791468014	0.00114776587295857	0.000901255791468014	0.00114776587295857	0.000707689626248330	0.000707689626248330	0.000707689626248330	0.00114776587295857	0.000707689626248330	8.03148177770312e-05	0.000342631361854711	0.000555696409211119	4.95205204423094e-05	0.000707689626248330	0.000707689626248330	8.03148177770312e-05	0.000707689626248330	0.000555696409211119	0.000707689626248330	0.000555696409211119	0.000707689626248330	0.000436347358724421	0.000707689626248330	0.000707689626248330	0.000707689626248330	0.000901255791468014	0.000707689626248330	0.000901255791468014	0.000707689626248330	0.000707689626248330	0.000436347358724421	0.000555696409211119	0.000707689626248330	0.000707689626248330	0.00114776587295857	0.000707689626248330	0.000707689626248330	0.000436347358724421	0.00114776587295857	0.000555696409211119	0.000555696409211119	0.000269043109300810	0.000555696409211119	0.00114776587295857	0.000707689626248330	0.000707689626248330
0.298520255678555	0.616580125722100	0.616580125722100	0.616580125722100	0.484154845777662	0.616580125722100	0.113488759476105	0.616580125722100	0.616580125722100	0.616580125722100	0.616580125722100	0.616580125722100	0.380171051435481	0.00237065864974458	0.184061656776877	0.484154845777662	0.0164025336244377	0.616580125722100	0.616580125722100	0.00237065864974458	0.616580125722100	0.484154845777662	0.616580125722100	0.484154845777662	0.616580125722100	0.380171051435481	0.616580125722100	0.616580125722100	0.616580125722100	0.484154845777662	0.380171051435481	0.484154845777662	0.616580125722100	0.616580125722100	0.380171051435481	0.484154845777662	0.616580125722100	0.616580125722100	0.234405914689992	0.616580125722100	0.616580125722100	0.0891143430503898	0.380171051435481	0.484154845777662	0.484154845777662	0.0208889290947243	0.0431451410161392	0.616580125722100	0.0891143430503898	0.616580125722100
0.0549461328416517	0.184061656776877	0.113488759476105	0.113488759476105	0.0891143430503898	0.184061656776877	0.0549461328416517	0.113488759476105	0.113488759476105	0.113488759476105	0.113488759476105	0.184061656776877	0.113488759476105	0.00489648853134324	0.0549461328416517	0.0891143430503898	0.00301907751425244	0.113488759476105	0.113488759476105	0.00301907751425244	0.113488759476105	0.0891143430503898	0.113488759476105	0.0891143430503898	0.113488759476105	0.0699749135858219	0.113488759476105	0.113488759476105	0.113488759476105	0.144530028349559	0.184061656776877	0.0891143430503898	0.113488759476105	0.113488759476105	0.0699749135858219	0.0891143430503898	0.113488759476105	0.113488759476105	0.113488759476105	0.113488759476105	0.113488759476105	0.0164025336244377	0.0699749135858219	0.0891143430503898	0.0891143430503898	0.0101134762443168	0.0891143430503898	0.184061656776877	0.0266024364720288	0.113488759476105
0.184061656776877	0.380171051435481	0.380171051435481	0.380171051435481	0.298520255678555	0.380171051435481	0.113488759476105	0.380171051435481	0.380171051435481	0.380171051435481	0.380171051435481	0.380171051435481	0.234405914689992	0.00237065864974458	0.184061656776877	0.298520255678555	0.0101134762443168	0.380171051435481	0.380171051435481	0.00237065864974458	0.380171051435481	0.298520255678555	0.380171051435481	0.298520255678555	0.380171051435481	0.234405914689992	0.380171051435481	0.380171051435481	0.380171051435481	0.298520255678555	0.234405914689992	0.298520255678555	0.380171051435481	0.380171051435481	0.234405914689992	0.298520255678555	0.380171051435481	0.380171051435481	0.234405914689992	0.380171051435481	0.380171051435481	0.0549461328416517	0.234405914689992	0.298520255678555	0.298520255678555	0.0208889290947243	0.0699749135858219	0.380171051435481	0.0549461328416517	0.380171051435481
0.234405914689992	0.484154845777662	0.484154845777662	0.484154845777662	0.380171051435481	0.484154845777662	0.0891143430503898	0.484154845777662	0.484154845777662	0.484154845777662	0.484154845777662	0.484154845777662	0.298520255678555	0.00301907751425244	0.144530028349559	0.380171051435481	0.0208889290947243	0.484154845777662	0.484154845777662	0.00489648853134324	0.484154845777662	0.380171051435481	0.484154845777662	0.380171051435481	0.484154845777662	0.298520255678555	0.484154845777662	0.484154845777662	0.484154845777662	0.380171051435481	0.484154845777662	0.380171051435481	0.484154845777662	0.484154845777662	0.298520255678555	0.380171051435481	0.484154845777662	0.484154845777662	0.298520255678555	0.484154845777662	0.484154845777662	0.0699749135858219	0.298520255678555	0.380171051435481	0.380171051435481	0.0266024364720288	0.0891143430503898	0.484154845777662	0.113488759476105	0.484154845777662
0.298520255678555	0.616580125722100	0.616580125722100	0.616580125722100	0.484154845777662	0.616580125722100	0.113488759476105	0.616580125722100	0.616580125722100	0.616580125722100	0.616580125722100	0.616580125722100	0.380171051435481	0.00237065864974458	0.184061656776877	0.484154845777662	0.0266024364720288	0.616580125722100	0.616580125722100	0.00384485089746967	0.616580125722100	0.484154845777662	0.616580125722100	0.484154845777662	0.616580125722100	0.380171051435481	0.616580125722100	0.616580125722100	0.616580125722100	0.484154845777662	0.380171051435481	0.484154845777662	0.616580125722100	0.616580125722100	0.380171051435481	0.484154845777662	0.616580125722100	0.616580125722100	0.380171051435481	0.616580125722100	0.616580125722100	0.0891143430503898	0.380171051435481	0.484154845777662	0.484154845777662	0.0208889290947243	0.0699749135858219	0.616580125722100	0.144530028349559	0.616580125722100
0.298520255678555	0.616580125722100	0.616580125722100	0.616580125722100	0.484154845777662	0.616580125722100	0.113488759476105	0.616580125722100	0.616580125722100	0.616580125722100	0.616580125722100	0.616580125722100	0.380171051435481	0.00237065864974458	0.184061656776877	0.484154845777662	0.0164025336244377	0.616580125722100	0.616580125722100	0.00237065864974458	0.616580125722100	0.484154845777662	0.616580125722100	0.484154845777662	0.616580125722100	0.380171051435481	0.616580125722100	0.616580125722100	0.616580125722100	0.484154845777662	0.380171051435481	0.484154845777662	1	0.616580125722100	0.380171051435481	0.484154845777662	0.616580125722100	0.616580125722100	0.234405914689992	0.616580125722100	0.616580125722100	0.0891143430503898	0.380171051435481	0.484154845777662	0.484154845777662	0.0208889290947243	0.0431451410161392	0.616580125722100	0.0891143430503898	0.616580125722100
0.234405914689992	0.484154845777662	0.484154845777662	0.484154845777662	0.380171051435481	0.484154845777662	0.0891143430503898	0.484154845777662	0.484154845777662	0.484154845777662	0.484154845777662	0.484154845777662	0.298520255678555	0.00186150319330253	0.144530028349559	0.380171051435481	0.0128796985274252	0.484154845777662	0.484154845777662	0.00186150319330253	0.484154845777662	0.380171051435481	0.484154845777662	0.380171051435481	0.484154845777662	0.298520255678555	0.484154845777662	0.484154845777662	0.484154845777662	0.380171051435481	0.298520255678555	0.380171051435481	0.484154845777662	0.484154845777662	0.298520255678555	0.380171051435481	0.484154845777662	0.484154845777662	0.184061656776877	0.484154845777662	0.484154845777662	0.0699749135858219	0.298520255678555	0.380171051435481	0.380171051435481	0.0164025336244377	0.0338786934954488	0.484154845777662	0.0699749135858219	0.484154845777662
0.298520255678555	0.616580125722100	0.616580125722100	0.616580125722100	0.484154845777662	0.616580125722100	0.113488759476105	0.616580125722100	0.616580125722100	0.616580125722100	0.616580125722100	0.616580125722100	0.380171051435481	0.00237065864974458	0.184061656776877	0.484154845777662	0.0164025336244377	0.616580125722100	0.616580125722100	0.00237065864974458	0.616580125722100	0.484154845777662	0.616580125722100	0.484154845777662	0.616580125722100	0.380171051435481	0.616580125722100	0.616580125722100	0.616580125722100	0.484154845777662	0.380171051435481	0.484154845777662	0.616580125722100	0.616580125722100	0.380171051435481	0.484154845777662	0.616580125722100	0.616580125722100	0.234405914689992	0.616580125722100	0.616580125722100	0.0891143430503898	0.380171051435481	0.484154845777662	0.484154845777662	0.0208889290947243	0.0431451410161392	0.616580125722100	0.0891143430503898	0.616580125722100
0.298520255678555	0.616580125722100	0.616580125722100	0.616580125722100	0.484154845777662	0.616580125722100	0.113488759476105	0.616580125722100	0.616580125722100	0.616580125722100	0.616580125722100	0.616580125722100	0.380171051435481	0.00237065864974458	0.184061656776877	0.484154845777662	0.0266024364720288	0.616580125722100	0.616580125722100	0.00237065864974458	0.616580125722100	0.484154845777662	0.616580125722100	0.484154845777662	0.616580125722100	0.380171051435481	0.616580125722100	0.616580125722100	0.616580125722100	0.484154845777662	0.380171051435481	0.484154845777662	0.616580125722100	0.616580125722100	0.380171051435481	0.484154845777662	0.616580125722100	0.616580125722100	0.234405914689992	0.616580125722100	0.616580125722100	0.0891143430503898	0.380171051435481	0.484154845777662	0.484154845777662	0.0208889290947243	0.0431451410161392	0.616580125722100	0.0891143430503898	0.616580125722100
0.298520255678555	0.616580125722100	0.616580125722100	0.616580125722100	0.484154845777662	0.616580125722100	0.184061656776877	0.616580125722100	0.616580125722100	0.616580125722100	0.616580125722100	0.616580125722100	0.380171051435481	0.00237065864974458	0.184061656776877	0.484154845777662	0.0164025336244377	0.616580125722100	0.616580125722100	0.00237065864974458	0.616580125722100	0.484154845777662	0.616580125722100	0.484154845777662	0.616580125722100	0.380171051435481	0.616580125722100	0.616580125722100	0.616580125722100	0.484154845777662	0.380171051435481	0.484154845777662	0.616580125722100	0.616580125722100	0.380171051435481	0.484154845777662	0.616580125722100	0.616580125722100	0.234405914689992	0.616580125722100	0.616580125722100	0.0891143430503898	0.380171051435481	0.484154845777662	0.484154845777662	0.0338786934954488	0.0431451410161392	0.616580125722100	0.0891143430503898	0.616580125722100
0.184061656776877	0.380171051435481	0.380171051435481	0.380171051435481	0.484154845777662	0.380171051435481	0.113488759476105	0.616580125722100	0.380171051435481	0.380171051435481	0.380171051435481	0.380171051435481	0.234405914689992	0.00384485089746967	0.184061656776877	0.298520255678555	0.0101134762443168	0.380171051435481	0.380171051435481	0.00237065864974458	0.380171051435481	0.298520255678555	0.380171051435481	0.298520255678555	0.380171051435481	0.234405914689992	0.380171051435481	0.380171051435481	0.380171051435481	0.484154845777662	0.234405914689992	0.298520255678555	0.380171051435481	0.380171051435481	0.234405914689992	0.298520255678555	0.380171051435481	0.380171051435481	0.234405914689992	0.380171051435481	0.380171051435481	0.0549461328416517	0.234405914689992	0.298520255678555	0.298520255678555	0.0208889290947243	0.0699749135858219	0.616580125722100	0.0549461328416517	0.380171051435481
0.234405914689992	0.484154845777662	0.484154845777662	0.484154845777662	0.380171051435481	0.484154845777662	0.0891143430503898	0.484154845777662	0.484154845777662	0.484154845777662	0.484154845777662	0.484154845777662	0.298520255678555	0.00301907751425244	0.144530028349559	0.380171051435481	0.0128796985274252	0.484154845777662	0.484154845777662	0.00186150319330253	0.484154845777662	0.380171051435481	0.484154845777662	0.380171051435481	0.484154845777662	0.298520255678555	0.484154845777662	0.484154845777662	0.484154845777662	0.380171051435481	0.298520255678555	0.380171051435481	0.484154845777662	0.484154845777662	0.298520255678555	0.380171051435481	0.484154845777662	0.484154845777662	0.184061656776877	0.484154845777662	0.484154845777662	0.113488759476105	0.298520255678555	0.380171051435481	0.380171051435481	0.0164025336244377	0.0338786934954488	0.484154845777662	0.0699749135858219	0.484154845777662
0.298520255678555	0.616580125722100	0.616580125722100	0.616580125722100	0.484154845777662	0.616580125722100	0.113488759476105	0.616580125722100	0.616580125722100	0.616580125722100	0.616580125722100	0.616580125722100	0.380171051435481	0.00237065864974458	0.184061656776877	0.484154845777662	0.0164025336244377	0.616580125722100	0.616580125722100	0.00237065864974458	0.616580125722100	0.484154845777662	0.616580125722100	0.484154845777662	0.616580125722100	0.380171051435481	0.616580125722100	0.616580125722100	0.616580125722100	0.484154845777662	0.380171051435481	0.484154845777662	0.616580125722100	0.616580125722100	0.380171051435481	0.484154845777662	0.616580125722100	0.616580125722100	0.234405914689992	0.616580125722100	0.616580125722100	0.0891143430503898	0.380171051435481	0.484154845777662	0.484154845777662	0.0208889290947243	0.0431451410161392	0.616580125722100	0.0891143430503898	0.616580125722100
0.298520255678555	0.616580125722100	0.616580125722100	0.616580125722100	0.484154845777662	0.616580125722100	0.113488759476105	0.616580125722100	0.616580125722100	0.616580125722100	0.616580125722100	0.616580125722100	0.380171051435481	0.00384485089746967	0.184061656776877	0.484154845777662	0.0164025336244377	0.616580125722100	0.616580125722100	0.00237065864974458	0.616580125722100	0.484154845777662	0.616580125722100	0.484154845777662	0.616580125722100	0.380171051435481	0.616580125722100	0.616580125722100	0.616580125722100	0.484154845777662	0.380171051435481	0.484154845777662	0.616580125722100	0.616580125722100	0.380171051435481	0.484154845777662	0.616580125722100	0.616580125722100	0.234405914689992	0.616580125722100	0.616580125722100	0.0891143430503898	0.380171051435481	0.484154845777662	0.484154845777662	0.0208889290947243	0.0431451410161392	0.616580125722100	0.144530028349559	0.616580125722100
0.184061656776877	0.380171051435481	0.380171051435481	0.380171051435481	0.298520255678555	0.380171051435481	0.113488759476105	0.380171051435481	0.380171051435481	0.380171051435481	0.380171051435481	0.380171051435481	0.234405914689992	0.00384485089746967	0.113488759476105	0.298520255678555	0.0101134762443168	0.380171051435481	0.380171051435481	0.00384485089746967	0.380171051435481	0.298520255678555	0.380171051435481	0.298520255678555	0.380171051435481	0.234405914689992	0.380171051435481	0.380171051435481	0.380171051435481	0.298520255678555	0.616580125722100	0.298520255678555	0.380171051435481	0.380171051435481	0.234405914689992	0.298520255678555	0.380171051435481	0.380171051435481	0.144530028349559	0.380171051435481	0.380171051435481	0.0549461328416517	0.234405914689992	0.298520255678555	0.298520255678555	0.0338786934954488	0.0699749135858219	0.380171051435481	0.0549461328416517	0.380171051435481
0.113488759476105	0.144530028349559	0.144530028349559	0.144530028349559	0.113488759476105	0.234405914689992	0.0431451410161392	0.144530028349559	0.144530028349559	0.144530028349559	0.144530028349559	0.234405914689992	0.144530028349559	0.00623576845420832	0.0699749135858219	0.113488759476105	0.00384485089746967	0.144530028349559	0.144530028349559	0.00384485089746967	0.144530028349559	0.113488759476105	0.144530028349559	0.113488759476105	0.144530028349559	0.0891143430503898	0.144530028349559	0.144530028349559	0.144530028349559	0.113488759476105	0.144530028349559	0.113488759476105	0.144530028349559	0.144530028349559	0.0891143430503898	0.113488759476105	0.144530028349559	0.144530028349559	0.144530028349559	0.144530028349559	0.234405914689992	0.0338786934954488	0.144530028349559	0.113488759476105	0.184061656776877	0.0208889290947243	0.0266024364720288	0.144530028349559	0.0338786934954488	0.144530028349559
0.298520255678555	0.616580125722100	0.616580125722100	0.616580125722100	0.785226162148269	0.616580125722100	0.113488759476105	1	0.616580125722100	0.616580125722100	0.616580125722100	0.616580125722100	0.380171051435481	0.00384485089746967	0.184061656776877	0.484154845777662	0.0164025336244377	0.616580125722100	0.616580125722100	0.00237065864974458	0.616580125722100	0.484154845777662	0.616580125722100	0.484154845777662	0.616580125722100	0.380171051435481	0.616580125722100	0.616580125722100	0.616580125722100	0.484154845777662	0.380171051435481	0.484154845777662	0.616580125722100	0.616580125722100	0.380171051435481	0.484154845777662	0.616580125722100	0.616580125722100	0.234405914689992	0.616580125722100	0.616580125722100	0.0891143430503898	0.380171051435481	0.484154845777662	0.484154845777662	0.0338786934954488	0.0431451410161392	0.616580125722100	0.0891143430503898	0.616580125722100
0.0699749135858219	0.0891143430503898	0.0891143430503898	0.0891143430503898	0.113488759476105	0.144530028349559	0.0266024364720288	0.144530028349559	0.0891143430503898	0.0891143430503898	0.144530028349559	0.144530028349559	0.0891143430503898	0.00146170100830370	0.0431451410161392	0.0699749135858219	0.00237065864974458	0.0891143430503898	0.0891143430503898	0.00237065864974458	0.0891143430503898	0.0699749135858219	0.0891143430503898	0.0699749135858219	0.0891143430503898	0.0549461328416517	0.0891143430503898	0.0891143430503898	0.0891143430503898	0.0699749135858219	0.0891143430503898	0.0699749135858219	0.0891143430503898	0.0891143430503898	0.0549461328416517	0.0699749135858219	0.0891143430503898	0.0891143430503898	0.0549461328416517	0.0891143430503898	0.144530028349559	0.0208889290947243	0.0549461328416517	0.0699749135858219	0.0699749135858219	0.0208889290947243	0.0164025336244377	0.0891143430503898	0.0128796985274252	0.0891143430503898
0.0891143430503898	0.184061656776877	0.184061656776877	0.184061656776877	0.144530028349559	0.298520255678555	0.0338786934954488	0.184061656776877	0.298520255678555	0.184061656776877	0.184061656776877	0.298520255678555	0.184061656776877	0.00114776587295857	0.0549461328416517	0.144530028349559	0.00794136613730256	0.184061656776877	0.184061656776877	0.000707689626248330	0.184061656776877	0.234405914689992	0.184061656776877	0.144530028349559	0.184061656776877	0.184061656776877	0.184061656776877	0.184061656776877	0.184061656776877	0.144530028349559	0.113488759476105	0.144530028349559	0.184061656776877	0.184061656776877	0.113488759476105	0.144530028349559	0.184061656776877	0.184061656776877	0.0699749135858219	0.184061656776877	0.184061656776877	0.0266024364720288	0.184061656776877	0.234405914689992	0.144530028349559	0.0101134762443168	0.0208889290947243	0.184061656776877	0.0431451410161392	0.184061656776877
0.184061656776877	0.144530028349559	0.144530028349559	0.144530028349559	0.113488759476105	0.144530028349559	0.0699749135858219	0.144530028349559	0.144530028349559	0.144530028349559	0.144530028349559	0.144530028349559	0.0891143430503898	0.00146170100830370	0.184061656776877	0.113488759476105	0.00384485089746967	0.144530028349559	0.144530028349559	0.00384485089746967	0.144530028349559	0.184061656776877	0.144530028349559	0.184061656776877	0.144530028349559	0.0891143430503898	0.144530028349559	0.144530028349559	0.144530028349559	0.113488759476105	0.0891143430503898	0.113488759476105	0.144530028349559	0.144530028349559	0.0891143430503898	0.113488759476105	0.144530028349559	0.144530028349559	0.144530028349559	0.234405914689992	0.234405914689992	0.0549461328416517	0.0891143430503898	0.113488759476105	0.113488759476105	0.00794136613730256	0.0164025336244377	0.144530028349559	0.0208889290947243	0.144530028349559
0.298520255678555	0.616580125722100	0.616580125722100	0.616580125722100	0.484154845777662	0.616580125722100	0.113488759476105	0.616580125722100	0.616580125722100	0.616580125722100	0.616580125722100	0.616580125722100	0.380171051435481	0.00237065864974458	0.184061656776877	0.484154845777662	0.0164025336244377	0.616580125722100	0.616580125722100	0.00384485089746967	1	0.484154845777662	0.616580125722100	0.785226162148269	0.616580125722100	0.616580125722100	0.616580125722100	0.616580125722100	0.616580125722100	0.484154845777662	0.380171051435481	0.484154845777662	0.616580125722100	0.616580125722100	0.380171051435481	0.484154845777662	0.616580125722100	0.616580125722100	0.234405914689992	0.616580125722100	0.616580125722100	0.144530028349559	0.380171051435481	0.484154845777662	0.484154845777662	0.0208889290947243	0.0431451410161392	0.616580125722100	0.0891143430503898	0.616580125722100
0.298520255678555	0.616580125722100	0.616580125722100	0.616580125722100	0.484154845777662	0.616580125722100	0.113488759476105	0.616580125722100	0.616580125722100	0.616580125722100	0.616580125722100	0.616580125722100	0.380171051435481	0.00237065864974458	0.184061656776877	0.484154845777662	0.0164025336244377	0.616580125722100	0.616580125722100	0.00237065864974458	0.616580125722100	0.484154845777662	0.616580125722100	0.484154845777662	0.616580125722100	0.380171051435481	0.616580125722100	0.616580125722100	0.616580125722100	0.484154845777662	0.380171051435481	0.484154845777662	0.616580125722100	0.616580125722100	0.380171051435481	0.484154845777662	0.616580125722100	0.616580125722100	0.234405914689992	0.616580125722100	0.616580125722100	0.0891143430503898	0.380171051435481	0.484154845777662	0.484154845777662	0.0208889290947243	0.0431451410161392	0.616580125722100	0.0891143430503898	0.616580125722100
0.298520255678555	0.616580125722100	0.616580125722100	0.616580125722100	0.484154845777662	0.616580125722100	0.113488759476105	0.616580125722100	0.616580125722100	0.616580125722100	0.616580125722100	0.616580125722100	0.380171051435481	0.00237065864974458	0.184061656776877	0.484154845777662	0.0164025336244377	0.616580125722100	0.616580125722100	0.00384485089746967	0.616580125722100	0.484154845777662	0.616580125722100	0.484154845777662	0.616580125722100	0.380171051435481	0.616580125722100	0.616580125722100	0.616580125722100	0.484154845777662	0.380171051435481	0.484154845777662	0.616580125722100	0.616580125722100	0.380171051435481	0.484154845777662	0.616580125722100	0.616580125722100	0.234405914689992	0.616580125722100	0.616580125722100	0.0891143430503898	0.380171051435481	0.484154845777662	0.484154845777662	0.0208889290947243	0.0431451410161392	0.616580125722100	0.0891143430503898	0.616580125722100
0.298520255678555	0.616580125722100	1	0.616580125722100	0.484154845777662	0.616580125722100	0.113488759476105	0.616580125722100	0.616580125722100	0.616580125722100	0.616580125722100	0.616580125722100	0.380171051435481	0.00384485089746967	0.184061656776877	0.484154845777662	0.0164025336244377	0.616580125722100	0.616580125722100	0.00237065864974458	0.616580125722100	0.484154845777662	0.616580125722100	0.484154845777662	0.616580125722100	0.380171051435481	0.616580125722100	0.616580125722100	0.616580125722100	0.484154845777662	0.380171051435481	0.484154845777662	0.616580125722100	0.616580125722100	0.380171051435481	0.484154845777662	0.616580125722100	0.616580125722100	0.234405914689992	0.616580125722100	0.616580125722100	0.0891143430503898	0.380171051435481	0.484154845777662	0.484154845777662	0.0338786934954488	0.0431451410161392	0.616580125722100	0.0891143430503898	0.616580125722100
0.298520255678555	0.616580125722100	0.616580125722100	0.616580125722100	0.484154845777662	1	0.113488759476105	0.616580125722100	0.616580125722100	0.616580125722100	0.616580125722100	1	0.616580125722100	0.00384485089746967	0.184061656776877	0.484154845777662	0.0164025336244377	0.616580125722100	0.616580125722100	0.00237065864974458	0.616580125722100	0.484154845777662	0.616580125722100	0.484154845777662	0.616580125722100	0.380171051435481	0.616580125722100	0.616580125722100	0.616580125722100	0.484154845777662	0.380171051435481	0.484154845777662	0.616580125722100	0.616580125722100	0.380171051435481	0.484154845777662	0.616580125722100	0.616580125722100	0.234405914689992	0.616580125722100	0.616580125722100	0.0891143430503898	0.380171051435481	0.484154845777662	0.484154845777662	0.0338786934954488	0.0699749135858219	0.616580125722100	0.0891143430503898	0.616580125722100
0.0338786934954488	0.0699749135858219	0.0699749135858219	0.0699749135858219	0.0549461328416517	0.0699749135858219	0.0891143430503898	0.0699749135858219	0.0699749135858219	0.0699749135858219	0.0699749135858219	0.0699749135858219	0.0431451410161392	0.00114776587295857	0.0208889290947243	0.0549461328416517	0.00301907751425244	0.0699749135858219	0.0699749135858219	0.000707689626248330	0.0699749135858219	0.0549461328416517	0.0699749135858219	0.0549461328416517	0.0699749135858219	0.0431451410161392	0.0699749135858219	0.0699749135858219	0.0699749135858219	0.0891143430503898	0.0699749135858219	0.0891143430503898	0.0699749135858219	0.0699749135858219	0.0699749135858219	0.0549461328416517	0.0699749135858219	0.0699749135858219	0.0431451410161392	0.0699749135858219	0.0699749135858219	0.0266024364720288	0.0699749135858219	0.0549461328416517	0.0549461328416517	0.0266024364720288	0.0208889290947243	0.113488759476105	0.0266024364720288	0.0699749135858219
0.234405914689992	0.484154845777662	0.484154845777662	0.484154845777662	0.380171051435481	0.484154845777662	0.144530028349559	0.484154845777662	0.484154845777662	0.484154845777662	0.484154845777662	0.484154845777662	0.298520255678555	0.00301907751425244	0.234405914689992	0.380171051435481	0.0128796985274252	0.484154845777662	0.484154845777662	0.00301907751425244	0.484154845777662	0.380171051435481	0.484154845777662	0.380171051435481	0.484154845777662	0.298520255678555	0.484154845777662	0.484154845777662	0.484154845777662	0.616580125722100	0.298520255678555	0.380171051435481	0.484154845777662	0.484154845777662	0.298520255678555	0.380171051435481	0.484154845777662	0.484154845777662	0.298520255678555	0.484154845777662	0.484154845777662	0.0699749135858219	0.298520255678555	0.380171051435481	0.380171051435481	0.0164025336244377	0.0891143430503898	0.785226162148269	0.0699749135858219	0.484154845777662
0.0431451410161392	0.0891143430503898	0.144530028349559	0.0891143430503898	0.0699749135858219	0.0891143430503898	0.0266024364720288	0.0891143430503898	0.0891143430503898	0.0891143430503898	0.0891143430503898	0.0891143430503898	0.0549461328416517	0.00237065864974458	0.0431451410161392	0.0699749135858219	0.00384485089746967	0.0891143430503898	0.0891143430503898	0.00384485089746967	0.0891143430503898	0.0699749135858219	0.0891143430503898	0.0699749135858219	0.0891143430503898	0.0549461328416517	0.0891143430503898	0.0891143430503898	0.0891143430503898	0.113488759476105	0.0891143430503898	0.0699749135858219	0.0891143430503898	0.0891143430503898	0.0549461328416517	0.0699749135858219	0.0891143430503898	0.0891143430503898	0.0891143430503898	0.0891143430503898	0.0891143430503898	0.0208889290947243	0.0549461328416517	0.0699749135858219	0.0699749135858219	0.00794136613730256	0.0266024364720288	0.144530028349559	0.0208889290947243	0.0891143430503898
0.144530028349559	0.113488759476105	0.113488759476105	0.113488759476105	0.0891143430503898	0.113488759476105	0.0208889290947243	0.113488759476105	0.113488759476105	0.113488759476105	0.113488759476105	0.113488759476105	0.0699749135858219	0.000436347358724421	0.0549461328416517	0.0891143430503898	0.00489648853134324	0.113488759476105	0.113488759476105	0.00794136613730256	0.113488759476105	0.0891143430503898	0.113488759476105	0.0891143430503898	0.113488759476105	0.0699749135858219	0.113488759476105	0.113488759476105	0.113488759476105	0.0891143430503898	0.0699749135858219	0.0891143430503898	0.113488759476105	0.113488759476105	0.0699749135858219	0.0891143430503898	0.113488759476105	0.113488759476105	0.113488759476105	0.113488759476105	0.184061656776877	0.0164025336244377	0.0699749135858219	0.0891143430503898	0.0891143430503898	0.00384485089746967	0.0128796985274252	0.113488759476105	0.0266024364720288	0.113488759476105
0.298520255678555	0.616580125722100	0.616580125722100	0.616580125722100	0.484154845777662	0.616580125722100	0.113488759476105	0.616580125722100	0.616580125722100	0.616580125722100	0.616580125722100	0.616580125722100	0.380171051435481	0.00237065864974458	0.184061656776877	0.484154845777662	0.0164025336244377	0.616580125722100	0.616580125722100	0.00237065864974458	0.616580125722100	0.484154845777662	0.616580125722100	0.484154845777662	0.616580125722100	0.380171051435481	0.616580125722100	0.616580125722100	0.616580125722100	0.484154845777662	0.380171051435481	0.484154845777662	0.616580125722100	1	0.380171051435481	0.484154845777662	0.616580125722100	0.616580125722100	0.234405914689992	0.616580125722100	0.616580125722100	0.0891143430503898	0.380171051435481	0.484154845777662	0.484154845777662	0.0208889290947243	0.0431451410161392	0.616580125722100	0.0891143430503898	0.616580125722100
0.298520255678555	0.616580125722100	0.616580125722100	0.616580125722100	0.484154845777662	0.616580125722100	0.113488759476105	0.616580125722100	0.616580125722100	0.616580125722100	0.616580125722100	0.616580125722100	0.380171051435481	0.00237065864974458	0.184061656776877	0.484154845777662	0.0164025336244377	0.616580125722100	0.616580125722100	0.00237065864974458	0.616580125722100	0.484154845777662	0.616580125722100	0.484154845777662	0.616580125722100	0.380171051435481	0.616580125722100	0.616580125722100	0.616580125722100	0.484154845777662	0.380171051435481	0.484154845777662	0.616580125722100	0.616580125722100	0.380171051435481	0.484154845777662	0.616580125722100	0.616580125722100	0.234405914689992	0.616580125722100	0.616580125722100	0.0891143430503898	0.380171051435481	0.484154845777662	0.484154845777662	0.0338786934954488	0.0699749135858219	0.616580125722100	0.0891143430503898	0.616580125722100
0.298520255678555	0.616580125722100	0.616580125722100	0.616580125722100	0.484154845777662	0.616580125722100	0.113488759476105	0.616580125722100	0.616580125722100	0.616580125722100	0.616580125722100	0.616580125722100	0.380171051435481	0.00237065864974458	0.184061656776877	0.484154845777662	0.0266024364720288	0.616580125722100	0.616580125722100	0.00384485089746967	0.616580125722100	0.484154845777662	0.616580125722100	0.484154845777662	0.616580125722100	0.380171051435481	0.616580125722100	0.616580125722100	0.616580125722100	0.484154845777662	0.380171051435481	0.484154845777662	0.616580125722100	0.616580125722100	0.380171051435481	0.484154845777662	0.616580125722100	0.616580125722100	0.380171051435481	0.616580125722100	0.616580125722100	0.0891143430503898	0.380171051435481	0.484154845777662	0.484154845777662	0.0208889290947243	0.0699749135858219	0.616580125722100	0.144530028349559	0.616580125722100
0.00794136613730256	0.0101134762443168	0.0101134762443168	0.0101134762443168	0.0128796985274252	0.0164025336244377	0.00489648853134324	0.0164025336244377	0.0164025336244377	0.0101134762443168	0.0101134762443168	0.0164025336244377	0.0164025336244377	0.000165886634157358	0.00489648853134324	0.00794136613730256	0.000707689626248330	0.0164025336244377	0.0101134762443168	0.000707689626248330	0.0101134762443168	0.0128796985274252	0.0101134762443168	0.00794136613730256	0.0101134762443168	0.00623576845420832	0.0101134762443168	0.0101134762443168	0.0164025336244377	0.00794136613730256	0.00623576845420832	0.00794136613730256	0.0101134762443168	0.0101134762443168	0.0101134762443168	0.00794136613730256	0.0101134762443168	0.0101134762443168	0.0101134762443168	0.0101134762443168	0.0164025336244377	0.00623576845420832	0.0164025336244377	0.00794136613730256	0.0128796985274252	0.00384485089746967	0.00186150319330253	0.0101134762443168	0.00384485089746967	0.0101134762443168
0.0699749135858219	0.144530028349559	0.144530028349559	0.144530028349559	0.113488759476105	0.144530028349559	0.0266024364720288	0.144530028349559	0.234405914689992	0.144530028349559	0.144530028349559	0.144530028349559	0.0891143430503898	0.000555696409211119	0.0431451410161392	0.113488759476105	0.00384485089746967	0.144530028349559	0.144530028349559	0.000901255791468014	0.234405914689992	0.184061656776877	0.144530028349559	0.184061656776877	0.144530028349559	0.234405914689992	0.144530028349559	0.234405914689992	0.234405914689992	0.113488759476105	0.0891143430503898	0.113488759476105	0.144530028349559	0.144530028349559	0.0891143430503898	0.113488759476105	0.144530028349559	0.144530028349559	0.0549461328416517	0.144530028349559	0.144530028349559	0.0338786934954488	0.0891143430503898	0.184061656776877	0.113488759476105	0.00794136613730256	0.0101134762443168	0.144530028349559	0.0208889290947243	0.144530028349559
0.298520255678555	0.616580125722100	0.616580125722100	0.616580125722100	0.484154845777662	0.616580125722100	0.184061656776877	0.616580125722100	0.616580125722100	0.616580125722100	0.616580125722100	0.616580125722100	0.380171051435481	0.00384485089746967	0.298520255678555	0.484154845777662	0.0164025336244377	0.616580125722100	0.616580125722100	0.00384485089746967	0.616580125722100	0.484154845777662	0.616580125722100	0.484154845777662	0.616580125722100	0.380171051435481	0.616580125722100	0.616580125722100	0.616580125722100	0.484154845777662	0.380171051435481	0.484154845777662	0.616580125722100	0.616580125722100	0.380171051435481	0.484154845777662	0.616580125722100	0.616580125722100	0.380171051435481	0.616580125722100	0.616580125722100	0.0891143430503898	0.380171051435481	0.484154845777662	0.484154845777662	0.0208889290947243	0.0699749135858219	0.616580125722100	0.0891143430503898	0.616580125722100
0.184061656776877	0.380171051435481	0.380171051435481	0.380171051435481	0.298520255678555	0.380171051435481	0.0699749135858219	0.380171051435481	0.380171051435481	0.380171051435481	0.380171051435481	0.380171051435481	0.234405914689992	0.00146170100830370	0.184061656776877	0.298520255678555	0.0164025336244377	0.380171051435481	0.380171051435481	0.00237065864974458	0.380171051435481	0.298520255678555	0.380171051435481	0.298520255678555	0.380171051435481	0.234405914689992	0.380171051435481	0.380171051435481	0.380171051435481	0.298520255678555	0.234405914689992	0.298520255678555	0.380171051435481	0.380171051435481	0.234405914689992	0.298520255678555	0.380171051435481	0.380171051435481	0.144530028349559	0.380171051435481	0.380171051435481	0.0891143430503898	0.616580125722100	0.298520255678555	0.298520255678555	0.0128796985274252	0.0266024364720288	0.380171051435481	0.0891143430503898	0.380171051435481
0.298520255678555	0.616580125722100	0.616580125722100	0.616580125722100	0.484154845777662	0.616580125722100	0.113488759476105	0.616580125722100	0.616580125722100	0.616580125722100	0.616580125722100	0.616580125722100	0.380171051435481	0.00237065864974458	0.184061656776877	0.484154845777662	0.0164025336244377	0.616580125722100	0.616580125722100	0.00237065864974458	0.616580125722100	0.484154845777662	0.616580125722100	0.484154845777662	0.616580125722100	0.380171051435481	0.616580125722100	0.616580125722100	0.616580125722100	0.484154845777662	0.380171051435481	0.484154845777662	0.616580125722100	0.616580125722100	0.380171051435481	0.484154845777662	0.616580125722100	0.616580125722100	0.234405914689992	0.616580125722100	0.616580125722100	0.0891143430503898	0.380171051435481	0.484154845777662	0.484154845777662	0.0208889290947243	0.0431451410161392	0.616580125722100	0.0891143430503898	0.616580125722100
0.0891143430503898	0.184061656776877	0.184061656776877	0.184061656776877	0.234405914689992	0.184061656776877	0.0549461328416517	0.298520255678555	0.184061656776877	0.184061656776877	0.184061656776877	0.184061656776877	0.113488759476105	0.00186150319330253	0.144530028349559	0.144530028349559	0.0128796985274252	0.184061656776877	0.184061656776877	0.00186150319330253	0.184061656776877	0.144530028349559	0.184061656776877	0.144530028349559	0.184061656776877	0.184061656776877	0.184061656776877	0.184061656776877	0.184061656776877	0.144530028349559	0.113488759476105	0.144530028349559	0.184061656776877	0.184061656776877	0.113488759476105	0.144530028349559	0.184061656776877	0.184061656776877	0.113488759476105	0.184061656776877	0.184061656776877	0.0266024364720288	0.113488759476105	0.144530028349559	0.144530028349559	0.0101134762443168	0.0208889290947243	0.184061656776877	0.0266024364720288	0.184061656776877
0.298520255678555	0.616580125722100	0.616580125722100	0.616580125722100	0.484154845777662	0.616580125722100	0.184061656776877	0.616580125722100	0.616580125722100	0.616580125722100	0.616580125722100	0.616580125722100	0.380171051435481	0.00384485089746967	0.298520255678555	0.484154845777662	0.0164025336244377	0.616580125722100	0.616580125722100	0.00384485089746967	0.616580125722100	0.484154845777662	0.616580125722100	0.484154845777662	0.616580125722100	0.380171051435481	0.616580125722100	0.616580125722100	0.616580125722100	0.484154845777662	0.380171051435481	0.484154845777662	0.616580125722100	0.616580125722100	0.380171051435481	0.484154845777662	0.616580125722100	0.616580125722100	0.380171051435481	0.616580125722100	0.616580125722100	0.0891143430503898	0.380171051435481	0.484154845777662	0.484154845777662	0.0208889290947243	0.0699749135858219	0.616580125722100	0.0891143430503898	0.616580125722100
0.234405914689992	0.484154845777662	0.484154845777662	0.484154845777662	0.616580125722100	0.484154845777662	0.144530028349559	0.785226162148269	0.484154845777662	0.484154845777662	0.484154845777662	0.484154845777662	0.298520255678555	0.00489648853134324	0.234405914689992	0.380171051435481	0.0128796985274252	0.484154845777662	0.484154845777662	0.00301907751425244	0.484154845777662	0.380171051435481	0.484154845777662	0.380171051435481	0.484154845777662	0.298520255678555	0.484154845777662	0.484154845777662	0.484154845777662	0.380171051435481	0.298520255678555	0.380171051435481	0.484154845777662	0.484154845777662	0.298520255678555	0.380171051435481	0.484154845777662	0.484154845777662	0.298520255678555	0.484154845777662	0.484154845777662	0.0699749135858219	0.298520255678555	0.380171051435481	0.380171051435481	0.0266024364720288	0.0549461328416517	0.484154845777662	0.0699749135858219	0.484154845777662
0.298520255678555	0.616580125722100	0.616580125722100	0.616580125722100	0.484154845777662	0.616580125722100	0.113488759476105	0.616580125722100	0.616580125722100	0.616580125722100	0.616580125722100	0.616580125722100	0.380171051435481	0.00384485089746967	0.184061656776877	0.484154845777662	0.0164025336244377	0.616580125722100	0.616580125722100	0.00237065864974458	0.616580125722100	0.484154845777662	0.616580125722100	0.484154845777662	0.616580125722100	0.380171051435481	0.616580125722100	0.616580125722100	0.616580125722100	0.484154845777662	0.380171051435481	0.484154845777662	0.616580125722100	0.616580125722100	0.380171051435481	0.484154845777662	0.616580125722100	0.616580125722100	0.234405914689992	0.616580125722100	0.616580125722100	0.0891143430503898	0.380171051435481	0.484154845777662	0.484154845777662	0.0208889290947243	0.0431451410161392	0.616580125722100	0.144530028349559	0.616580125722100
0.298520255678555	0.616580125722100	0.616580125722100	1	0.484154845777662	0.616580125722100	0.113488759476105	0.616580125722100	0.616580125722100	0.616580125722100	0.616580125722100	0.616580125722100	0.380171051435481	0.00237065864974458	0.184061656776877	0.484154845777662	0.0164025336244377	0.616580125722100	0.616580125722100	0.00237065864974458	0.616580125722100	0.484154845777662	0.616580125722100	0.484154845777662	0.616580125722100	0.380171051435481	0.616580125722100	0.616580125722100	0.616580125722100	0.484154845777662	0.380171051435481	0.484154845777662	0.616580125722100	0.616580125722100	0.380171051435481	0.484154845777662	0.616580125722100	0.616580125722100	0.234405914689992	0.616580125722100	0.616580125722100	0.0891143430503898	0.380171051435481	0.484154845777662	0.484154845777662	0.0208889290947243	0.0431451410161392	0.616580125722100	0.0891143430503898	0.616580125722100
0.298520255678555	0.616580125722100	0.616580125722100	0.616580125722100	0.484154845777662	1	0.113488759476105	0.616580125722100	0.616580125722100	0.616580125722100	0.616580125722100	1	0.616580125722100	0.00384485089746967	0.184061656776877	0.484154845777662	0.0164025336244377	0.616580125722100	0.616580125722100	0.00237065864974458	0.616580125722100	0.484154845777662	0.616580125722100	0.484154845777662	0.616580125722100	0.380171051435481	0.616580125722100	0.616580125722100	0.616580125722100	0.484154845777662	0.380171051435481	0.484154845777662	0.616580125722100	0.616580125722100	0.380171051435481	0.484154845777662	0.616580125722100	0.616580125722100	0.234405914689992	0.616580125722100	0.616580125722100	0.0891143430503898	0.380171051435481	0.484154845777662	0.484154845777662	0.0338786934954488	0.0699749135858219	0.616580125722100	0.0891143430503898	0.616580125722100
0.0338786934954488	0.0266024364720288	0.0266024364720288	0.0266024364720288	0.0208889290947243	0.0266024364720288	0.0128796985274252	0.0266024364720288	0.0266024364720288	0.0266024364720288	0.0266024364720288	0.0266024364720288	0.0164025336244377	0.000707689626248330	0.0891143430503898	0.0208889290947243	0.00301907751425244	0.0266024364720288	0.0266024364720288	0.0208889290947243	0.0431451410161392	0.0338786934954488	0.0266024364720288	0.0549461328416517	0.0266024364720288	0.0431451410161392	0.0266024364720288	0.0266024364720288	0.0431451410161392	0.0208889290947243	0.0266024364720288	0.0208889290947243	0.0266024364720288	0.0266024364720288	0.0164025336244377	0.0208889290947243	0.0266024364720288	0.0266024364720288	0.0431451410161392	0.0431451410161392	0.0431451410161392	0.0431451410161392	0.0431451410161392	0.0208889290947243	0.0338786934954488	0.00384485089746967	0.00794136613730256	0.0266024364720288	0.0101134762443168	0.0266024364720288
0.144530028349559	0.298520255678555	0.298520255678555	0.298520255678555	0.234405914689992	0.298520255678555	0.0549461328416517	0.298520255678555	0.298520255678555	0.298520255678555	0.298520255678555	0.298520255678555	0.184061656776877	0.00114776587295857	0.144530028349559	0.234405914689992	0.0208889290947243	0.298520255678555	0.298520255678555	0.00186150319330253	0.298520255678555	0.234405914689992	0.298520255678555	0.234405914689992	0.298520255678555	0.298520255678555	0.298520255678555	0.484154845777662	0.298520255678555	0.234405914689992	0.184061656776877	0.234405914689992	0.298520255678555	0.298520255678555	0.184061656776877	0.234405914689992	0.298520255678555	0.298520255678555	0.113488759476105	0.298520255678555	0.298520255678555	0.0431451410161392	0.298520255678555	0.234405914689992	0.234405914689992	0.0101134762443168	0.0208889290947243	0.298520255678555	0.0699749135858219	0.298520255678555
0.298520255678555	0.616580125722100	0.616580125722100	0.616580125722100	0.484154845777662	0.616580125722100	0.113488759476105	0.616580125722100	0.616580125722100	0.616580125722100	0.616580125722100	0.616580125722100	0.380171051435481	0.00237065864974458	0.184061656776877	0.484154845777662	0.0266024364720288	0.616580125722100	0.616580125722100	0.00237065864974458	0.616580125722100	0.484154845777662	0.616580125722100	0.484154845777662	0.616580125722100	0.380171051435481	0.616580125722100	0.616580125722100	0.616580125722100	0.484154845777662	0.380171051435481	0.484154845777662	0.616580125722100	0.616580125722100	0.380171051435481	0.484154845777662	0.616580125722100	0.616580125722100	0.234405914689992	0.616580125722100	0.616580125722100	0.0891143430503898	0.616580125722100	0.484154845777662	0.484154845777662	0.0208889290947243	0.0431451410161392	0.616580125722100	0.144530028349559	0.616580125722100
0.144530028349559	0.298520255678555	0.298520255678555	0.298520255678555	0.234405914689992	0.298520255678555	0.0549461328416517	0.298520255678555	0.298520255678555	0.298520255678555	0.298520255678555	0.298520255678555	0.184061656776877	0.00186150319330253	0.0891143430503898	0.234405914689992	0.0128796985274252	0.298520255678555	0.298520255678555	0.00186150319330253	0.298520255678555	0.234405914689992	0.298520255678555	0.234405914689992	0.298520255678555	0.298520255678555	0.298520255678555	0.484154845777662	0.298520255678555	0.234405914689992	0.298520255678555	0.234405914689992	0.298520255678555	0.298520255678555	0.184061656776877	0.234405914689992	0.298520255678555	0.298520255678555	0.113488759476105	0.298520255678555	0.298520255678555	0.0431451410161392	0.298520255678555	0.380171051435481	0.234405914689992	0.0101134762443168	0.0338786934954488	0.298520255678555	0.0699749135858219	0.298520255678555
0.234405914689992	0.484154845777662	0.484154845777662	0.484154845777662	0.380171051435481	0.484154845777662	0.0891143430503898	0.484154845777662	0.484154845777662	0.484154845777662	0.484154845777662	0.484154845777662	0.298520255678555	0.00186150319330253	0.144530028349559	0.380171051435481	0.0208889290947243	0.484154845777662	0.484154845777662	0.00301907751425244	0.785226162148269	0.380171051435481	0.484154845777662	0.616580125722100	0.484154845777662	0.484154845777662	0.484154845777662	0.484154845777662	0.484154845777662	0.380171051435481	0.298520255678555	0.380171051435481	0.484154845777662	0.484154845777662	0.298520255678555	0.380171051435481	0.484154845777662	0.484154845777662	0.184061656776877	0.484154845777662	0.484154845777662	0.113488759476105	0.484154845777662	0.380171051435481	0.380171051435481	0.0164025336244377	0.0338786934954488	0.484154845777662	0.113488759476105	0.484154845777662
0.144530028349559	0.298520255678555	0.298520255678555	0.298520255678555	0.234405914689992	0.298520255678555	0.0891143430503898	0.298520255678555	0.298520255678555	0.298520255678555	0.298520255678555	0.298520255678555	0.184061656776877	0.00186150319330253	0.144530028349559	0.234405914689992	0.00794136613730256	0.298520255678555	0.298520255678555	0.00489648853134324	0.298520255678555	0.380171051435481	0.298520255678555	0.380171051435481	0.298520255678555	0.184061656776877	0.298520255678555	0.298520255678555	0.484154845777662	0.234405914689992	0.184061656776877	0.234405914689992	0.298520255678555	0.298520255678555	0.184061656776877	0.234405914689992	0.298520255678555	0.298520255678555	0.113488759476105	0.484154845777662	0.298520255678555	0.0699749135858219	0.184061656776877	0.234405914689992	0.234405914689992	0.0266024364720288	0.0208889290947243	0.298520255678555	0.0431451410161392	0.298520255678555
0.234405914689992	0.484154845777662	0.484154845777662	0.484154845777662	0.380171051435481	0.484154845777662	0.0891143430503898	0.484154845777662	0.484154845777662	0.484154845777662	0.484154845777662	0.484154845777662	0.298520255678555	0.00186150319330253	0.144530028349559	0.380171051435481	0.0208889290947243	0.484154845777662	0.484154845777662	0.00301907751425244	0.785226162148269	0.380171051435481	0.484154845777662	0.616580125722100	0.484154845777662	0.484154845777662	0.484154845777662	0.484154845777662	0.484154845777662	0.380171051435481	0.298520255678555	0.380171051435481	0.484154845777662	0.484154845777662	0.298520255678555	0.380171051435481	0.484154845777662	0.484154845777662	0.184061656776877	0.484154845777662	0.484154845777662	0.113488759476105	0.484154845777662	0.380171051435481	0.380171051435481	0.0164025336244377	0.0338786934954488	0.484154845777662	0.113488759476105	0.484154845777662
0.234405914689992	0.484154845777662	0.484154845777662	0.484154845777662	0.380171051435481	0.484154845777662	0.0891143430503898	0.484154845777662	0.484154845777662	0.484154845777662	0.484154845777662	0.484154845777662	0.298520255678555	0.00301907751425244	0.144530028349559	0.380171051435481	0.0128796985274252	0.484154845777662	0.484154845777662	0.00489648853134324	0.785226162148269	0.380171051435481	0.484154845777662	0.616580125722100	0.484154845777662	0.484154845777662	0.484154845777662	0.484154845777662	0.484154845777662	0.380171051435481	0.484154845777662	0.380171051435481	0.484154845777662	0.484154845777662	0.298520255678555	0.380171051435481	0.484154845777662	0.484154845777662	0.184061656776877	0.484154845777662	0.484154845777662	0.113488759476105	0.298520255678555	0.380171051435481	0.380171051435481	0.0164025336244377	0.0549461328416517	0.484154845777662	0.0699749135858219	0.484154845777662
0.234405914689992	0.484154845777662	0.484154845777662	0.484154845777662	0.380171051435481	0.484154845777662	0.144530028349559	0.484154845777662	0.484154845777662	0.484154845777662	0.484154845777662	0.484154845777662	0.298520255678555	0.00301907751425244	0.144530028349559	0.380171051435481	0.0128796985274252	0.484154845777662	0.484154845777662	0.00489648853134324	0.484154845777662	0.380171051435481	0.484154845777662	0.380171051435481	0.484154845777662	0.298520255678555	0.484154845777662	0.484154845777662	0.484154845777662	0.380171051435481	0.484154845777662	0.380171051435481	0.484154845777662	0.484154845777662	0.298520255678555	0.380171051435481	0.484154845777662	0.484154845777662	0.184061656776877	0.484154845777662	0.484154845777662	0.113488759476105	0.298520255678555	0.380171051435481	0.380171051435481	0.0431451410161392	0.0549461328416517	0.484154845777662	0.0699749135858219	0.484154845777662
0.298520255678555	0.616580125722100	0.616580125722100	0.616580125722100	0.484154845777662	0.616580125722100	0.113488759476105	0.616580125722100	0.616580125722100	0.616580125722100	0.616580125722100	0.616580125722100	0.380171051435481	0.00237065864974458	0.184061656776877	0.484154845777662	0.0164025336244377	0.616580125722100	0.616580125722100	0.00237065864974458	0.616580125722100	0.484154845777662	0.616580125722100	0.484154845777662	0.616580125722100	0.380171051435481	0.616580125722100	0.616580125722100	0.616580125722100	0.484154845777662	0.380171051435481	0.484154845777662	0.616580125722100	0.616580125722100	0.380171051435481	0.484154845777662	0.616580125722100	0.616580125722100	0.234405914689992	0.616580125722100	0.616580125722100	0.0891143430503898	0.380171051435481	0.484154845777662	0.484154845777662	0.0208889290947243	0.0431451410161392	0.616580125722100	0.144530028349559	0.616580125722100
0.298520255678555	0.616580125722100	0.616580125722100	0.616580125722100	0.484154845777662	0.616580125722100	0.113488759476105	0.616580125722100	0.616580125722100	0.616580125722100	0.616580125722100	0.616580125722100	0.380171051435481	0.00237065864974458	0.184061656776877	0.484154845777662	0.0164025336244377	0.616580125722100	0.616580125722100	0.00237065864974458	0.616580125722100	0.484154845777662	0.616580125722100	0.484154845777662	0.616580125722100	0.380171051435481	0.616580125722100	0.616580125722100	0.616580125722100	0.484154845777662	0.380171051435481	0.484154845777662	0.616580125722100	0.616580125722100	0.380171051435481	0.484154845777662	0.616580125722100	0.616580125722100	0.234405914689992	0.616580125722100	0.616580125722100	0.0891143430503898	0.380171051435481	0.484154845777662	0.484154845777662	0.0208889290947243	0.0431451410161392	0.616580125722100	0.0891143430503898	1
0.298520255678555	0.616580125722100	0.616580125722100	0.616580125722100	0.484154845777662	0.616580125722100	0.113488759476105	0.616580125722100	0.616580125722100	0.616580125722100	0.616580125722100	0.616580125722100	0.380171051435481	0.00384485089746967	0.184061656776877	0.484154845777662	0.0164025336244377	0.616580125722100	0.616580125722100	0.00384485089746967	0.616580125722100	0.484154845777662	0.616580125722100	0.484154845777662	0.616580125722100	0.380171051435481	0.616580125722100	0.616580125722100	0.616580125722100	0.484154845777662	0.616580125722100	0.484154845777662	0.616580125722100	0.616580125722100	0.380171051435481	0.484154845777662	0.616580125722100	0.616580125722100	0.234405914689992	0.616580125722100	0.616580125722100	0.0891143430503898	0.380171051435481	0.484154845777662	0.484154845777662	0.0338786934954488	0.0699749135858219	0.616580125722100	0.0891143430503898	0.616580125722100
0.113488759476105	0.234405914689992	0.234405914689992	0.234405914689992	0.298520255678555	0.234405914689992	0.0699749135858219	0.380171051435481	0.234405914689992	0.234405914689992	0.234405914689992	0.234405914689992	0.144530028349559	0.00146170100830370	0.0699749135858219	0.184061656776877	0.00623576845420832	0.234405914689992	0.234405914689992	0.000901255791468014	0.234405914689992	0.184061656776877	0.234405914689992	0.184061656776877	0.234405914689992	0.144530028349559	0.234405914689992	0.234405914689992	0.234405914689992	0.298520255678555	0.144530028349559	0.184061656776877	0.234405914689992	0.234405914689992	0.144530028349559	0.184061656776877	0.234405914689992	0.234405914689992	0.0891143430503898	0.234405914689992	0.234405914689992	0.0549461328416517	0.234405914689992	0.184061656776877	0.184061656776877	0.0208889290947243	0.0266024364720288	0.380171051435481	0.0549461328416517	0.234405914689992
0.234405914689992	0.484154845777662	0.484154845777662	0.484154845777662	0.616580125722100	0.484154845777662	0.0891143430503898	0.785226162148269	0.484154845777662	0.484154845777662	0.484154845777662	0.484154845777662	0.298520255678555	0.00301907751425244	0.144530028349559	0.380171051435481	0.0128796985274252	0.484154845777662	0.484154845777662	0.00186150319330253	0.484154845777662	0.380171051435481	0.484154845777662	0.380171051435481	0.484154845777662	0.298520255678555	0.484154845777662	0.484154845777662	0.484154845777662	0.380171051435481	0.298520255678555	0.380171051435481	0.484154845777662	0.484154845777662	0.298520255678555	0.380171051435481	0.484154845777662	0.484154845777662	0.184061656776877	0.484154845777662	0.484154845777662	0.0699749135858219	0.298520255678555	0.380171051435481	0.380171051435481	0.0266024364720288	0.0338786934954488	0.484154845777662	0.0699749135858219	0.484154845777662
0.234405914689992	0.184061656776877	0.184061656776877	0.184061656776877	0.144530028349559	0.184061656776877	0.0549461328416517	0.184061656776877	0.184061656776877	0.184061656776877	0.184061656776877	0.184061656776877	0.113488759476105	0.000707689626248330	0.0891143430503898	0.144530028349559	0.00794136613730256	0.184061656776877	0.184061656776877	0.00489648853134324	0.184061656776877	0.144530028349559	0.184061656776877	0.144530028349559	0.184061656776877	0.184061656776877	0.184061656776877	0.184061656776877	0.184061656776877	0.144530028349559	0.113488759476105	0.144530028349559	0.184061656776877	0.184061656776877	0.113488759476105	0.144530028349559	0.184061656776877	0.184061656776877	0.184061656776877	0.184061656776877	0.298520255678555	0.0699749135858219	0.113488759476105	0.234405914689992	0.144530028349559	0.0101134762443168	0.0208889290947243	0.184061656776877	0.0431451410161392	0.184061656776877
0.380171051435481	0.484154845777662	0.484154845777662	0.484154845777662	0.380171051435481	0.484154845777662	0.0891143430503898	0.484154845777662	0.484154845777662	0.484154845777662	0.484154845777662	0.484154845777662	0.298520255678555	0.00186150319330253	0.144530028349559	0.380171051435481	0.0208889290947243	0.484154845777662	0.484154845777662	0.00301907751425244	0.484154845777662	0.380171051435481	0.484154845777662	0.380171051435481	0.484154845777662	0.298520255678555	0.484154845777662	0.484154845777662	0.484154845777662	0.380171051435481	0.298520255678555	0.380171051435481	0.484154845777662	0.484154845777662	0.298520255678555	0.380171051435481	0.484154845777662	0.484154845777662	0.184061656776877	0.484154845777662	0.484154845777662	0.0699749135858219	0.484154845777662	0.380171051435481	0.380171051435481	0.0164025336244377	0.0338786934954488	0.484154845777662	0.113488759476105	0.484154845777662
0.234405914689992	0.484154845777662	0.484154845777662	0.484154845777662	0.380171051435481	0.785226162148269	0.0891143430503898	0.484154845777662	0.484154845777662	0.484154845777662	0.484154845777662	0.785226162148269	0.484154845777662	0.00301907751425244	0.144530028349559	0.380171051435481	0.0128796985274252	0.484154845777662	0.484154845777662	0.00186150319330253	0.484154845777662	0.380171051435481	0.484154845777662	0.380171051435481	0.484154845777662	0.298520255678555	0.484154845777662	0.484154845777662	0.484154845777662	0.380171051435481	0.298520255678555	0.380171051435481	0.484154845777662	0.484154845777662	0.298520255678555	0.380171051435481	0.484154845777662	0.484154845777662	0.184061656776877	0.484154845777662	0.484154845777662	0.0699749135858219	0.298520255678555	0.380171051435481	0.380171051435481	0.0431451410161392	0.0549461328416517	0.484154845777662	0.0699749135858219	0.484154845777662
0.234405914689992	0.484154845777662	0.484154845777662	0.484154845777662	0.380171051435481	0.484154845777662	0.144530028349559	0.484154845777662	0.484154845777662	0.484154845777662	0.484154845777662	0.484154845777662	0.298520255678555	0.00301907751425244	0.234405914689992	0.380171051435481	0.0128796985274252	0.484154845777662	0.484154845777662	0.00489648853134324	0.484154845777662	0.380171051435481	0.484154845777662	0.380171051435481	0.484154845777662	0.298520255678555	0.484154845777662	0.484154845777662	0.484154845777662	0.380171051435481	0.298520255678555	0.380171051435481	0.484154845777662	0.484154845777662	0.298520255678555	0.380171051435481	0.484154845777662	0.484154845777662	0.298520255678555	0.484154845777662	0.484154845777662	0.0699749135858219	0.298520255678555	0.380171051435481	0.380171051435481	0.0164025336244377	0.0549461328416517	0.484154845777662	0.113488759476105	0.484154845777662
0.298520255678555	0.616580125722100	0.616580125722100	0.616580125722100	0.484154845777662	0.616580125722100	0.184061656776877	0.616580125722100	0.616580125722100	0.616580125722100	0.616580125722100	0.616580125722100	0.380171051435481	0.00384485089746967	0.298520255678555	0.484154845777662	0.0164025336244377	0.616580125722100	0.616580125722100	0.00384485089746967	0.616580125722100	0.484154845777662	0.616580125722100	0.484154845777662	0.616580125722100	0.380171051435481	0.616580125722100	0.616580125722100	0.616580125722100	0.484154845777662	0.380171051435481	0.484154845777662	0.616580125722100	0.616580125722100	0.380171051435481	0.484154845777662	0.616580125722100	0.616580125722100	0.380171051435481	0.616580125722100	0.616580125722100	0.0891143430503898	0.380171051435481	0.484154845777662	0.484154845777662	0.0208889290947243	0.0699749135858219	0.616580125722100	0.0891143430503898	0.616580125722100
0.298520255678555	0.616580125722100	0.616580125722100	0.616580125722100	0.484154845777662	0.616580125722100	0.113488759476105	0.616580125722100	0.616580125722100	0.616580125722100	0.616580125722100	0.616580125722100	0.380171051435481	0.00237065864974458	0.184061656776877	0.484154845777662	0.0164025336244377	0.616580125722100	0.616580125722100	0.00237065864974458	0.616580125722100	0.484154845777662	0.616580125722100	0.484154845777662	0.616580125722100	0.380171051435481	0.616580125722100	0.616580125722100	0.616580125722100	0.484154845777662	0.380171051435481	0.484154845777662	0.616580125722100	0.616580125722100	0.380171051435481	0.484154845777662	0.616580125722100	1	0.234405914689992	0.616580125722100	0.616580125722100	0.0891143430503898	0.380171051435481	0.484154845777662	0.484154845777662	0.0208889290947243	0.0431451410161392	0.616580125722100	0.0891143430503898	0.616580125722100
0.380171051435481	0.484154845777662	0.484154845777662	0.484154845777662	0.380171051435481	0.484154845777662	0.144530028349559	0.484154845777662	0.484154845777662	0.484154845777662	0.484154845777662	0.484154845777662	0.298520255678555	0.00186150319330253	0.234405914689992	0.380171051435481	0.0128796985274252	0.484154845777662	0.484154845777662	0.00301907751425244	0.484154845777662	0.380171051435481	0.484154845777662	0.380171051435481	0.484154845777662	0.298520255678555	0.484154845777662	0.484154845777662	0.484154845777662	0.380171051435481	0.298520255678555	0.380171051435481	0.484154845777662	0.484154845777662	0.298520255678555	0.380171051435481	0.484154845777662	0.484154845777662	0.298520255678555	0.484154845777662	0.785226162148269	0.113488759476105	0.484154845777662	0.380171051435481	0.380171051435481	0.0266024364720288	0.0338786934954488	0.484154845777662	0.0699749135858219	0.484154845777662
0.484154845777662	0.616580125722100	0.616580125722100	0.616580125722100	0.484154845777662	0.616580125722100	0.113488759476105	0.616580125722100	0.616580125722100	0.616580125722100	0.616580125722100	0.616580125722100	0.380171051435481	0.00237065864974458	0.298520255678555	0.484154845777662	0.0164025336244377	0.616580125722100	0.616580125722100	0.00384485089746967	0.616580125722100	0.484154845777662	0.616580125722100	0.484154845777662	0.616580125722100	0.380171051435481	0.616580125722100	0.616580125722100	0.616580125722100	0.484154845777662	0.380171051435481	0.484154845777662	0.616580125722100	0.616580125722100	0.380171051435481	0.484154845777662	0.616580125722100	0.616580125722100	0.380171051435481	0.616580125722100	1	0.0891143430503898	0.380171051435481	0.484154845777662	0.484154845777662	0.0208889290947243	0.0431451410161392	0.616580125722100	0.0891143430503898	0.616580125722100
0.298520255678555	0.616580125722100	0.616580125722100	0.616580125722100	0.484154845777662	0.616580125722100	0.184061656776877	0.616580125722100	0.616580125722100	0.616580125722100	0.616580125722100	0.616580125722100	0.380171051435481	0.00384485089746967	0.298520255678555	0.484154845777662	0.0164025336244377	0.616580125722100	0.616580125722100	0.00384485089746967	0.616580125722100	0.484154845777662	0.616580125722100	0.484154845777662	0.616580125722100	0.380171051435481	0.616580125722100	0.616580125722100	0.616580125722100	0.484154845777662	0.380171051435481	0.484154845777662	0.616580125722100	0.616580125722100	0.380171051435481	0.484154845777662	0.616580125722100	0.616580125722100	0.380171051435481	0.616580125722100	0.616580125722100	0.0891143430503898	0.380171051435481	0.484154845777662	0.484154845777662	0.0208889290947243	0.0699749135858219	0.616580125722100	0.0891143430503898	0.616580125722100
0.298520255678555	0.616580125722100	0.616580125722100	0.616580125722100	0.484154845777662	0.616580125722100	0.113488759476105	0.616580125722100	0.616580125722100	0.616580125722100	0.616580125722100	0.616580125722100	0.380171051435481	0.00237065864974458	0.184061656776877	0.484154845777662	0.0164025336244377	0.616580125722100	0.616580125722100	0.00237065864974458	0.616580125722100	0.484154845777662	0.616580125722100	0.484154845777662	0.616580125722100	0.380171051435481	0.616580125722100	0.616580125722100	0.616580125722100	0.484154845777662	0.380171051435481	0.484154845777662	0.616580125722100	0.616580125722100	0.380171051435481	0.484154845777662	0.616580125722100	0.616580125722100	0.234405914689992	0.616580125722100	0.616580125722100	0.0891143430503898	0.380171051435481	0.484154845777662	0.484154845777662	0.0208889290947243	0.0431451410161392	0.616580125722100	0.0891143430503898	0.616580125722100
0.298520255678555	0.616580125722100	0.616580125722100	0.616580125722100	0.484154845777662	0.616580125722100	0.113488759476105	0.616580125722100	0.616580125722100	0.616580125722100	0.616580125722100	0.616580125722100	0.380171051435481	0.00384485089746967	0.184061656776877	0.484154845777662	0.0164025336244377	0.616580125722100	0.616580125722100	0.00237065864974458	0.616580125722100	0.484154845777662	0.616580125722100	0.484154845777662	0.616580125722100	0.380171051435481	0.616580125722100	0.616580125722100	0.616580125722100	0.484154845777662	0.380171051435481	0.484154845777662	0.616580125722100	0.616580125722100	0.380171051435481	0.484154845777662	0.616580125722100	0.616580125722100	0.234405914689992	0.616580125722100	0.616580125722100	0.144530028349559	0.380171051435481	0.484154845777662	0.484154845777662	0.0208889290947243	0.0431451410161392	0.616580125722100	0.0891143430503898	0.616580125722100
0.298520255678555	0.616580125722100	0.616580125722100	0.616580125722100	0.484154845777662	0.616580125722100	0.113488759476105	0.616580125722100	0.616580125722100	0.616580125722100	0.616580125722100	0.616580125722100	0.380171051435481	0.00237065864974458	0.184061656776877	0.484154845777662	0.0164025336244377	0.616580125722100	0.616580125722100	0.00237065864974458	0.616580125722100	0.484154845777662	0.616580125722100	0.484154845777662	0.616580125722100	0.380171051435481	0.616580125722100	0.616580125722100	0.616580125722100	0.484154845777662	0.380171051435481	0.484154845777662	0.616580125722100	0.616580125722100	0.380171051435481	0.484154845777662	0.616580125722100	0.616580125722100	0.234405914689992	0.616580125722100	0.616580125722100	0.0891143430503898	0.380171051435481	0.484154845777662	0.484154845777662	0.0208889290947243	0.0431451410161392	0.616580125722100	0.0891143430503898	0.616580125722100
0.298520255678555	0.616580125722100	0.616580125722100	0.616580125722100	0.484154845777662	0.616580125722100	0.113488759476105	0.616580125722100	0.616580125722100	0.616580125722100	0.616580125722100	0.616580125722100	0.380171051435481	0.00237065864974458	0.184061656776877	0.484154845777662	0.0164025336244377	0.616580125722100	0.616580125722100	0.00237065864974458	0.616580125722100	0.484154845777662	0.616580125722100	0.484154845777662	0.616580125722100	0.380171051435481	0.616580125722100	0.616580125722100	0.616580125722100	0.484154845777662	0.380171051435481	0.484154845777662	0.616580125722100	0.616580125722100	0.380171051435481	0.484154845777662	0.616580125722100	0.616580125722100	0.234405914689992	0.616580125722100	0.616580125722100	0.0891143430503898	0.380171051435481	0.484154845777662	0.484154845777662	0.0208889290947243	0.0431451410161392	0.616580125722100	0.0891143430503898	0.616580125722100
0.184061656776877	0.380171051435481	0.380171051435481	0.380171051435481	0.298520255678555	0.380171051435481	0.0699749135858219	0.380171051435481	0.380171051435481	0.380171051435481	0.380171051435481	0.380171051435481	0.234405914689992	0.00146170100830370	0.113488759476105	0.298520255678555	0.0266024364720288	0.380171051435481	0.380171051435481	0.00237065864974458	0.616580125722100	0.298520255678555	0.380171051435481	0.484154845777662	0.380171051435481	0.380171051435481	0.380171051435481	0.380171051435481	0.380171051435481	0.298520255678555	0.234405914689992	0.298520255678555	0.380171051435481	0.380171051435481	0.234405914689992	0.298520255678555	0.380171051435481	0.380171051435481	0.144530028349559	0.380171051435481	0.380171051435481	0.0891143430503898	0.234405914689992	0.298520255678555	0.298520255678555	0.0128796985274252	0.0266024364720288	0.380171051435481	0.0549461328416517	0.380171051435481
0.0891143430503898	0.184061656776877	0.184061656776877	0.184061656776877	0.144530028349559	0.184061656776877	0.0891143430503898	0.184061656776877	0.184061656776877	0.184061656776877	0.184061656776877	0.184061656776877	0.113488759476105	0.00186150319330253	0.0891143430503898	0.144530028349559	0.00794136613730256	0.184061656776877	0.184061656776877	0.00301907751425244	0.184061656776877	0.144530028349559	0.184061656776877	0.144530028349559	0.184061656776877	0.113488759476105	0.184061656776877	0.184061656776877	0.184061656776877	0.234405914689992	0.184061656776877	0.144530028349559	0.184061656776877	0.184061656776877	0.113488759476105	0.144530028349559	0.184061656776877	0.184061656776877	0.113488759476105	0.184061656776877	0.184061656776877	0.0431451410161392	0.113488759476105	0.144530028349559	0.144530028349559	0.0431451410161392	0.0891143430503898	0.298520255678555	0.0266024364720288	0.184061656776877
0.234405914689992	0.484154845777662	0.484154845777662	0.484154845777662	0.380171051435481	0.484154845777662	0.144530028349559	0.484154845777662	0.484154845777662	0.484154845777662	0.484154845777662	0.484154845777662	0.298520255678555	0.00489648853134324	0.234405914689992	0.380171051435481	0.0128796985274252	0.484154845777662	0.484154845777662	0.00489648853134324	0.484154845777662	0.380171051435481	0.484154845777662	0.380171051435481	0.484154845777662	0.298520255678555	0.484154845777662	0.484154845777662	0.484154845777662	0.380171051435481	0.484154845777662	0.380171051435481	0.484154845777662	0.484154845777662	0.298520255678555	0.380171051435481	0.484154845777662	0.484154845777662	0.298520255678555	0.484154845777662	0.484154845777662	0.0699749135858219	0.298520255678555	0.380171051435481	0.380171051435481	0.0266024364720288	0.0891143430503898	0.484154845777662	0.0699749135858219	0.484154845777662
0.144530028349559	0.298520255678555	0.298520255678555	0.298520255678555	0.380171051435481	0.298520255678555	0.0891143430503898	0.484154845777662	0.298520255678555	0.298520255678555	0.298520255678555	0.298520255678555	0.184061656776877	0.00301907751425244	0.144530028349559	0.234405914689992	0.00794136613730256	0.298520255678555	0.298520255678555	0.00186150319330253	0.298520255678555	0.234405914689992	0.298520255678555	0.234405914689992	0.298520255678555	0.184061656776877	0.298520255678555	0.298520255678555	0.298520255678555	0.234405914689992	0.184061656776877	0.234405914689992	0.484154845777662	0.298520255678555	0.184061656776877	0.234405914689992	0.298520255678555	0.298520255678555	0.184061656776877	0.298520255678555	0.298520255678555	0.0431451410161392	0.184061656776877	0.234405914689992	0.234405914689992	0.0164025336244377	0.0338786934954488	0.298520255678555	0.0431451410161392	0.298520255678555
0.298520255678555	0.616580125722100	0.616580125722100	0.616580125722100	0.484154845777662	0.616580125722100	0.113488759476105	0.616580125722100	0.616580125722100	0.616580125722100	0.616580125722100	0.616580125722100	0.380171051435481	0.00384485089746967	0.184061656776877	0.484154845777662	0.0164025336244377	0.616580125722100	0.616580125722100	0.00384485089746967	0.616580125722100	0.484154845777662	0.616580125722100	0.484154845777662	0.616580125722100	0.380171051435481	0.616580125722100	0.616580125722100	0.616580125722100	0.484154845777662	0.380171051435481	0.484154845777662	0.616580125722100	0.616580125722100	0.380171051435481	0.484154845777662	0.616580125722100	0.616580125722100	0.234405914689992	0.616580125722100	0.616580125722100	0.0891143430503898	0.380171051435481	0.484154845777662	0.785226162148269	0.0208889290947243	0.0431451410161392	0.616580125722100	0.0891143430503898	0.616580125722100
0.0338786934954488	0.0431451410161392	0.0699749135858219	0.0431451410161392	0.0891143430503898	0.0431451410161392	0.0208889290947243	0.0699749135858219	0.0431451410161392	0.0431451410161392	0.0431451410161392	0.0431451410161392	0.0266024364720288	0.00186150319330253	0.0338786934954488	0.0338786934954488	0.00114776587295857	0.0431451410161392	0.0431451410161392	0.00114776587295857	0.0431451410161392	0.0338786934954488	0.0431451410161392	0.0338786934954488	0.0431451410161392	0.0266024364720288	0.0431451410161392	0.0431451410161392	0.0431451410161392	0.0891143430503898	0.0266024364720288	0.0338786934954488	0.0431451410161392	0.0431451410161392	0.0431451410161392	0.0549461328416517	0.0431451410161392	0.0431451410161392	0.0699749135858219	0.0431451410161392	0.0699749135858219	0.00623576845420832	0.0266024364720288	0.0338786934954488	0.0338786934954488	0.00623576845420832	0.00794136613730256	0.0699749135858219	0.0101134762443168	0.0431451410161392
0.298520255678555	0.616580125722100	0.616580125722100	0.616580125722100	0.484154845777662	1	0.113488759476105	0.616580125722100	0.616580125722100	0.616580125722100	0.616580125722100	1	0.616580125722100	0.00384485089746967	0.184061656776877	0.484154845777662	0.0164025336244377	0.616580125722100	0.616580125722100	0.00237065864974458	0.616580125722100	0.484154845777662	0.616580125722100	0.484154845777662	0.616580125722100	0.380171051435481	0.616580125722100	0.616580125722100	0.616580125722100	0.484154845777662	0.380171051435481	0.484154845777662	0.616580125722100	0.616580125722100	0.380171051435481	0.484154845777662	0.616580125722100	0.616580125722100	0.234405914689992	0.616580125722100	0.616580125722100	0.0891143430503898	0.380171051435481	0.484154845777662	0.484154845777662	0.0338786934954488	0.0699749135858219	0.616580125722100	0.0891143430503898	0.616580125722100
0.298520255678555	0.616580125722100	0.616580125722100	0.616580125722100	0.484154845777662	0.616580125722100	0.113488759476105	0.616580125722100	0.616580125722100	0.616580125722100	0.616580125722100	0.616580125722100	0.380171051435481	0.00237065864974458	0.298520255678555	0.484154845777662	0.0266024364720288	0.616580125722100	0.616580125722100	0.00384485089746967	0.616580125722100	0.484154845777662	0.616580125722100	0.484154845777662	0.616580125722100	0.616580125722100	0.616580125722100	0.616580125722100	0.616580125722100	0.484154845777662	0.380171051435481	0.484154845777662	0.616580125722100	0.616580125722100	0.380171051435481	0.484154845777662	0.616580125722100	0.616580125722100	0.234405914689992	0.616580125722100	0.616580125722100	0.0891143430503898	0.380171051435481	0.484154845777662	0.484154845777662	0.0208889290947243	0.0431451410161392	0.616580125722100	0.0891143430503898	0.616580125722100
0.144530028349559	0.298520255678555	0.298520255678555	0.298520255678555	0.234405914689992	0.298520255678555	0.0891143430503898	0.298520255678555	0.298520255678555	0.298520255678555	0.298520255678555	0.298520255678555	0.184061656776877	0.00186150319330253	0.144530028349559	0.234405914689992	0.00794136613730256	0.298520255678555	0.298520255678555	0.00186150319330253	0.298520255678555	0.234405914689992	0.298520255678555	0.234405914689992	0.298520255678555	0.184061656776877	0.298520255678555	0.298520255678555	0.298520255678555	0.380171051435481	0.184061656776877	0.234405914689992	0.298520255678555	0.298520255678555	0.184061656776877	0.234405914689992	0.298520255678555	0.298520255678555	0.184061656776877	0.298520255678555	0.298520255678555	0.0431451410161392	0.184061656776877	0.234405914689992	0.380171051435481	0.0101134762443168	0.0549461328416517	0.484154845777662	0.0699749135858219	0.298520255678555
0.113488759476105	0.234405914689992	0.234405914689992	0.234405914689992	0.184061656776877	0.380171051435481	0.0431451410161392	0.234405914689992	0.234405914689992	0.234405914689992	0.234405914689992	0.380171051435481	0.234405914689992	0.00146170100830370	0.0699749135858219	0.184061656776877	0.0101134762443168	0.234405914689992	0.234405914689992	0.000901255791468014	0.234405914689992	0.184061656776877	0.234405914689992	0.184061656776877	0.234405914689992	0.144530028349559	0.234405914689992	0.234405914689992	0.234405914689992	0.298520255678555	0.234405914689992	0.184061656776877	0.234405914689992	0.234405914689992	0.144530028349559	0.184061656776877	0.234405914689992	0.234405914689992	0.0891143430503898	0.234405914689992	0.234405914689992	0.0338786934954488	0.144530028349559	0.184061656776877	0.184061656776877	0.0128796985274252	0.0431451410161392	0.380171051435481	0.0338786934954488	0.380171051435481
0.298520255678555	0.616580125722100	0.616580125722100	0.616580125722100	0.484154845777662	0.616580125722100	0.184061656776877	0.616580125722100	0.616580125722100	0.616580125722100	0.616580125722100	0.616580125722100	0.380171051435481	0.00384485089746967	0.298520255678555	0.484154845777662	0.0164025336244377	0.616580125722100	0.616580125722100	0.00384485089746967	0.616580125722100	0.484154845777662	0.616580125722100	0.484154845777662	0.616580125722100	0.380171051435481	0.616580125722100	0.616580125722100	0.616580125722100	0.484154845777662	0.380171051435481	0.484154845777662	0.616580125722100	0.616580125722100	0.380171051435481	0.484154845777662	0.616580125722100	0.616580125722100	0.380171051435481	0.616580125722100	0.616580125722100	0.0891143430503898	0.380171051435481	0.484154845777662	0.484154845777662	0.0208889290947243	0.0699749135858219	0.616580125722100	0.0891143430503898	0.616580125722100
0.234405914689992	0.484154845777662	0.484154845777662	0.484154845777662	0.380171051435481	0.484154845777662	0.0891143430503898	0.484154845777662	0.484154845777662	0.484154845777662	0.484154845777662	0.484154845777662	0.298520255678555	0.00186150319330253	0.144530028349559	0.380171051435481	0.0128796985274252	0.484154845777662	0.484154845777662	0.00186150319330253	0.484154845777662	0.380171051435481	0.484154845777662	0.380171051435481	0.484154845777662	0.298520255678555	0.484154845777662	0.484154845777662	0.484154845777662	0.380171051435481	0.298520255678555	0.380171051435481	0.484154845777662	0.484154845777662	0.298520255678555	0.380171051435481	0.484154845777662	0.484154845777662	0.184061656776877	0.484154845777662	0.484154845777662	0.0699749135858219	0.298520255678555	0.380171051435481	0.380171051435481	0.0266024364720288	0.0549461328416517	0.484154845777662	0.0699749135858219	0.484154845777662
0.144530028349559	0.298520255678555	0.298520255678555	0.298520255678555	0.234405914689992	0.298520255678555	0.0549461328416517	0.298520255678555	0.298520255678555	0.298520255678555	0.298520255678555	0.298520255678555	0.184061656776877	0.00114776587295857	0.0891143430503898	0.234405914689992	0.00794136613730256	0.298520255678555	0.298520255678555	0.00301907751425244	0.298520255678555	0.234405914689992	0.298520255678555	0.234405914689992	0.298520255678555	0.184061656776877	0.298520255678555	0.298520255678555	0.484154845777662	0.380171051435481	0.184061656776877	0.234405914689992	0.298520255678555	0.298520255678555	0.184061656776877	0.234405914689992	0.298520255678555	0.298520255678555	0.113488759476105	0.298520255678555	0.298520255678555	0.0431451410161392	0.184061656776877	0.234405914689992	0.234405914689992	0.0164025336244377	0.0338786934954488	0.484154845777662	0.0431451410161392	0.298520255678555
0.113488759476105	0.234405914689992	0.234405914689992	0.234405914689992	0.184061656776877	0.380171051435481	0.0431451410161392	0.234405914689992	0.380171051435481	0.234405914689992	0.234405914689992	0.380171051435481	0.234405914689992	0.00146170100830370	0.0699749135858219	0.184061656776877	0.00623576845420832	0.234405914689992	0.234405914689992	0.00146170100830370	0.234405914689992	0.298520255678555	0.234405914689992	0.184061656776877	0.234405914689992	0.144530028349559	0.234405914689992	0.234405914689992	0.234405914689992	0.184061656776877	0.144530028349559	0.184061656776877	0.234405914689992	0.234405914689992	0.144530028349559	0.184061656776877	0.234405914689992	0.234405914689992	0.0891143430503898	0.234405914689992	0.234405914689992	0.0338786934954488	0.144530028349559	0.184061656776877	0.184061656776877	0.0128796985274252	0.0266024364720288	0.234405914689992	0.0549461328416517	0.234405914689992
0.298520255678555	0.616580125722100	0.616580125722100	0.616580125722100	0.484154845777662	0.616580125722100	0.184061656776877	0.616580125722100	0.616580125722100	0.616580125722100	0.616580125722100	0.616580125722100	0.380171051435481	0.00237065864974458	0.184061656776877	0.484154845777662	0.0164025336244377	0.616580125722100	0.616580125722100	0.00384485089746967	0.616580125722100	0.484154845777662	0.616580125722100	0.484154845777662	0.616580125722100	0.380171051435481	0.616580125722100	0.616580125722100	0.616580125722100	0.484154845777662	0.380171051435481	0.484154845777662	0.616580125722100	0.616580125722100	0.380171051435481	0.484154845777662	0.616580125722100	0.616580125722100	0.234405914689992	0.616580125722100	0.616580125722100	0.144530028349559	0.380171051435481	0.484154845777662	0.484154845777662	0.0338786934954488	0.0431451410161392	0.616580125722100	0.0891143430503898	0.616580125722100
0.0891143430503898	0.184061656776877	0.184061656776877	0.184061656776877	0.144530028349559	0.298520255678555	0.0549461328416517	0.184061656776877	0.184061656776877	0.184061656776877	0.184061656776877	0.298520255678555	0.184061656776877	0.00301907751425244	0.0891143430503898	0.144530028349559	0.00794136613730256	0.184061656776877	0.184061656776877	0.00301907751425244	0.184061656776877	0.144530028349559	0.184061656776877	0.144530028349559	0.184061656776877	0.113488759476105	0.184061656776877	0.184061656776877	0.184061656776877	0.234405914689992	0.113488759476105	0.144530028349559	0.184061656776877	0.184061656776877	0.113488759476105	0.144530028349559	0.184061656776877	0.184061656776877	0.298520255678555	0.184061656776877	0.184061656776877	0.0266024364720288	0.113488759476105	0.144530028349559	0.144530028349559	0.0164025336244377	0.144530028349559	0.298520255678555	0.0699749135858219	0.184061656776877
0.000436347358724421	0.000901255791468014	0.000555696409211119	0.000555696409211119	0.000707689626248330	0.000555696409211119	0.00186150319330253	0.000555696409211119	0.000901255791468014	0.000555696409211119	0.000555696409211119	0.000555696409211119	0.000342631361854711	2.39755999375759e-05	0.000707689626248330	0.000436347358724421	0.000165886634157358	0.000555696409211119	0.000555696409211119	6.30652961266958e-05	0.000555696409211119	0.000707689626248330	0.000555696409211119	0.000436347358724421	0.000555696409211119	0.000555696409211119	0.000555696409211119	0.000555696409211119	0.000555696409211119	0.000436347358724421	0.000342631361854711	0.00114776587295857	0.000901255791468014	0.000555696409211119	0.000555696409211119	0.000436347358724421	0.000555696409211119	0.000555696409211119	0.000555696409211119	0.000555696409211119	0.000901255791468014	0.000211259688168712	0.000555696409211119	0.000436347358724421	0.000707689626248330	0.000211259688168712	0.000102282401744360	0.000555696409211119	0.000211259688168712	0.000555696409211119
0.234405914689992	0.484154845777662	0.484154845777662	0.484154845777662	0.380171051435481	0.484154845777662	0.0891143430503898	0.484154845777662	0.484154845777662	0.484154845777662	0.484154845777662	0.484154845777662	0.298520255678555	0.00301907751425244	0.144530028349559	0.380171051435481	0.0208889290947243	0.484154845777662	0.484154845777662	0.00301907751425244	0.484154845777662	0.380171051435481	0.484154845777662	0.380171051435481	0.484154845777662	0.298520255678555	0.484154845777662	0.484154845777662	0.484154845777662	0.616580125722100	0.298520255678555	0.380171051435481	0.484154845777662	0.484154845777662	0.484154845777662	0.616580125722100	0.484154845777662	0.484154845777662	0.298520255678555	0.484154845777662	0.484154845777662	0.0699749135858219	0.298520255678555	0.380171051435481	0.380171051435481	0.0164025336244377	0.0549461328416517	0.484154845777662	0.113488759476105	0.484154845777662
0.298520255678555	0.616580125722100	0.616580125722100	0.616580125722100	0.484154845777662	0.616580125722100	0.113488759476105	0.616580125722100	0.616580125722100	0.616580125722100	0.616580125722100	0.616580125722100	0.380171051435481	0.00237065864974458	0.184061656776877	0.484154845777662	0.0164025336244377	0.616580125722100	0.616580125722100	0.00237065864974458	0.616580125722100	0.484154845777662	0.616580125722100	0.484154845777662	0.616580125722100	0.380171051435481	0.616580125722100	0.616580125722100	0.616580125722100	0.484154845777662	0.380171051435481	0.484154845777662	0.616580125722100	0.616580125722100	0.380171051435481	0.484154845777662	0.616580125722100	0.616580125722100	0.234405914689992	0.616580125722100	0.616580125722100	0.0891143430503898	0.380171051435481	0.484154845777662	0.484154845777662	0.0338786934954488	0.0699749135858219	0.616580125722100	0.0891143430503898	0.616580125722100
0.298520255678555	0.616580125722100	0.616580125722100	0.616580125722100	0.484154845777662	0.616580125722100	0.113488759476105	0.616580125722100	0.616580125722100	0.616580125722100	0.616580125722100	0.616580125722100	0.380171051435481	0.00237065864974458	0.184061656776877	0.484154845777662	0.0164025336244377	0.616580125722100	0.616580125722100	0.00237065864974458	0.616580125722100	0.484154845777662	0.616580125722100	0.484154845777662	0.616580125722100	0.380171051435481	0.616580125722100	0.616580125722100	0.616580125722100	0.484154845777662	0.380171051435481	0.484154845777662	0.616580125722100	0.616580125722100	0.380171051435481	0.484154845777662	0.616580125722100	0.616580125722100	0.234405914689992	0.616580125722100	0.616580125722100	0.0891143430503898	0.380171051435481	0.484154845777662	0.484154845777662	0.0338786934954488	0.0699749135858219	0.616580125722100	0.0891143430503898	0.616580125722100
0.234405914689992	0.484154845777662	0.484154845777662	0.484154845777662	0.380171051435481	0.484154845777662	0.144530028349559	0.484154845777662	0.484154845777662	0.484154845777662	0.484154845777662	0.484154845777662	0.298520255678555	0.00301907751425244	0.234405914689992	0.380171051435481	0.0128796985274252	0.484154845777662	0.484154845777662	0.00301907751425244	0.484154845777662	0.380171051435481	0.484154845777662	0.380171051435481	0.484154845777662	0.298520255678555	0.484154845777662	0.484154845777662	0.484154845777662	0.380171051435481	0.298520255678555	0.380171051435481	0.484154845777662	0.484154845777662	0.298520255678555	0.380171051435481	0.484154845777662	0.484154845777662	0.298520255678555	0.484154845777662	0.484154845777662	0.0699749135858219	0.298520255678555	0.380171051435481	0.380171051435481	0.0266024364720288	0.0891143430503898	0.484154845777662	0.0699749135858219	0.484154845777662
0.234405914689992	0.484154845777662	0.484154845777662	0.484154845777662	0.380171051435481	0.484154845777662	0.0891143430503898	0.484154845777662	0.484154845777662	0.484154845777662	0.484154845777662	0.484154845777662	0.298520255678555	0.00186150319330253	0.144530028349559	0.380171051435481	0.0128796985274252	0.484154845777662	0.484154845777662	0.00186150319330253	0.484154845777662	0.380171051435481	0.484154845777662	0.380171051435481	0.484154845777662	0.298520255678555	0.484154845777662	0.484154845777662	0.484154845777662	0.380171051435481	0.298520255678555	0.380171051435481	0.484154845777662	0.484154845777662	0.298520255678555	0.380171051435481	0.484154845777662	0.484154845777662	0.184061656776877	0.484154845777662	0.484154845777662	0.0699749135858219	0.298520255678555	0.380171051435481	0.380171051435481	0.0266024364720288	0.0549461328416517	0.484154845777662	0.0699749135858219	0.484154845777662
0.298520255678555	0.616580125722100	0.616580125722100	0.616580125722100	0.484154845777662	0.616580125722100	0.113488759476105	0.616580125722100	0.616580125722100	0.616580125722100	0.616580125722100	0.616580125722100	0.380171051435481	0.00384485089746967	0.184061656776877	0.484154845777662	0.0164025336244377	0.616580125722100	0.616580125722100	0.00384485089746967	0.616580125722100	0.484154845777662	0.616580125722100	0.484154845777662	0.616580125722100	0.380171051435481	0.616580125722100	0.616580125722100	0.616580125722100	0.484154845777662	0.616580125722100	0.484154845777662	0.616580125722100	0.616580125722100	0.380171051435481	0.484154845777662	0.616580125722100	0.616580125722100	0.234405914689992	0.616580125722100	0.616580125722100	0.0891143430503898	0.380171051435481	0.484154845777662	0.484154845777662	0.0208889290947243	0.0699749135858219	0.616580125722100	0.0891143430503898	0.616580125722100
0.144530028349559	0.298520255678555	0.298520255678555	0.298520255678555	0.234405914689992	0.298520255678555	0.0891143430503898	0.298520255678555	0.298520255678555	0.298520255678555	0.298520255678555	0.298520255678555	0.184061656776877	0.00301907751425244	0.144530028349559	0.234405914689992	0.00794136613730256	0.298520255678555	0.298520255678555	0.00301907751425244	0.298520255678555	0.234405914689992	0.298520255678555	0.234405914689992	0.298520255678555	0.184061656776877	0.298520255678555	0.298520255678555	0.298520255678555	0.234405914689992	0.298520255678555	0.234405914689992	0.298520255678555	0.298520255678555	0.184061656776877	0.234405914689992	0.298520255678555	0.298520255678555	0.184061656776877	0.298520255678555	0.298520255678555	0.0431451410161392	0.184061656776877	0.234405914689992	0.234405914689992	0.0164025336244377	0.0891143430503898	0.298520255678555	0.0431451410161392	0.298520255678555
0.298520255678555	0.616580125722100	0.616580125722100	0.616580125722100	0.484154845777662	0.616580125722100	0.113488759476105	0.616580125722100	0.616580125722100	0.616580125722100	0.616580125722100	0.616580125722100	0.380171051435481	0.00384485089746967	0.184061656776877	0.484154845777662	0.0164025336244377	0.616580125722100	0.616580125722100	0.00384485089746967	0.616580125722100	0.484154845777662	0.616580125722100	0.484154845777662	0.616580125722100	0.380171051435481	0.616580125722100	0.616580125722100	0.616580125722100	0.484154845777662	0.616580125722100	0.484154845777662	0.616580125722100	0.616580125722100	0.380171051435481	0.484154845777662	0.616580125722100	0.616580125722100	0.234405914689992	0.616580125722100	0.616580125722100	0.0891143430503898	0.380171051435481	0.484154845777662	0.484154845777662	0.0208889290947243	0.0699749135858219	0.616580125722100	0.0891143430503898	0.616580125722100
0.234405914689992	0.484154845777662	0.484154845777662	0.484154845777662	0.380171051435481	0.484154845777662	0.0891143430503898	0.484154845777662	0.484154845777662	0.484154845777662	0.484154845777662	0.484154845777662	0.298520255678555	0.00186150319330253	0.144530028349559	0.380171051435481	0.0128796985274252	0.484154845777662	0.484154845777662	0.00186150319330253	0.484154845777662	0.380171051435481	0.484154845777662	0.380171051435481	0.484154845777662	0.298520255678555	0.484154845777662	0.484154845777662	0.484154845777662	0.380171051435481	0.298520255678555	0.380171051435481	0.484154845777662	0.484154845777662	0.298520255678555	0.380171051435481	0.484154845777662	0.484154845777662	0.184061656776877	0.484154845777662	0.484154845777662	0.0699749135858219	0.298520255678555	0.380171051435481	0.380171051435481	0.0266024364720288	0.0549461328416517	0.484154845777662	0.0699749135858219	0.484154845777662
0.298520255678555	0.616580125722100	0.616580125722100	0.616580125722100	0.484154845777662	0.616580125722100	0.113488759476105	0.616580125722100	0.616580125722100	0.616580125722100	0.616580125722100	0.616580125722100	0.380171051435481	0.00237065864974458	0.184061656776877	0.484154845777662	0.0164025336244377	0.616580125722100	0.616580125722100	0.00237065864974458	0.616580125722100	0.484154845777662	0.616580125722100	0.484154845777662	0.616580125722100	0.380171051435481	0.616580125722100	0.616580125722100	0.616580125722100	0.484154845777662	0.380171051435481	0.484154845777662	0.616580125722100	0.616580125722100	0.380171051435481	0.484154845777662	0.616580125722100	0.616580125722100	0.234405914689992	0.616580125722100	0.616580125722100	0.0891143430503898	0.380171051435481	0.484154845777662	0.484154845777662	0.0208889290947243	0.0431451410161392	0.616580125722100	0.0891143430503898	0.616580125722100
0.298520255678555	0.616580125722100	0.616580125722100	0.616580125722100	0.484154845777662	0.616580125722100	0.113488759476105	0.616580125722100	0.616580125722100	0.616580125722100	0.616580125722100	0.616580125722100	0.380171051435481	0.00237065864974458	0.184061656776877	0.484154845777662	0.0164025336244377	0.616580125722100	0.616580125722100	0.00237065864974458	0.616580125722100	0.484154845777662	0.616580125722100	0.484154845777662	0.616580125722100	0.380171051435481	0.616580125722100	0.616580125722100	0.616580125722100	0.484154845777662	0.380171051435481	0.484154845777662	0.616580125722100	0.616580125722100	0.380171051435481	0.484154845777662	0.616580125722100	0.616580125722100	0.234405914689992	0.616580125722100	0.616580125722100	0.0891143430503898	0.380171051435481	0.484154845777662	0.484154845777662	0.0208889290947243	0.0699749135858219	0.616580125722100	0.0891143430503898	0.616580125722100
0.184061656776877	0.380171051435481	0.380171051435481	0.380171051435481	0.298520255678555	0.380171051435481	0.0699749135858219	0.380171051435481	0.380171051435481	0.380171051435481	0.380171051435481	0.380171051435481	0.234405914689992	0.00237065864974458	0.113488759476105	0.298520255678555	0.0164025336244377	0.380171051435481	0.380171051435481	0.00384485089746967	0.380171051435481	0.298520255678555	0.380171051435481	0.298520255678555	0.380171051435481	0.234405914689992	0.380171051435481	0.380171051435481	0.380171051435481	0.298520255678555	0.380171051435481	0.298520255678555	0.380171051435481	0.380171051435481	0.234405914689992	0.298520255678555	0.380171051435481	0.380171051435481	0.234405914689992	0.380171051435481	0.380171051435481	0.0549461328416517	0.234405914689992	0.298520255678555	0.298520255678555	0.0208889290947243	0.113488759476105	0.380171051435481	0.0891143430503898	0.380171051435481
0.0128796985274252	0.0431451410161392	0.0431451410161392	0.0266024364720288	0.0208889290947243	0.0266024364720288	0.0338786934954488	0.0266024364720288	0.0266024364720288	0.0266024364720288	0.0266024364720288	0.0266024364720288	0.0164025336244377	0.000436347358724421	0.0128796985274252	0.0208889290947243	0.00186150319330253	0.0266024364720288	0.0266024364720288	0.000436347358724421	0.0266024364720288	0.0208889290947243	0.0266024364720288	0.0208889290947243	0.0266024364720288	0.0164025336244377	0.0266024364720288	0.0266024364720288	0.0266024364720288	0.0338786934954488	0.0266024364720288	0.0338786934954488	0.0266024364720288	0.0266024364720288	0.0164025336244377	0.0208889290947243	0.0266024364720288	0.0266024364720288	0.0164025336244377	0.0266024364720288	0.0266024364720288	0.0164025336244377	0.0266024364720288	0.0208889290947243	0.0208889290947243	0.0101134762443168	0.0128796985274252	0.0431451410161392	0.00384485089746967	0.0266024364720288
0.0266024364720288	0.0891143430503898	0.0891143430503898	0.0549461328416517	0.0431451410161392	0.0549461328416517	0.0431451410161392	0.0549461328416517	0.0549461328416517	0.0549461328416517	0.0549461328416517	0.0549461328416517	0.0338786934954488	0.000901255791468014	0.0266024364720288	0.0431451410161392	0.00237065864974458	0.0549461328416517	0.0549461328416517	0.000555696409211119	0.0549461328416517	0.0431451410161392	0.0549461328416517	0.0431451410161392	0.0549461328416517	0.0338786934954488	0.0549461328416517	0.0549461328416517	0.0549461328416517	0.0699749135858219	0.0338786934954488	0.0431451410161392	0.0549461328416517	0.0549461328416517	0.0338786934954488	0.0431451410161392	0.0549461328416517	0.0549461328416517	0.0549461328416517	0.0549461328416517	0.0549461328416517	0.00794136613730256	0.0338786934954488	0.0431451410161392	0.0431451410161392	0.00489648853134324	0.0164025336244377	0.0891143430503898	0.0128796985274252	0.0549461328416517
0.298520255678555	0.616580125722100	0.616580125722100	0.616580125722100	0.484154845777662	0.616580125722100	0.184061656776877	0.616580125722100	0.616580125722100	0.616580125722100	0.616580125722100	0.616580125722100	0.380171051435481	0.00237065864974458	0.184061656776877	0.484154845777662	0.0266024364720288	0.616580125722100	0.616580125722100	0.00237065864974458	0.616580125722100	0.484154845777662	0.616580125722100	0.484154845777662	0.616580125722100	0.380171051435481	0.616580125722100	0.616580125722100	0.616580125722100	0.484154845777662	0.380171051435481	0.785226162148269	0.616580125722100	0.616580125722100	0.380171051435481	0.484154845777662	0.616580125722100	0.616580125722100	0.234405914689992	0.616580125722100	0.616580125722100	0.144530028349559	0.380171051435481	0.484154845777662	0.484154845777662	0.0338786934954488	0.0431451410161392	0.616580125722100	0.0891143430503898	0.616580125722100
0.234405914689992	0.484154845777662	0.484154845777662	0.484154845777662	0.380171051435481	0.484154845777662	0.0891143430503898	0.484154845777662	0.484154845777662	0.484154845777662	0.484154845777662	0.484154845777662	0.298520255678555	0.00301907751425244	0.144530028349559	0.380171051435481	0.0128796985274252	0.484154845777662	0.484154845777662	0.00301907751425244	0.484154845777662	0.380171051435481	0.484154845777662	0.380171051435481	0.484154845777662	0.298520255678555	0.484154845777662	0.484154845777662	0.484154845777662	0.380171051435481	0.484154845777662	0.380171051435481	0.484154845777662	0.484154845777662	0.298520255678555	0.380171051435481	0.484154845777662	0.484154845777662	0.184061656776877	0.484154845777662	0.484154845777662	0.0699749135858219	0.298520255678555	0.380171051435481	0.380171051435481	0.0266024364720288	0.0549461328416517	0.484154845777662	0.0699749135858219	0.484154845777662
0.0891143430503898	0.184061656776877	0.184061656776877	0.184061656776877	0.144530028349559	0.184061656776877	0.0549461328416517	0.184061656776877	0.184061656776877	0.184061656776877	0.184061656776877	0.184061656776877	0.113488759476105	0.00114776587295857	0.0891143430503898	0.144530028349559	0.00489648853134324	0.184061656776877	0.184061656776877	0.00114776587295857	0.184061656776877	0.144530028349559	0.184061656776877	0.144530028349559	0.184061656776877	0.113488759476105	0.184061656776877	0.184061656776877	0.184061656776877	0.234405914689992	0.113488759476105	0.144530028349559	0.184061656776877	0.184061656776877	0.113488759476105	0.144530028349559	0.184061656776877	0.184061656776877	0.113488759476105	0.184061656776877	0.184061656776877	0.0431451410161392	0.113488759476105	0.144530028349559	0.144530028349559	0.00623576845420832	0.0338786934954488	0.298520255678555	0.0699749135858219	0.184061656776877
0.298520255678555	0.616580125722100	0.616580125722100	0.616580125722100	0.484154845777662	0.616580125722100	0.113488759476105	0.616580125722100	0.616580125722100	0.616580125722100	0.616580125722100	0.616580125722100	0.380171051435481	0.00237065864974458	0.184061656776877	0.484154845777662	0.0164025336244377	0.616580125722100	0.616580125722100	0.00237065864974458	0.616580125722100	0.484154845777662	0.616580125722100	0.484154845777662	0.616580125722100	0.380171051435481	0.616580125722100	0.616580125722100	0.616580125722100	0.484154845777662	0.380171051435481	0.484154845777662	0.616580125722100	0.616580125722100	0.380171051435481	0.484154845777662	0.616580125722100	0.616580125722100	0.234405914689992	0.616580125722100	0.616580125722100	0.0891143430503898	0.380171051435481	0.484154845777662	0.484154845777662	0.0338786934954488	0.0699749135858219	0.616580125722100	0.0891143430503898	0.616580125722100
0.298520255678555	0.616580125722100	0.616580125722100	0.616580125722100	0.484154845777662	0.616580125722100	0.113488759476105	0.616580125722100	0.616580125722100	0.616580125722100	0.616580125722100	0.616580125722100	0.380171051435481	0.00237065864974458	0.184061656776877	0.484154845777662	0.0164025336244377	0.616580125722100	0.616580125722100	0.00237065864974458	0.616580125722100	0.484154845777662	0.616580125722100	0.484154845777662	0.616580125722100	0.380171051435481	0.616580125722100	0.616580125722100	0.616580125722100	0.785226162148269	0.380171051435481	0.484154845777662	0.616580125722100	0.616580125722100	0.380171051435481	0.484154845777662	0.616580125722100	0.616580125722100	0.234405914689992	0.616580125722100	0.616580125722100	0.0891143430503898	0.380171051435481	0.484154845777662	0.484154845777662	0.0208889290947243	0.0699749135858219	1	0.0891143430503898	0.616580125722100
0.298520255678555	0.616580125722100	0.616580125722100	0.616580125722100	0.484154845777662	0.616580125722100	0.113488759476105	0.616580125722100	0.616580125722100	0.616580125722100	0.616580125722100	0.616580125722100	0.380171051435481	0.00237065864974458	0.184061656776877	0.484154845777662	0.0164025336244377	0.616580125722100	0.616580125722100	0.00237065864974458	0.616580125722100	0.484154845777662	0.616580125722100	0.484154845777662	0.616580125722100	0.380171051435481	0.616580125722100	0.616580125722100	0.616580125722100	0.484154845777662	0.380171051435481	0.484154845777662	0.616580125722100	0.616580125722100	0.380171051435481	0.484154845777662	0.616580125722100	0.616580125722100	0.234405914689992	0.616580125722100	0.616580125722100	0.0891143430503898	0.380171051435481	0.484154845777662	0.484154845777662	0.0338786934954488	0.0699749135858219	0.616580125722100	0.0891143430503898	0.616580125722100
0.113488759476105	0.234405914689992	0.234405914689992	0.234405914689992	0.184061656776877	0.234405914689992	0.0699749135858219	0.234405914689992	0.234405914689992	0.234405914689992	0.234405914689992	0.234405914689992	0.144530028349559	0.00146170100830370	0.0699749135858219	0.184061656776877	0.0101134762443168	0.234405914689992	0.234405914689992	0.00146170100830370	0.234405914689992	0.184061656776877	0.234405914689992	0.184061656776877	0.234405914689992	0.144530028349559	0.234405914689992	0.234405914689992	0.234405914689992	0.184061656776877	0.144530028349559	0.184061656776877	0.234405914689992	0.234405914689992	0.144530028349559	0.184061656776877	0.234405914689992	0.234405914689992	0.144530028349559	0.234405914689992	0.234405914689992	0.0549461328416517	0.144530028349559	0.184061656776877	0.184061656776877	0.0128796985274252	0.0266024364720288	0.234405914689992	0.0549461328416517	0.234405914689992
0.184061656776877	0.380171051435481	0.380171051435481	0.380171051435481	0.298520255678555	0.380171051435481	0.0699749135858219	0.380171051435481	0.380171051435481	0.380171051435481	0.380171051435481	0.380171051435481	0.234405914689992	0.00237065864974458	0.113488759476105	0.298520255678555	0.0101134762443168	0.380171051435481	0.380171051435481	0.00237065864974458	0.380171051435481	0.298520255678555	0.380171051435481	0.298520255678555	0.380171051435481	0.234405914689992	0.380171051435481	0.380171051435481	0.380171051435481	0.484154845777662	0.380171051435481	0.298520255678555	0.380171051435481	0.380171051435481	0.234405914689992	0.298520255678555	0.380171051435481	0.380171051435481	0.144530028349559	0.380171051435481	0.380171051435481	0.0549461328416517	0.234405914689992	0.298520255678555	0.298520255678555	0.0208889290947243	0.113488759476105	0.616580125722100	0.0549461328416517	0.380171051435481
0.234405914689992	0.484154845777662	0.484154845777662	0.484154845777662	0.380171051435481	0.484154845777662	0.0891143430503898	0.484154845777662	0.484154845777662	0.484154845777662	0.484154845777662	0.484154845777662	0.298520255678555	0.00186150319330253	0.144530028349559	0.380171051435481	0.0128796985274252	0.484154845777662	0.484154845777662	0.00186150319330253	0.484154845777662	0.380171051435481	0.484154845777662	0.380171051435481	0.484154845777662	0.298520255678555	0.484154845777662	0.484154845777662	0.484154845777662	0.380171051435481	0.298520255678555	0.380171051435481	0.484154845777662	0.484154845777662	0.298520255678555	0.380171051435481	0.484154845777662	0.484154845777662	0.184061656776877	0.484154845777662	0.484154845777662	0.0699749135858219	0.298520255678555	0.380171051435481	0.380171051435481	0.0266024364720288	0.0549461328416517	0.484154845777662	0.113488759476105	0.484154845777662
0.298520255678555	0.616580125722100	0.616580125722100	0.616580125722100	0.484154845777662	0.616580125722100	0.184061656776877	0.616580125722100	0.616580125722100	0.616580125722100	0.616580125722100	0.616580125722100	0.380171051435481	0.00384485089746967	0.298520255678555	0.484154845777662	0.0164025336244377	0.616580125722100	0.616580125722100	0.00384485089746967	0.616580125722100	0.484154845777662	0.616580125722100	0.484154845777662	0.616580125722100	0.380171051435481	0.616580125722100	0.616580125722100	0.616580125722100	0.484154845777662	0.380171051435481	0.484154845777662	0.616580125722100	0.616580125722100	0.380171051435481	0.484154845777662	0.616580125722100	0.616580125722100	0.380171051435481	0.616580125722100	0.616580125722100	0.0891143430503898	0.380171051435481	0.484154845777662	0.484154845777662	0.0208889290947243	0.0699749135858219	0.616580125722100	0.0891143430503898	0.616580125722100
0.298520255678555	0.616580125722100	0.616580125722100	0.616580125722100	0.484154845777662	0.616580125722100	0.184061656776877	0.616580125722100	0.616580125722100	0.616580125722100	0.616580125722100	0.616580125722100	0.380171051435481	0.00384485089746967	0.298520255678555	0.484154845777662	0.0164025336244377	0.616580125722100	0.616580125722100	0.00384485089746967	0.616580125722100	0.484154845777662	0.616580125722100	0.484154845777662	0.616580125722100	0.380171051435481	0.616580125722100	0.616580125722100	0.616580125722100	0.484154845777662	0.380171051435481	0.484154845777662	0.616580125722100	0.616580125722100	0.380171051435481	0.484154845777662	0.616580125722100	0.616580125722100	0.380171051435481	0.616580125722100	0.616580125722100	0.0891143430503898	0.380171051435481	0.484154845777662	0.484154845777662	0.0208889290947243	0.0699749135858219	0.616580125722100	0.0891143430503898	0.616580125722100
0.0266024364720288	0.0549461328416517	0.0549461328416517	0.0549461328416517	0.0431451410161392	0.0891143430503898	0.0164025336244377	0.0549461328416517	0.0549461328416517	0.0549461328416517	0.0549461328416517	0.0891143430503898	0.0549461328416517	0.00146170100830370	0.0266024364720288	0.0431451410161392	0.00237065864974458	0.0549461328416517	0.0549461328416517	0.000901255791468014	0.0549461328416517	0.0431451410161392	0.0549461328416517	0.0431451410161392	0.0549461328416517	0.0338786934954488	0.0549461328416517	0.0549461328416517	0.0549461328416517	0.0699749135858219	0.0549461328416517	0.0431451410161392	0.0549461328416517	0.0549461328416517	0.0338786934954488	0.0431451410161392	0.0549461328416517	0.0549461328416517	0.0549461328416517	0.0549461328416517	0.0549461328416517	0.0128796985274252	0.0549461328416517	0.0431451410161392	0.0431451410161392	0.00794136613730256	0.0431451410161392	0.0891143430503898	0.0338786934954488	0.0549461328416517
0.298520255678555	0.616580125722100	0.616580125722100	0.616580125722100	0.484154845777662	0.616580125722100	0.113488759476105	0.616580125722100	0.616580125722100	0.616580125722100	0.616580125722100	0.616580125722100	0.380171051435481	0.00237065864974458	0.184061656776877	0.484154845777662	0.0164025336244377	0.616580125722100	0.616580125722100	0.00237065864974458	0.616580125722100	0.484154845777662	0.616580125722100	0.484154845777662	0.616580125722100	0.380171051435481	0.616580125722100	0.616580125722100	0.616580125722100	0.484154845777662	0.380171051435481	0.484154845777662	0.616580125722100	0.616580125722100	0.380171051435481	0.484154845777662	0.616580125722100	0.616580125722100	0.234405914689992	0.616580125722100	0.616580125722100	0.0891143430503898	0.380171051435481	0.484154845777662	0.484154845777662	0.0208889290947243	0.0431451410161392	0.616580125722100	0.0891143430503898	0.616580125722100
0.234405914689992	0.484154845777662	0.484154845777662	0.484154845777662	0.380171051435481	0.484154845777662	0.144530028349559	0.484154845777662	0.484154845777662	0.484154845777662	0.484154845777662	0.484154845777662	0.298520255678555	0.00489648853134324	0.234405914689992	0.380171051435481	0.0128796985274252	0.484154845777662	0.484154845777662	0.00301907751425244	0.484154845777662	0.380171051435481	0.484154845777662	0.380171051435481	0.484154845777662	0.298520255678555	0.785226162148269	0.484154845777662	0.484154845777662	0.380171051435481	0.298520255678555	0.380171051435481	0.484154845777662	0.484154845777662	0.298520255678555	0.380171051435481	0.484154845777662	0.484154845777662	0.298520255678555	0.484154845777662	0.484154845777662	0.0699749135858219	0.298520255678555	0.380171051435481	0.380171051435481	0.0164025336244377	0.0549461328416517	0.484154845777662	0.0699749135858219	0.484154845777662
0.234405914689992	0.484154845777662	0.484154845777662	0.484154845777662	0.380171051435481	0.484154845777662	0.0891143430503898	0.484154845777662	0.484154845777662	0.484154845777662	0.484154845777662	0.484154845777662	0.298520255678555	0.00186150319330253	0.144530028349559	0.380171051435481	0.0128796985274252	0.484154845777662	0.484154845777662	0.00186150319330253	0.484154845777662	0.380171051435481	0.484154845777662	0.380171051435481	0.484154845777662	0.298520255678555	0.484154845777662	0.484154845777662	0.484154845777662	0.380171051435481	0.298520255678555	0.380171051435481	0.484154845777662	0.484154845777662	0.298520255678555	0.380171051435481	0.484154845777662	0.484154845777662	0.184061656776877	0.484154845777662	0.484154845777662	0.0699749135858219	0.298520255678555	0.380171051435481	0.380171051435481	0.0266024364720288	0.0549461328416517	0.484154845777662	0.0699749135858219	0.484154845777662
0.298520255678555	0.616580125722100	0.616580125722100	0.616580125722100	0.484154845777662	0.616580125722100	0.113488759476105	0.616580125722100	0.616580125722100	0.616580125722100	0.616580125722100	0.616580125722100	0.380171051435481	0.00237065864974458	0.184061656776877	0.484154845777662	0.0164025336244377	0.616580125722100	0.616580125722100	0.00384485089746967	0.616580125722100	0.484154845777662	0.616580125722100	0.484154845777662	0.616580125722100	0.380171051435481	0.616580125722100	0.616580125722100	0.616580125722100	0.484154845777662	0.380171051435481	0.484154845777662	0.616580125722100	0.616580125722100	0.380171051435481	0.484154845777662	0.616580125722100	0.616580125722100	0.234405914689992	0.616580125722100	0.616580125722100	0.0891143430503898	0.380171051435481	0.484154845777662	0.484154845777662	0.0208889290947243	0.0431451410161392	0.616580125722100	0.0891143430503898	0.616580125722100
0.298520255678555	0.616580125722100	0.616580125722100	0.616580125722100	0.484154845777662	0.616580125722100	0.113488759476105	0.616580125722100	0.616580125722100	0.616580125722100	0.616580125722100	0.616580125722100	0.380171051435481	0.00237065864974458	0.184061656776877	0.484154845777662	0.0164025336244377	0.616580125722100	0.616580125722100	0.00237065864974458	0.616580125722100	0.484154845777662	0.616580125722100	0.484154845777662	0.616580125722100	0.380171051435481	0.616580125722100	0.616580125722100	0.616580125722100	0.785226162148269	0.380171051435481	0.484154845777662	0.616580125722100	0.616580125722100	0.380171051435481	0.484154845777662	0.616580125722100	0.616580125722100	0.234405914689992	0.616580125722100	0.616580125722100	0.0891143430503898	0.380171051435481	0.484154845777662	0.484154845777662	0.0208889290947243	0.0699749135858219	1	0.0891143430503898	0.616580125722100
0.0699749135858219	0.234405914689992	0.144530028349559	0.234405914689992	0.113488759476105	0.144530028349559	0.0431451410161392	0.144530028349559	0.144530028349559	0.144530028349559	0.144530028349559	0.144530028349559	0.0891143430503898	0.000901255791468014	0.0431451410161392	0.113488759476105	0.00623576845420832	0.144530028349559	0.144530028349559	0.000901255791468014	0.144530028349559	0.113488759476105	0.144530028349559	0.113488759476105	0.144530028349559	0.0891143430503898	0.144530028349559	0.144530028349559	0.144530028349559	0.113488759476105	0.0891143430503898	0.113488759476105	0.144530028349559	0.144530028349559	0.0891143430503898	0.113488759476105	0.144530028349559	0.144530028349559	0.0549461328416517	0.144530028349559	0.144530028349559	0.0208889290947243	0.0891143430503898	0.113488759476105	0.184061656776877	0.0128796985274252	0.0164025336244377	0.144530028349559	0.0208889290947243	0.144530028349559
0.144530028349559	0.298520255678555	0.298520255678555	0.298520255678555	0.234405914689992	0.298520255678555	0.0891143430503898	0.298520255678555	0.298520255678555	0.298520255678555	0.298520255678555	0.298520255678555	0.184061656776877	0.00301907751425244	0.144530028349559	0.234405914689992	0.00794136613730256	0.298520255678555	0.298520255678555	0.00301907751425244	0.298520255678555	0.234405914689992	0.298520255678555	0.234405914689992	0.298520255678555	0.184061656776877	0.298520255678555	0.298520255678555	0.298520255678555	0.380171051435481	0.298520255678555	0.234405914689992	0.298520255678555	0.298520255678555	0.184061656776877	0.234405914689992	0.298520255678555	0.298520255678555	0.184061656776877	0.298520255678555	0.298520255678555	0.0431451410161392	0.184061656776877	0.234405914689992	0.234405914689992	0.0164025336244377	0.144530028349559	0.484154845777662	0.0431451410161392	0.298520255678555
0.298520255678555	0.616580125722100	0.616580125722100	0.616580125722100	0.484154845777662	0.616580125722100	0.113488759476105	0.616580125722100	0.616580125722100	0.616580125722100	0.616580125722100	0.616580125722100	0.380171051435481	0.00384485089746967	0.184061656776877	0.484154845777662	0.0164025336244377	0.616580125722100	0.616580125722100	0.00384485089746967	0.616580125722100	0.484154845777662	0.616580125722100	0.484154845777662	0.616580125722100	0.380171051435481	0.616580125722100	0.616580125722100	0.616580125722100	0.484154845777662	0.616580125722100	0.484154845777662	0.616580125722100	0.616580125722100	0.380171051435481	0.484154845777662	0.616580125722100	0.616580125722100	0.234405914689992	0.616580125722100	0.616580125722100	0.0891143430503898	0.380171051435481	0.484154845777662	0.484154845777662	0.0338786934954488	0.0699749135858219	0.616580125722100	0.0891143430503898	0.616580125722100
0.298520255678555	0.616580125722100	0.616580125722100	0.616580125722100	0.484154845777662	0.616580125722100	0.113488759476105	0.616580125722100	0.616580125722100	0.616580125722100	0.616580125722100	0.616580125722100	0.380171051435481	0.00237065864974458	0.184061656776877	0.484154845777662	0.0164025336244377	0.616580125722100	0.616580125722100	0.00237065864974458	0.616580125722100	0.484154845777662	0.616580125722100	0.484154845777662	0.616580125722100	0.380171051435481	0.616580125722100	0.616580125722100	0.616580125722100	0.484154845777662	0.380171051435481	0.484154845777662	0.616580125722100	0.616580125722100	0.380171051435481	0.484154845777662	0.616580125722100	0.616580125722100	0.234405914689992	0.616580125722100	0.616580125722100	0.0891143430503898	0.380171051435481	0.484154845777662	0.484154845777662	0.0338786934954488	0.0699749135858219	0.616580125722100	0.0891143430503898	0.616580125722100
0.298520255678555	0.616580125722100	0.616580125722100	0.616580125722100	0.484154845777662	0.616580125722100	0.113488759476105	0.616580125722100	0.616580125722100	0.616580125722100	0.616580125722100	0.616580125722100	0.380171051435481	0.00237065864974458	0.184061656776877	0.484154845777662	0.0164025336244377	0.616580125722100	0.616580125722100	0.00237065864974458	0.616580125722100	0.484154845777662	0.616580125722100	0.484154845777662	0.616580125722100	0.380171051435481	0.616580125722100	0.616580125722100	0.616580125722100	0.484154845777662	0.380171051435481	0.484154845777662	0.616580125722100	0.616580125722100	0.380171051435481	0.484154845777662	0.616580125722100	0.616580125722100	0.234405914689992	0.616580125722100	0.616580125722100	0.0891143430503898	0.380171051435481	0.484154845777662	0.484154845777662	0.0338786934954488	0.0699749135858219	0.616580125722100	0.0891143430503898	0.616580125722100
0.298520255678555	0.616580125722100	0.616580125722100	0.616580125722100	0.484154845777662	0.616580125722100	0.113488759476105	0.616580125722100	0.616580125722100	0.616580125722100	0.616580125722100	0.616580125722100	0.380171051435481	0.00237065864974458	0.184061656776877	0.484154845777662	0.0164025336244377	0.616580125722100	0.616580125722100	0.00237065864974458	0.616580125722100	0.484154845777662	0.616580125722100	0.484154845777662	0.616580125722100	0.380171051435481	0.616580125722100	0.616580125722100	0.616580125722100	0.484154845777662	0.380171051435481	0.484154845777662	0.616580125722100	0.616580125722100	0.380171051435481	0.484154845777662	0.616580125722100	0.616580125722100	0.234405914689992	0.616580125722100	0.616580125722100	0.0891143430503898	0.380171051435481	0.484154845777662	0.484154845777662	0.0338786934954488	0.0699749135858219	0.616580125722100	0.0891143430503898	0.616580125722100
0.144530028349559	0.184061656776877	0.184061656776877	0.184061656776877	0.144530028349559	0.298520255678555	0.0338786934954488	0.184061656776877	0.184061656776877	0.184061656776877	0.184061656776877	0.298520255678555	0.184061656776877	0.00301907751425244	0.0891143430503898	0.144530028349559	0.00794136613730256	0.184061656776877	0.184061656776877	0.00301907751425244	0.184061656776877	0.144530028349559	0.184061656776877	0.144530028349559	0.184061656776877	0.113488759476105	0.184061656776877	0.184061656776877	0.184061656776877	0.144530028349559	0.184061656776877	0.144530028349559	0.184061656776877	0.184061656776877	0.113488759476105	0.144530028349559	0.184061656776877	0.184061656776877	0.184061656776877	0.184061656776877	0.298520255678555	0.0266024364720288	0.184061656776877	0.144530028349559	0.144530028349559	0.0164025336244377	0.0549461328416517	0.184061656776877	0.0699749135858219	0.184061656776877
0.298520255678555	0.616580125722100	0.616580125722100	0.616580125722100	0.484154845777662	0.616580125722100	0.113488759476105	0.616580125722100	0.616580125722100	0.616580125722100	0.616580125722100	0.616580125722100	0.380171051435481	0.00237065864974458	0.184061656776877	0.484154845777662	0.0164025336244377	0.616580125722100	0.616580125722100	0.00237065864974458	0.616580125722100	0.484154845777662	0.616580125722100	0.484154845777662	0.616580125722100	0.380171051435481	0.616580125722100	0.616580125722100	0.616580125722100	0.484154845777662	0.380171051435481	0.484154845777662	0.616580125722100	0.616580125722100	0.380171051435481	0.484154845777662	0.616580125722100	0.616580125722100	0.234405914689992	0.616580125722100	0.616580125722100	0.0891143430503898	0.380171051435481	0.484154845777662	0.484154845777662	0.0338786934954488	0.0699749135858219	0.616580125722100	0.0891143430503898	0.616580125722100
0.234405914689992	0.484154845777662	0.484154845777662	0.484154845777662	0.380171051435481	0.484154845777662	0.0891143430503898	0.484154845777662	0.484154845777662	0.484154845777662	0.484154845777662	0.484154845777662	0.298520255678555	0.00489648853134324	0.144530028349559	0.380171051435481	0.0128796985274252	0.484154845777662	0.484154845777662	0.00301907751425244	0.484154845777662	0.380171051435481	0.484154845777662	0.380171051435481	0.484154845777662	0.298520255678555	0.484154845777662	0.484154845777662	0.484154845777662	0.616580125722100	0.484154845777662	0.380171051435481	0.484154845777662	0.484154845777662	0.484154845777662	0.616580125722100	0.484154845777662	0.484154845777662	0.184061656776877	0.484154845777662	0.484154845777662	0.0699749135858219	0.298520255678555	0.380171051435481	0.380171051435481	0.0164025336244377	0.0549461328416517	0.484154845777662	0.0699749135858219	0.484154845777662
0.144530028349559	0.298520255678555	0.298520255678555	0.298520255678555	0.234405914689992	0.298520255678555	0.144530028349559	0.298520255678555	0.298520255678555	0.298520255678555	0.298520255678555	0.298520255678555	0.184061656776877	0.00186150319330253	0.0891143430503898	0.234405914689992	0.00794136613730256	0.298520255678555	0.298520255678555	0.00186150319330253	0.298520255678555	0.234405914689992	0.298520255678555	0.234405914689992	0.298520255678555	0.184061656776877	0.298520255678555	0.298520255678555	0.298520255678555	0.234405914689992	0.298520255678555	0.234405914689992	0.298520255678555	0.298520255678555	0.184061656776877	0.234405914689992	0.298520255678555	0.298520255678555	0.113488759476105	0.298520255678555	0.298520255678555	0.0699749135858219	0.298520255678555	0.234405914689992	0.234405914689992	0.0431451410161392	0.0338786934954488	0.298520255678555	0.0431451410161392	0.298520255678555
0.298520255678555	1	0.616580125722100	0.616580125722100	0.484154845777662	0.616580125722100	0.184061656776877	0.616580125722100	0.616580125722100	0.616580125722100	0.616580125722100	0.616580125722100	0.380171051435481	0.00237065864974458	0.184061656776877	0.484154845777662	0.0164025336244377	0.616580125722100	0.616580125722100	0.00237065864974458	0.616580125722100	0.484154845777662	0.616580125722100	0.484154845777662	0.616580125722100	0.380171051435481	0.616580125722100	0.616580125722100	0.616580125722100	0.484154845777662	0.380171051435481	0.484154845777662	0.616580125722100	0.616580125722100	0.380171051435481	0.484154845777662	0.616580125722100	0.616580125722100	0.234405914689992	0.616580125722100	0.616580125722100	0.0891143430503898	0.380171051435481	0.484154845777662	0.484154845777662	0.0208889290947243	0.0431451410161392	0.616580125722100	0.0891143430503898	0.616580125722100
0.298520255678555	0.616580125722100	0.616580125722100	0.616580125722100	0.484154845777662	0.616580125722100	0.113488759476105	0.616580125722100	0.616580125722100	0.616580125722100	0.616580125722100	0.616580125722100	0.380171051435481	0.00237065864974458	0.184061656776877	0.484154845777662	0.0164025336244377	0.616580125722100	0.616580125722100	0.00237065864974458	0.616580125722100	0.484154845777662	0.616580125722100	0.484154845777662	0.616580125722100	0.380171051435481	0.616580125722100	0.616580125722100	0.616580125722100	0.484154845777662	0.380171051435481	0.484154845777662	0.616580125722100	0.616580125722100	0.380171051435481	0.484154845777662	0.616580125722100	0.616580125722100	0.234405914689992	0.616580125722100	0.616580125722100	0.0891143430503898	0.380171051435481	0.484154845777662	0.484154845777662	0.0208889290947243	0.0431451410161392	0.616580125722100	0.0891143430503898	0.616580125722100
0.0101134762443168	0.0208889290947243	0.0208889290947243	0.0208889290947243	0.0164025336244377	0.0338786934954488	0.0164025336244377	0.0208889290947243	0.0208889290947243	0.0208889290947243	0.0208889290947243	0.0338786934954488	0.0208889290947243	0.000555696409211119	0.0101134762443168	0.0164025336244377	0.00146170100830370	0.0208889290947243	0.0208889290947243	0.000342631361854711	0.0208889290947243	0.0164025336244377	0.0208889290947243	0.0164025336244377	0.0208889290947243	0.0128796985274252	0.0208889290947243	0.0208889290947243	0.0208889290947243	0.0164025336244377	0.0128796985274252	0.0266024364720288	0.0208889290947243	0.0208889290947243	0.0128796985274252	0.0164025336244377	0.0208889290947243	0.0208889290947243	0.0128796985274252	0.0208889290947243	0.0208889290947243	0.00489648853134324	0.0128796985274252	0.0164025336244377	0.0266024364720288	0.00489648853134324	0.00623576845420832	0.0208889290947243	0.00489648853134324	0.0208889290947243
0.144530028349559	0.298520255678555	0.298520255678555	0.298520255678555	0.234405914689992	0.484154845777662	0.0549461328416517	0.298520255678555	0.484154845777662	0.298520255678555	0.298520255678555	0.484154845777662	0.298520255678555	0.00186150319330253	0.0891143430503898	0.234405914689992	0.0128796985274252	0.298520255678555	0.298520255678555	0.00186150319330253	0.298520255678555	0.380171051435481	0.298520255678555	0.234405914689992	0.298520255678555	0.184061656776877	0.298520255678555	0.298520255678555	0.298520255678555	0.234405914689992	0.184061656776877	0.234405914689992	0.298520255678555	0.298520255678555	0.184061656776877	0.234405914689992	0.298520255678555	0.298520255678555	0.184061656776877	0.298520255678555	0.298520255678555	0.0431451410161392	0.184061656776877	0.234405914689992	0.234405914689992	0.0164025336244377	0.0549461328416517	0.298520255678555	0.0699749135858219	0.298520255678555
0.184061656776877	0.380171051435481	0.380171051435481	0.380171051435481	0.298520255678555	0.380171051435481	0.0699749135858219	0.380171051435481	0.380171051435481	0.380171051435481	0.380171051435481	0.380171051435481	0.234405914689992	0.00146170100830370	0.113488759476105	0.298520255678555	0.0164025336244377	0.380171051435481	0.380171051435481	0.00237065864974458	0.380171051435481	0.298520255678555	0.380171051435481	0.298520255678555	0.380171051435481	0.234405914689992	0.380171051435481	0.380171051435481	0.380171051435481	0.298520255678555	0.234405914689992	0.298520255678555	0.380171051435481	0.380171051435481	0.234405914689992	0.298520255678555	0.380171051435481	0.380171051435481	0.144530028349559	0.380171051435481	0.380171051435481	0.0549461328416517	0.234405914689992	0.298520255678555	0.298520255678555	0.0128796985274252	0.0266024364720288	0.380171051435481	0.0549461328416517	0.380171051435481
0.184061656776877	0.234405914689992	0.234405914689992	0.234405914689992	0.184061656776877	0.234405914689992	0.0431451410161392	0.234405914689992	0.234405914689992	0.234405914689992	0.234405914689992	0.234405914689992	0.144530028349559	0.00237065864974458	0.0699749135858219	0.184061656776877	0.00623576845420832	0.234405914689992	0.234405914689992	0.00384485089746967	0.234405914689992	0.184061656776877	0.234405914689992	0.184061656776877	0.234405914689992	0.144530028349559	0.234405914689992	0.234405914689992	0.234405914689992	0.184061656776877	0.234405914689992	0.184061656776877	0.234405914689992	0.234405914689992	0.144530028349559	0.184061656776877	0.234405914689992	0.234405914689992	0.0891143430503898	0.234405914689992	0.234405914689992	0.0338786934954488	0.144530028349559	0.184061656776877	0.298520255678555	0.00794136613730256	0.0431451410161392	0.234405914689992	0.0338786934954488	0.234405914689992
0.113488759476105	0.234405914689992	0.234405914689992	0.234405914689992	0.184061656776877	0.234405914689992	0.0699749135858219	0.234405914689992	0.234405914689992	0.234405914689992	0.234405914689992	0.234405914689992	0.144530028349559	0.00146170100830370	0.0699749135858219	0.184061656776877	0.0101134762443168	0.234405914689992	0.234405914689992	0.000901255791468014	0.234405914689992	0.184061656776877	0.234405914689992	0.184061656776877	0.234405914689992	0.144530028349559	0.234405914689992	0.234405914689992	0.234405914689992	0.298520255678555	0.144530028349559	0.298520255678555	0.234405914689992	0.234405914689992	0.144530028349559	0.184061656776877	0.234405914689992	0.234405914689992	0.0891143430503898	0.234405914689992	0.234405914689992	0.0549461328416517	0.144530028349559	0.184061656776877	0.184061656776877	0.0128796985274252	0.0431451410161392	0.380171051435481	0.0338786934954488	0.234405914689992
0.000102282401744360	0.000211259688168712	0.000211259688168712	0.000342631361854711	0.000269043109300810	0.000342631361854711	0.000269043109300810	0.000342631361854711	0.000342631361854711	0.000211259688168712	0.000211259688168712	0.000342631361854711	0.000342631361854711	1.47828784237733e-05	0.000102282401744360	0.000165886634157358	3.88848082144996e-05	0.000342631361854711	0.000211259688168712	9.11482903706468e-06	0.000211259688168712	0.000269043109300810	0.000211259688168712	0.000165886634157358	0.000211259688168712	0.000130258525091076	0.000211259688168712	0.000211259688168712	0.000211259688168712	0.000269043109300810	0.000342631361854711	0.000269043109300810	0.000342631361854711	0.000211259688168712	0.000211259688168712	0.000165886634157358	0.000211259688168712	0.000211259688168712	0.000211259688168712	0.000211259688168712	0.000211259688168712	8.03148177770312e-05	0.000342631361854711	0.000165886634157358	0.000165886634157358	0.000342631361854711	0.000436347358724421	0.000342631361854711	0.000211259688168712	0.000211259688168712
0.144530028349559	0.298520255678555	0.298520255678555	0.298520255678555	0.234405914689992	0.298520255678555	0.0549461328416517	0.298520255678555	0.298520255678555	0.298520255678555	0.298520255678555	0.298520255678555	0.184061656776877	0.00186150319330253	0.0891143430503898	0.234405914689992	0.00794136613730256	0.298520255678555	0.298520255678555	0.00114776587295857	0.298520255678555	0.234405914689992	0.298520255678555	0.234405914689992	0.298520255678555	0.184061656776877	0.298520255678555	0.298520255678555	0.298520255678555	0.380171051435481	0.184061656776877	0.234405914689992	0.484154845777662	0.298520255678555	0.184061656776877	0.234405914689992	0.298520255678555	0.298520255678555	0.113488759476105	0.298520255678555	0.298520255678555	0.0431451410161392	0.184061656776877	0.234405914689992	0.234405914689992	0.0101134762443168	0.0338786934954488	0.484154845777662	0.0431451410161392	0.298520255678555
0.113488759476105	0.234405914689992	0.234405914689992	0.234405914689992	0.184061656776877	0.234405914689992	0.0699749135858219	0.234405914689992	0.234405914689992	0.234405914689992	0.234405914689992	0.234405914689992	0.144530028349559	0.00384485089746967	0.113488759476105	0.184061656776877	0.00623576845420832	0.234405914689992	0.234405914689992	0.00384485089746967	0.234405914689992	0.184061656776877	0.234405914689992	0.184061656776877	0.234405914689992	0.144530028349559	0.234405914689992	0.234405914689992	0.234405914689992	0.184061656776877	0.234405914689992	0.184061656776877	0.234405914689992	0.234405914689992	0.144530028349559	0.184061656776877	0.234405914689992	0.234405914689992	0.234405914689992	0.234405914689992	0.234405914689992	0.0338786934954488	0.144530028349559	0.184061656776877	0.184061656776877	0.0128796985274252	0.0431451410161392	0.234405914689992	0.0549461328416517	0.234405914689992
0.0338786934954488	0.0699749135858219	0.0699749135858219	0.0699749135858219	0.0549461328416517	0.0699749135858219	0.0338786934954488	0.0699749135858219	0.0699749135858219	0.0699749135858219	0.0699749135858219	0.0699749135858219	0.0431451410161392	0.00186150319330253	0.0338786934954488	0.0549461328416517	0.00301907751425244	0.0699749135858219	0.0699749135858219	0.000707689626248330	0.0699749135858219	0.0549461328416517	0.0699749135858219	0.0549461328416517	0.0699749135858219	0.0431451410161392	0.0699749135858219	0.0699749135858219	0.0699749135858219	0.144530028349559	0.0699749135858219	0.0549461328416517	0.0699749135858219	0.0699749135858219	0.113488759476105	0.0891143430503898	0.0699749135858219	0.0699749135858219	0.0431451410161392	0.0699749135858219	0.0699749135858219	0.0101134762443168	0.0431451410161392	0.0549461328416517	0.0549461328416517	0.00384485089746967	0.0338786934954488	0.113488759476105	0.0101134762443168	0.0699749135858219
0.298520255678555	0.616580125722100	0.616580125722100	0.616580125722100	0.484154845777662	0.616580125722100	0.184061656776877	0.616580125722100	0.616580125722100	0.616580125722100	0.616580125722100	0.616580125722100	0.380171051435481	0.00384485089746967	0.298520255678555	0.484154845777662	0.0164025336244377	0.616580125722100	0.616580125722100	0.00384485089746967	0.616580125722100	0.484154845777662	0.616580125722100	0.484154845777662	0.616580125722100	0.380171051435481	0.616580125722100	0.616580125722100	0.616580125722100	0.484154845777662	0.380171051435481	0.484154845777662	0.616580125722100	0.616580125722100	0.380171051435481	0.484154845777662	0.616580125722100	0.616580125722100	0.380171051435481	0.616580125722100	0.616580125722100	0.0891143430503898	0.380171051435481	0.484154845777662	0.484154845777662	0.0208889290947243	0.0699749135858219	0.616580125722100	0.0891143430503898	0.616580125722100
0.298520255678555	0.616580125722100	0.616580125722100	0.616580125722100	0.484154845777662	0.616580125722100	0.113488759476105	0.616580125722100	0.616580125722100	0.616580125722100	0.616580125722100	0.616580125722100	0.380171051435481	0.00384485089746967	0.184061656776877	0.484154845777662	0.0164025336244377	0.616580125722100	0.616580125722100	0.00237065864974458	0.616580125722100	0.484154845777662	0.616580125722100	0.484154845777662	0.616580125722100	0.380171051435481	0.616580125722100	0.616580125722100	0.616580125722100	0.484154845777662	0.380171051435481	0.484154845777662	0.616580125722100	0.616580125722100	0.380171051435481	0.484154845777662	0.616580125722100	0.616580125722100	0.234405914689992	0.616580125722100	0.616580125722100	0.144530028349559	0.380171051435481	0.484154845777662	0.484154845777662	0.0208889290947243	0.0431451410161392	0.616580125722100	0.0891143430503898	0.616580125722100
0.00114776587295857	0.000901255791468014	0.000901255791468014	0.00146170100830370	0.000707689626248330	0.000901255791468014	0.000269043109300810	0.000901255791468014	0.000901255791468014	0.000901255791468014	0.000901255791468014	0.000901255791468014	0.000555696409211119	0.000102282401744360	0.00114776587295857	0.000707689626248330	3.88848082144996e-05	0.000901255791468014	0.000901255791468014	0.00186150319330253	0.00146170100830370	0.00114776587295857	0.000901255791468014	0.00186150319330253	0.000901255791468014	0.000901255791468014	0.000901255791468014	0.000901255791468014	0.00146170100830370	0.000707689626248330	0.00146170100830370	0.000707689626248330	0.000901255791468014	0.000901255791468014	0.000555696409211119	0.000707689626248330	0.000901255791468014	0.00146170100830370	0.000901255791468014	0.00146170100830370	0.00146170100830370	0.000342631361854711	0.000555696409211119	0.000707689626248330	0.00114776587295857	0.000130258525091076	0.000269043109300810	0.000901255791468014	0.000342631361854711	0.000901255791468014
0.234405914689992	0.484154845777662	0.484154845777662	0.484154845777662	0.380171051435481	0.484154845777662	0.0891143430503898	0.484154845777662	0.484154845777662	0.484154845777662	0.484154845777662	0.484154845777662	0.298520255678555	0.00186150319330253	0.144530028349559	0.380171051435481	0.0208889290947243	0.484154845777662	0.484154845777662	0.00301907751425244	0.484154845777662	0.380171051435481	0.484154845777662	0.380171051435481	0.484154845777662	0.298520255678555	0.484154845777662	0.484154845777662	0.484154845777662	0.380171051435481	0.298520255678555	0.380171051435481	0.484154845777662	0.484154845777662	0.298520255678555	0.380171051435481	0.484154845777662	0.484154845777662	0.298520255678555	0.484154845777662	0.484154845777662	0.0699749135858219	0.298520255678555	0.380171051435481	0.380171051435481	0.0164025336244377	0.0549461328416517	0.484154845777662	0.113488759476105	0.785226162148269
0.298520255678555	0.616580125722100	0.616580125722100	0.616580125722100	0.484154845777662	0.616580125722100	0.113488759476105	0.616580125722100	0.616580125722100	0.616580125722100	0.616580125722100	0.616580125722100	0.380171051435481	0.00237065864974458	0.184061656776877	0.484154845777662	0.0164025336244377	0.616580125722100	1	0.00237065864974458	0.616580125722100	0.484154845777662	0.616580125722100	0.484154845777662	1	0.380171051435481	0.616580125722100	0.616580125722100	0.616580125722100	0.484154845777662	0.380171051435481	0.484154845777662	0.616580125722100	0.616580125722100	0.380171051435481	0.484154845777662	1	0.616580125722100	0.234405914689992	0.616580125722100	0.616580125722100	0.0891143430503898	0.380171051435481	0.484154845777662	0.484154845777662	0.0208889290947243	0.0431451410161392	0.616580125722100	0.0891143430503898	0.616580125722100
0.144530028349559	0.298520255678555	0.298520255678555	0.298520255678555	0.234405914689992	0.298520255678555	0.0549461328416517	0.298520255678555	0.298520255678555	0.298520255678555	0.298520255678555	0.298520255678555	0.184061656776877	0.00301907751425244	0.144530028349559	0.234405914689992	0.0128796985274252	0.298520255678555	0.298520255678555	0.00186150319330253	0.298520255678555	0.380171051435481	0.298520255678555	0.380171051435481	0.298520255678555	0.184061656776877	0.484154845777662	0.298520255678555	0.298520255678555	0.234405914689992	0.184061656776877	0.234405914689992	0.298520255678555	0.298520255678555	0.184061656776877	0.234405914689992	0.298520255678555	0.298520255678555	0.113488759476105	0.484154845777662	0.298520255678555	0.0431451410161392	0.298520255678555	0.234405914689992	0.234405914689992	0.0101134762443168	0.0208889290947243	0.298520255678555	0.0699749135858219	0.298520255678555
0.298520255678555	0.616580125722100	0.616580125722100	0.616580125722100	0.484154845777662	0.616580125722100	0.113488759476105	0.616580125722100	0.616580125722100	0.616580125722100	0.616580125722100	0.616580125722100	0.380171051435481	0.00237065864974458	0.184061656776877	0.484154845777662	0.0164025336244377	0.616580125722100	0.616580125722100	0.00237065864974458	0.616580125722100	0.484154845777662	0.616580125722100	0.484154845777662	0.616580125722100	0.380171051435481	0.616580125722100	1	0.616580125722100	0.484154845777662	0.380171051435481	0.484154845777662	0.616580125722100	0.616580125722100	0.380171051435481	0.484154845777662	0.616580125722100	0.616580125722100	0.234405914689992	0.616580125722100	0.616580125722100	0.0891143430503898	0.380171051435481	0.484154845777662	0.484154845777662	0.0208889290947243	0.0431451410161392	0.616580125722100	0.0891143430503898	0.616580125722100
0.298520255678555	0.616580125722100	0.616580125722100	0.616580125722100	0.484154845777662	0.616580125722100	0.113488759476105	0.616580125722100	0.616580125722100	0.616580125722100	0.616580125722100	0.616580125722100	0.380171051435481	0.00237065864974458	0.184061656776877	0.484154845777662	0.0266024364720288	0.616580125722100	0.616580125722100	0.00384485089746967	0.616580125722100	0.484154845777662	0.616580125722100	0.484154845777662	0.616580125722100	0.380171051435481	0.616580125722100	0.616580125722100	0.616580125722100	0.484154845777662	0.380171051435481	0.484154845777662	0.616580125722100	0.616580125722100	0.380171051435481	0.484154845777662	0.616580125722100	0.616580125722100	0.380171051435481	0.616580125722100	0.616580125722100	0.0891143430503898	0.380171051435481	0.484154845777662	0.484154845777662	0.0208889290947243	0.0699749135858219	0.616580125722100	0.144530028349559	0.616580125722100
0.298520255678555	0.616580125722100	0.616580125722100	0.616580125722100	0.484154845777662	0.616580125722100	0.113488759476105	0.616580125722100	0.616580125722100	0.616580125722100	0.616580125722100	0.616580125722100	0.380171051435481	0.00237065864974458	0.184061656776877	0.484154845777662	0.0164025336244377	0.616580125722100	0.616580125722100	0.00237065864974458	0.616580125722100	0.484154845777662	0.616580125722100	0.484154845777662	0.616580125722100	0.380171051435481	0.616580125722100	0.616580125722100	0.616580125722100	0.484154845777662	0.380171051435481	0.484154845777662	0.616580125722100	0.616580125722100	0.380171051435481	0.484154845777662	0.616580125722100	0.616580125722100	0.234405914689992	0.616580125722100	0.616580125722100	0.0891143430503898	0.380171051435481	0.484154845777662	0.484154845777662	0.0208889290947243	0.0431451410161392	0.616580125722100	0.0891143430503898	0.616580125722100
0.113488759476105	0.234405914689992	0.234405914689992	0.234405914689992	0.184061656776877	0.234405914689992	0.0431451410161392	0.234405914689992	0.234405914689992	0.234405914689992	0.234405914689992	0.234405914689992	0.144530028349559	0.00237065864974458	0.184061656776877	0.184061656776877	0.00623576845420832	0.234405914689992	0.234405914689992	0.00623576845420832	0.380171051435481	0.298520255678555	0.234405914689992	0.484154845777662	0.234405914689992	0.234405914689992	0.234405914689992	0.380171051435481	0.234405914689992	0.184061656776877	0.234405914689992	0.184061656776877	0.234405914689992	0.234405914689992	0.144530028349559	0.184061656776877	0.234405914689992	0.234405914689992	0.0891143430503898	0.380171051435481	0.234405914689992	0.0891143430503898	0.234405914689992	0.184061656776877	0.184061656776877	0.00794136613730256	0.0266024364720288	0.234405914689992	0.0338786934954488	0.234405914689992
0.184061656776877	0.380171051435481	0.380171051435481	0.380171051435481	0.298520255678555	0.380171051435481	0.0699749135858219	0.380171051435481	0.380171051435481	0.380171051435481	0.380171051435481	0.380171051435481	0.234405914689992	0.00146170100830370	0.113488759476105	0.298520255678555	0.0164025336244377	0.380171051435481	0.380171051435481	0.00237065864974458	0.380171051435481	0.298520255678555	0.380171051435481	0.298520255678555	0.380171051435481	0.234405914689992	0.380171051435481	0.380171051435481	0.380171051435481	0.298520255678555	0.234405914689992	0.298520255678555	0.380171051435481	0.380171051435481	0.234405914689992	0.298520255678555	0.380171051435481	0.380171051435481	0.234405914689992	0.380171051435481	0.380171051435481	0.0549461328416517	0.234405914689992	0.298520255678555	0.298520255678555	0.0128796985274252	0.0431451410161392	0.380171051435481	0.0891143430503898	0.380171051435481
0.184061656776877	0.380171051435481	0.380171051435481	0.380171051435481	0.298520255678555	0.380171051435481	0.0699749135858219	0.380171051435481	0.380171051435481	0.380171051435481	0.380171051435481	0.380171051435481	0.234405914689992	0.00146170100830370	0.113488759476105	0.298520255678555	0.0164025336244377	0.380171051435481	0.380171051435481	0.00237065864974458	0.380171051435481	0.298520255678555	0.380171051435481	0.298520255678555	0.380171051435481	0.234405914689992	0.380171051435481	0.380171051435481	0.380171051435481	0.298520255678555	0.234405914689992	0.298520255678555	0.380171051435481	0.380171051435481	0.234405914689992	0.298520255678555	0.380171051435481	0.380171051435481	0.234405914689992	0.380171051435481	0.380171051435481	0.0549461328416517	0.234405914689992	0.298520255678555	0.298520255678555	0.0128796985274252	0.0431451410161392	0.380171051435481	0.0891143430503898	0.616580125722100
0.298520255678555	0.616580125722100	0.616580125722100	0.616580125722100	0.484154845777662	0.616580125722100	0.113488759476105	0.616580125722100	0.616580125722100	0.616580125722100	0.616580125722100	0.616580125722100	0.380171051435481	0.00237065864974458	0.184061656776877	0.484154845777662	0.0164025336244377	0.616580125722100	1	0.00237065864974458	0.616580125722100	0.484154845777662	0.616580125722100	0.484154845777662	1	0.380171051435481	0.616580125722100	0.616580125722100	0.616580125722100	0.484154845777662	0.380171051435481	0.484154845777662	0.616580125722100	0.616580125722100	0.380171051435481	0.484154845777662	1	0.616580125722100	0.234405914689992	0.616580125722100	0.616580125722100	0.0891143430503898	0.380171051435481	0.484154845777662	0.484154845777662	0.0208889290947243	0.0431451410161392	0.616580125722100	0.0891143430503898	0.616580125722100
0.298520255678555	0.616580125722100	0.616580125722100	0.616580125722100	0.484154845777662	0.616580125722100	0.113488759476105	0.616580125722100	0.616580125722100	0.616580125722100	0.616580125722100	0.616580125722100	0.380171051435481	0.00237065864974458	0.184061656776877	0.484154845777662	0.0164025336244377	0.616580125722100	0.616580125722100	0.00237065864974458	0.616580125722100	0.484154845777662	0.616580125722100	0.484154845777662	0.616580125722100	0.380171051435481	0.616580125722100	0.616580125722100	0.616580125722100	0.484154845777662	0.380171051435481	0.484154845777662	0.616580125722100	0.616580125722100	0.380171051435481	0.484154845777662	0.616580125722100	0.616580125722100	0.234405914689992	0.616580125722100	0.616580125722100	0.0891143430503898	0.380171051435481	0.484154845777662	0.484154845777662	0.0208889290947243	0.0431451410161392	0.616580125722100	0.0891143430503898	1
0.184061656776877	0.380171051435481	0.380171051435481	0.380171051435481	0.298520255678555	0.380171051435481	0.184061656776877	0.380171051435481	0.380171051435481	0.380171051435481	0.380171051435481	0.380171051435481	0.380171051435481	0.00146170100830370	0.113488759476105	0.298520255678555	0.0101134762443168	0.616580125722100	0.380171051435481	0.00146170100830370	0.380171051435481	0.298520255678555	0.380171051435481	0.298520255678555	0.380171051435481	0.234405914689992	0.380171051435481	0.380171051435481	0.380171051435481	0.298520255678555	0.234405914689992	0.298520255678555	0.380171051435481	0.380171051435481	0.380171051435481	0.298520255678555	0.380171051435481	0.380171051435481	0.144530028349559	0.380171051435481	0.380171051435481	0.0891143430503898	0.380171051435481	0.298520255678555	0.298520255678555	0.0338786934954488	0.0266024364720288	0.380171051435481	0.0549461328416517	0.380171051435481
0.484154845777662	0.616580125722100	0.616580125722100	0.616580125722100	0.484154845777662	0.616580125722100	0.113488759476105	0.616580125722100	0.616580125722100	0.616580125722100	0.616580125722100	0.616580125722100	0.380171051435481	0.00237065864974458	0.298520255678555	0.484154845777662	0.0164025336244377	0.616580125722100	0.616580125722100	0.00384485089746967	0.616580125722100	0.484154845777662	0.616580125722100	0.484154845777662	0.616580125722100	0.380171051435481	0.616580125722100	0.616580125722100	0.616580125722100	0.484154845777662	0.380171051435481	0.484154845777662	0.616580125722100	0.616580125722100	0.380171051435481	0.484154845777662	0.616580125722100	0.616580125722100	0.380171051435481	0.616580125722100	1	0.0891143430503898	0.380171051435481	0.484154845777662	0.484154845777662	0.0208889290947243	0.0431451410161392	0.616580125722100	0.0891143430503898	0.616580125722100
0.298520255678555	0.616580125722100	0.616580125722100	0.616580125722100	0.484154845777662	0.616580125722100	0.184061656776877	0.616580125722100	0.616580125722100	0.616580125722100	0.616580125722100	0.616580125722100	0.380171051435481	0.00384485089746967	0.298520255678555	0.484154845777662	0.0164025336244377	0.616580125722100	0.616580125722100	0.00384485089746967	0.616580125722100	0.484154845777662	0.616580125722100	0.484154845777662	0.616580125722100	0.380171051435481	0.616580125722100	0.616580125722100	0.616580125722100	0.484154845777662	0.380171051435481	0.484154845777662	0.616580125722100	0.616580125722100	0.380171051435481	0.484154845777662	0.616580125722100	0.616580125722100	0.380171051435481	0.616580125722100	0.616580125722100	0.0891143430503898	0.380171051435481	0.484154845777662	0.484154845777662	0.0208889290947243	0.0699749135858219	0.616580125722100	0.0891143430503898	0.616580125722100
0.298520255678555	0.616580125722100	0.616580125722100	0.616580125722100	0.484154845777662	0.616580125722100	0.113488759476105	0.616580125722100	0.616580125722100	0.616580125722100	0.616580125722100	0.616580125722100	0.380171051435481	0.00237065864974458	0.184061656776877	0.484154845777662	0.0164025336244377	0.616580125722100	0.616580125722100	0.00237065864974458	0.616580125722100	0.484154845777662	0.616580125722100	0.484154845777662	0.616580125722100	0.380171051435481	0.616580125722100	0.616580125722100	0.616580125722100	0.484154845777662	0.380171051435481	0.484154845777662	0.616580125722100	0.616580125722100	0.380171051435481	0.484154845777662	0.616580125722100	0.616580125722100	0.234405914689992	0.616580125722100	0.616580125722100	0.0891143430503898	0.380171051435481	0.484154845777662	0.484154845777662	0.0208889290947243	0.0699749135858219	0.616580125722100	0.0891143430503898	0.616580125722100
0.298520255678555	0.616580125722100	0.616580125722100	0.616580125722100	0.484154845777662	0.616580125722100	0.113488759476105	0.616580125722100	0.616580125722100	0.616580125722100	0.616580125722100	0.616580125722100	0.380171051435481	0.00237065864974458	0.184061656776877	0.484154845777662	0.0164025336244377	0.616580125722100	0.616580125722100	0.00237065864974458	0.616580125722100	0.484154845777662	0.616580125722100	0.484154845777662	0.616580125722100	0.380171051435481	0.616580125722100	0.616580125722100	0.616580125722100	0.484154845777662	0.380171051435481	0.484154845777662	0.616580125722100	0.616580125722100	0.380171051435481	0.484154845777662	0.616580125722100	0.616580125722100	0.234405914689992	0.616580125722100	0.616580125722100	0.0891143430503898	0.380171051435481	0.484154845777662	0.484154845777662	0.0208889290947243	0.0431451410161392	0.616580125722100	0.0891143430503898	1
0.484154845777662	0.616580125722100	0.616580125722100	0.616580125722100	0.484154845777662	0.616580125722100	0.113488759476105	0.616580125722100	0.616580125722100	0.616580125722100	0.616580125722100	0.616580125722100	0.380171051435481	0.00237065864974458	0.298520255678555	0.484154845777662	0.0164025336244377	0.616580125722100	0.616580125722100	0.00384485089746967	0.616580125722100	0.484154845777662	0.616580125722100	0.484154845777662	0.616580125722100	0.380171051435481	0.616580125722100	0.616580125722100	0.616580125722100	0.484154845777662	0.380171051435481	0.484154845777662	0.616580125722100	0.616580125722100	0.380171051435481	0.484154845777662	0.616580125722100	0.616580125722100	0.380171051435481	0.616580125722100	1	0.0891143430503898	0.380171051435481	0.484154845777662	0.484154845777662	0.0208889290947243	0.0431451410161392	0.616580125722100	0.0891143430503898	0.616580125722100
0.234405914689992	0.484154845777662	0.484154845777662	0.484154845777662	0.380171051435481	0.484154845777662	0.0891143430503898	0.484154845777662	0.484154845777662	0.484154845777662	0.484154845777662	0.484154845777662	0.298520255678555	0.00301907751425244	0.144530028349559	0.380171051435481	0.0208889290947243	0.484154845777662	0.484154845777662	0.00186150319330253	0.484154845777662	0.380171051435481	0.484154845777662	0.380171051435481	0.484154845777662	0.298520255678555	0.484154845777662	0.484154845777662	0.484154845777662	0.380171051435481	0.298520255678555	0.380171051435481	0.484154845777662	0.484154845777662	0.298520255678555	0.380171051435481	0.484154845777662	0.484154845777662	0.184061656776877	0.484154845777662	0.484154845777662	0.0699749135858219	0.298520255678555	0.380171051435481	0.380171051435481	0.0164025336244377	0.0338786934954488	0.484154845777662	0.113488759476105	0.484154845777662
0.298520255678555	0.616580125722100	0.616580125722100	0.616580125722100	0.484154845777662	0.616580125722100	0.184061656776877	0.616580125722100	0.616580125722100	0.616580125722100	0.616580125722100	0.616580125722100	0.380171051435481	0.00384485089746967	0.298520255678555	0.484154845777662	0.0164025336244377	0.616580125722100	0.616580125722100	0.00384485089746967	0.616580125722100	0.484154845777662	0.616580125722100	0.484154845777662	0.616580125722100	0.380171051435481	0.616580125722100	0.616580125722100	0.616580125722100	0.484154845777662	0.380171051435481	0.484154845777662	0.616580125722100	0.616580125722100	0.380171051435481	0.484154845777662	0.616580125722100	0.616580125722100	0.380171051435481	0.616580125722100	0.616580125722100	0.0891143430503898	0.380171051435481	0.484154845777662	0.484154845777662	0.0208889290947243	0.0699749135858219	0.616580125722100	0.0891143430503898	0.616580125722100
0.298520255678555	0.616580125722100	0.616580125722100	0.616580125722100	0.484154845777662	0.616580125722100	0.113488759476105	0.616580125722100	0.616580125722100	0.616580125722100	0.616580125722100	0.616580125722100	0.380171051435481	0.00237065864974458	0.184061656776877	0.484154845777662	0.0266024364720288	0.616580125722100	0.616580125722100	0.00237065864974458	0.616580125722100	0.484154845777662	0.616580125722100	0.484154845777662	0.616580125722100	0.380171051435481	0.616580125722100	0.616580125722100	0.616580125722100	0.484154845777662	0.380171051435481	0.484154845777662	0.616580125722100	0.616580125722100	0.380171051435481	0.484154845777662	0.616580125722100	0.616580125722100	0.234405914689992	0.616580125722100	0.616580125722100	0.0891143430503898	0.380171051435481	0.484154845777662	0.484154845777662	0.0208889290947243	0.0431451410161392	0.616580125722100	0.0891143430503898	0.616580125722100
0.298520255678555	0.616580125722100	0.616580125722100	0.616580125722100	0.484154845777662	0.616580125722100	0.113488759476105	0.616580125722100	0.616580125722100	0.616580125722100	0.616580125722100	0.616580125722100	0.380171051435481	0.00237065864974458	0.184061656776877	0.484154845777662	0.0164025336244377	0.616580125722100	0.616580125722100	0.00237065864974458	0.616580125722100	0.484154845777662	0.616580125722100	0.484154845777662	0.616580125722100	0.380171051435481	0.616580125722100	0.616580125722100	0.616580125722100	0.484154845777662	0.380171051435481	0.484154845777662	0.616580125722100	0.616580125722100	0.380171051435481	0.484154845777662	0.616580125722100	0.616580125722100	0.234405914689992	0.616580125722100	0.616580125722100	0.0891143430503898	0.380171051435481	0.484154845777662	0.484154845777662	0.0208889290947243	0.0431451410161392	0.616580125722100	0.0891143430503898	0.616580125722100
0.234405914689992	0.484154845777662	0.484154845777662	0.484154845777662	0.380171051435481	0.484154845777662	0.144530028349559	0.484154845777662	0.484154845777662	0.484154845777662	0.484154845777662	0.484154845777662	0.298520255678555	0.00301907751425244	0.234405914689992	0.380171051435481	0.0128796985274252	0.484154845777662	0.484154845777662	0.00301907751425244	0.484154845777662	0.380171051435481	0.484154845777662	0.380171051435481	0.484154845777662	0.298520255678555	0.484154845777662	0.484154845777662	0.484154845777662	0.616580125722100	0.298520255678555	0.380171051435481	0.484154845777662	0.484154845777662	0.298520255678555	0.380171051435481	0.484154845777662	0.484154845777662	0.298520255678555	0.484154845777662	0.484154845777662	0.0699749135858219	0.298520255678555	0.380171051435481	0.380171051435481	0.0164025336244377	0.0891143430503898	0.785226162148269	0.0699749135858219	0.484154845777662
0.234405914689992	0.484154845777662	0.484154845777662	0.484154845777662	0.380171051435481	0.484154845777662	0.0891143430503898	0.484154845777662	0.484154845777662	0.484154845777662	0.484154845777662	0.484154845777662	0.298520255678555	0.00301907751425244	0.144530028349559	0.380171051435481	0.0128796985274252	0.484154845777662	0.484154845777662	0.00301907751425244	0.484154845777662	0.380171051435481	0.484154845777662	0.380171051435481	0.484154845777662	0.298520255678555	0.484154845777662	0.484154845777662	0.484154845777662	0.380171051435481	0.298520255678555	0.380171051435481	0.484154845777662	0.484154845777662	0.298520255678555	0.380171051435481	0.484154845777662	0.484154845777662	0.298520255678555	0.484154845777662	0.484154845777662	0.0699749135858219	0.298520255678555	0.380171051435481	0.380171051435481	0.0164025336244377	0.0338786934954488	0.484154845777662	0.113488759476105	0.484154845777662
0.234405914689992	0.484154845777662	0.484154845777662	0.484154845777662	0.380171051435481	0.484154845777662	0.234405914689992	0.484154845777662	0.484154845777662	0.484154845777662	0.484154845777662	0.484154845777662	0.298520255678555	0.00301907751425244	0.234405914689992	0.380171051435481	0.0128796985274252	0.484154845777662	0.484154845777662	0.00489648853134324	0.484154845777662	0.380171051435481	0.484154845777662	0.380171051435481	0.484154845777662	0.298520255678555	0.484154845777662	0.484154845777662	0.484154845777662	0.380171051435481	0.298520255678555	0.380171051435481	0.484154845777662	0.484154845777662	0.298520255678555	0.380171051435481	0.484154845777662	0.484154845777662	0.298520255678555	0.484154845777662	0.484154845777662	0.113488759476105	0.298520255678555	0.380171051435481	0.380171051435481	0.0266024364720288	0.0549461328416517	0.484154845777662	0.0699749135858219	0.484154845777662
0.298520255678555	0.616580125722100	0.616580125722100	0.616580125722100	0.484154845777662	0.616580125722100	0.184061656776877	0.616580125722100	0.616580125722100	0.616580125722100	0.616580125722100	0.616580125722100	0.380171051435481	0.00237065864974458	0.184061656776877	0.484154845777662	0.0164025336244377	0.616580125722100	0.616580125722100	0.00237065864974458	0.616580125722100	0.484154845777662	0.616580125722100	0.484154845777662	0.616580125722100	0.380171051435481	0.616580125722100	0.616580125722100	0.616580125722100	0.484154845777662	0.380171051435481	0.484154845777662	0.616580125722100	0.616580125722100	0.380171051435481	0.484154845777662	0.616580125722100	0.616580125722100	0.234405914689992	0.616580125722100	0.616580125722100	0.0891143430503898	0.380171051435481	0.484154845777662	0.484154845777662	0.0338786934954488	0.0431451410161392	0.616580125722100	0.0891143430503898	0.616580125722100
0.380171051435481	0.484154845777662	0.484154845777662	0.484154845777662	0.380171051435481	0.484154845777662	0.0891143430503898	0.484154845777662	0.484154845777662	0.484154845777662	0.484154845777662	0.484154845777662	0.298520255678555	0.00186150319330253	0.144530028349559	0.380171051435481	0.0128796985274252	0.484154845777662	0.484154845777662	0.00301907751425244	0.484154845777662	0.380171051435481	0.484154845777662	0.380171051435481	0.484154845777662	0.298520255678555	0.484154845777662	0.484154845777662	0.484154845777662	0.380171051435481	0.298520255678555	0.380171051435481	0.484154845777662	0.484154845777662	0.298520255678555	0.380171051435481	0.484154845777662	0.484154845777662	0.184061656776877	0.484154845777662	0.484154845777662	0.0699749135858219	0.298520255678555	0.380171051435481	0.380171051435481	0.0164025336244377	0.0338786934954488	0.484154845777662	0.0699749135858219	0.484154845777662
0.234405914689992	0.484154845777662	0.484154845777662	0.484154845777662	0.380171051435481	0.484154845777662	0.0891143430503898	0.484154845777662	0.484154845777662	0.484154845777662	0.484154845777662	0.484154845777662	0.298520255678555	0.00301907751425244	0.234405914689992	0.380171051435481	0.0128796985274252	0.484154845777662	0.484154845777662	0.00301907751425244	0.484154845777662	0.616580125722100	0.484154845777662	0.616580125722100	0.484154845777662	0.298520255678555	0.484154845777662	0.785226162148269	0.484154845777662	0.380171051435481	0.298520255678555	0.380171051435481	0.484154845777662	0.484154845777662	0.298520255678555	0.380171051435481	0.484154845777662	0.484154845777662	0.184061656776877	0.785226162148269	0.484154845777662	0.0699749135858219	0.298520255678555	0.380171051435481	0.380171051435481	0.0164025336244377	0.0338786934954488	0.484154845777662	0.0699749135858219	0.484154845777662
0.234405914689992	0.484154845777662	0.484154845777662	0.484154845777662	0.380171051435481	0.484154845777662	0.0891143430503898	0.484154845777662	0.484154845777662	0.484154845777662	0.484154845777662	0.484154845777662	0.298520255678555	0.00186150319330253	0.144530028349559	0.380171051435481	0.0128796985274252	0.484154845777662	0.484154845777662	0.00186150319330253	0.484154845777662	0.380171051435481	0.484154845777662	0.380171051435481	0.484154845777662	0.298520255678555	0.484154845777662	0.484154845777662	0.484154845777662	0.380171051435481	0.298520255678555	0.380171051435481	0.484154845777662	0.484154845777662	0.298520255678555	0.380171051435481	0.484154845777662	0.484154845777662	0.184061656776877	0.484154845777662	0.484154845777662	0.0699749135858219	0.298520255678555	0.380171051435481	0.380171051435481	0.0164025336244377	0.0338786934954488	0.484154845777662	0.113488759476105	0.484154845777662
0.298520255678555	0.616580125722100	0.616580125722100	0.616580125722100	0.484154845777662	0.616580125722100	0.113488759476105	0.616580125722100	0.616580125722100	0.616580125722100	0.616580125722100	0.616580125722100	0.380171051435481	0.00237065864974458	0.184061656776877	0.484154845777662	0.0164025336244377	0.616580125722100	0.616580125722100	0.00237065864974458	0.616580125722100	0.484154845777662	0.616580125722100	0.484154845777662	0.616580125722100	0.380171051435481	0.616580125722100	0.616580125722100	0.616580125722100	0.484154845777662	0.380171051435481	0.484154845777662	0.616580125722100	0.616580125722100	0.380171051435481	0.484154845777662	0.616580125722100	0.616580125722100	0.234405914689992	0.616580125722100	0.616580125722100	0.0891143430503898	0.380171051435481	0.484154845777662	0.484154845777662	0.0208889290947243	0.0699749135858219	0.616580125722100	0.0891143430503898	0.616580125722100
0.298520255678555	0.616580125722100	0.616580125722100	0.616580125722100	0.484154845777662	0.616580125722100	0.113488759476105	0.616580125722100	0.616580125722100	0.616580125722100	0.616580125722100	0.616580125722100	0.380171051435481	0.00384485089746967	0.184061656776877	0.484154845777662	0.0164025336244377	0.616580125722100	0.616580125722100	0.00237065864974458	0.616580125722100	0.484154845777662	0.616580125722100	0.484154845777662	0.616580125722100	0.380171051435481	0.616580125722100	0.616580125722100	0.616580125722100	0.484154845777662	0.380171051435481	0.484154845777662	0.616580125722100	0.616580125722100	0.380171051435481	0.484154845777662	0.616580125722100	0.616580125722100	0.234405914689992	0.616580125722100	0.616580125722100	0.144530028349559	0.380171051435481	0.484154845777662	0.484154845777662	0.0208889290947243	0.0431451410161392	0.616580125722100	0.0891143430503898	0.616580125722100
0.234405914689992	0.484154845777662	0.484154845777662	0.484154845777662	0.380171051435481	0.484154845777662	0.0891143430503898	0.484154845777662	0.484154845777662	0.484154845777662	0.484154845777662	0.484154845777662	0.298520255678555	0.00301907751425244	0.144530028349559	0.380171051435481	0.0128796985274252	0.484154845777662	0.484154845777662	0.00301907751425244	0.484154845777662	0.380171051435481	0.484154845777662	0.380171051435481	0.484154845777662	0.298520255678555	0.484154845777662	0.484154845777662	0.484154845777662	0.380171051435481	0.484154845777662	0.380171051435481	0.484154845777662	0.484154845777662	0.298520255678555	0.380171051435481	0.484154845777662	0.785226162148269	0.184061656776877	0.484154845777662	0.484154845777662	0.0699749135858219	0.298520255678555	0.380171051435481	0.380171051435481	0.0164025336244377	0.0549461328416517	0.484154845777662	0.0699749135858219	0.484154845777662
0.298520255678555	0.380171051435481	0.380171051435481	0.380171051435481	0.298520255678555	0.380171051435481	0.0699749135858219	0.380171051435481	0.380171051435481	0.380171051435481	0.380171051435481	0.380171051435481	0.234405914689992	0.00146170100830370	0.184061656776877	0.298520255678555	0.0101134762443168	0.380171051435481	0.380171051435481	0.00384485089746967	0.616580125722100	0.298520255678555	0.380171051435481	0.484154845777662	0.380171051435481	0.380171051435481	0.380171051435481	0.380171051435481	0.616580125722100	0.298520255678555	0.234405914689992	0.298520255678555	0.380171051435481	0.380171051435481	0.234405914689992	0.298520255678555	0.380171051435481	0.380171051435481	0.234405914689992	0.380171051435481	0.616580125722100	0.0891143430503898	0.234405914689992	0.298520255678555	0.298520255678555	0.0208889290947243	0.0266024364720288	0.380171051435481	0.0549461328416517	0.380171051435481
0.298520255678555	0.616580125722100	0.616580125722100	0.616580125722100	0.484154845777662	0.616580125722100	0.184061656776877	0.616580125722100	0.616580125722100	0.616580125722100	0.616580125722100	0.616580125722100	0.380171051435481	0.00237065864974458	0.184061656776877	0.484154845777662	0.0164025336244377	0.616580125722100	0.616580125722100	0.00237065864974458	0.616580125722100	0.484154845777662	0.616580125722100	0.484154845777662	0.616580125722100	0.380171051435481	0.616580125722100	0.616580125722100	0.616580125722100	0.484154845777662	0.380171051435481	0.484154845777662	0.616580125722100	0.616580125722100	0.380171051435481	0.484154845777662	0.616580125722100	0.616580125722100	0.234405914689992	0.616580125722100	0.616580125722100	0.0891143430503898	0.380171051435481	0.484154845777662	0.484154845777662	0.0338786934954488	0.0431451410161392	0.616580125722100	0.0891143430503898	0.616580125722100
0.298520255678555	0.616580125722100	0.616580125722100	0.616580125722100	0.484154845777662	0.616580125722100	0.113488759476105	0.616580125722100	0.616580125722100	0.616580125722100	0.616580125722100	0.616580125722100	0.380171051435481	0.00237065864974458	0.184061656776877	0.484154845777662	0.0266024364720288	0.616580125722100	0.616580125722100	0.00237065864974458	0.616580125722100	0.484154845777662	0.616580125722100	0.484154845777662	0.616580125722100	0.380171051435481	0.616580125722100	0.616580125722100	0.616580125722100	0.484154845777662	0.380171051435481	0.484154845777662	0.616580125722100	0.616580125722100	0.380171051435481	0.484154845777662	0.616580125722100	0.616580125722100	0.234405914689992	0.616580125722100	0.616580125722100	0.0891143430503898	0.380171051435481	0.484154845777662	0.484154845777662	0.0338786934954488	0.0431451410161392	0.616580125722100	0.0891143430503898	0.616580125722100
0.00489648853134324	0.0101134762443168	0.0101134762443168	0.0101134762443168	0.00794136613730256	0.0164025336244377	0.00794136613730256	0.0101134762443168	0.0101134762443168	0.0101134762443168	0.0101134762443168	0.0164025336244377	0.0101134762443168	0.00186150319330253	0.00489648853134324	0.00794136613730256	0.000436347358724421	0.0101134762443168	0.0101134762443168	0.000165886634157358	0.0101134762443168	0.00794136613730256	0.0101134762443168	0.00794136613730256	0.0101134762443168	0.0101134762443168	0.0101134762443168	0.0101134762443168	0.0101134762443168	0.0128796985274252	0.0101134762443168	0.00794136613730256	0.0164025336244377	0.0101134762443168	0.0101134762443168	0.00794136613730256	0.0101134762443168	0.0101134762443168	0.0101134762443168	0.0101134762443168	0.0101134762443168	0.00237065864974458	0.00623576845420832	0.0128796985274252	0.00794136613730256	0.00384485089746967	0.0128796985274252	0.0164025336244377	0.00237065864974458	0.0101134762443168
0.298520255678555	0.616580125722100	0.616580125722100	0.616580125722100	0.484154845777662	0.616580125722100	0.113488759476105	0.616580125722100	0.616580125722100	0.616580125722100	0.616580125722100	0.616580125722100	0.380171051435481	0.00237065864974458	0.184061656776877	0.484154845777662	0.0164025336244377	0.616580125722100	0.616580125722100	0.00237065864974458	0.616580125722100	0.484154845777662	0.616580125722100	0.484154845777662	0.616580125722100	0.380171051435481	0.616580125722100	0.616580125722100	0.616580125722100	0.484154845777662	0.380171051435481	0.484154845777662	0.616580125722100	0.616580125722100	0.380171051435481	0.484154845777662	0.616580125722100	0.616580125722100	0.234405914689992	0.616580125722100	0.616580125722100	0.0891143430503898	0.380171051435481	0.484154845777662	0.484154845777662	0.0338786934954488	0.0699749135858219	0.616580125722100	0.0891143430503898	0.616580125722100
0.298520255678555	0.616580125722100	0.616580125722100	0.616580125722100	0.484154845777662	0.616580125722100	0.113488759476105	0.616580125722100	0.616580125722100	0.616580125722100	0.616580125722100	0.616580125722100	0.380171051435481	0.00237065864974458	0.184061656776877	0.484154845777662	0.0164025336244377	0.616580125722100	0.616580125722100	0.00237065864974458	0.616580125722100	0.484154845777662	0.616580125722100	0.484154845777662	0.616580125722100	0.380171051435481	0.616580125722100	0.616580125722100	0.616580125722100	0.484154845777662	0.380171051435481	0.484154845777662	0.616580125722100	0.616580125722100	0.380171051435481	0.484154845777662	0.616580125722100	0.616580125722100	0.234405914689992	0.616580125722100	0.616580125722100	0.0891143430503898	0.380171051435481	0.484154845777662	0.484154845777662	0.0338786934954488	0.0699749135858219	0.616580125722100	0.0891143430503898	0.616580125722100
0.234405914689992	0.484154845777662	0.484154845777662	0.484154845777662	0.616580125722100	0.484154845777662	0.0891143430503898	0.785226162148269	0.484154845777662	0.484154845777662	0.484154845777662	0.484154845777662	0.298520255678555	0.00301907751425244	0.144530028349559	0.380171051435481	0.0128796985274252	0.484154845777662	0.484154845777662	0.00186150319330253	0.484154845777662	0.380171051435481	0.484154845777662	0.380171051435481	0.484154845777662	0.298520255678555	0.484154845777662	0.484154845777662	0.484154845777662	0.380171051435481	0.298520255678555	0.380171051435481	0.484154845777662	0.484154845777662	0.298520255678555	0.380171051435481	0.484154845777662	0.484154845777662	0.184061656776877	0.484154845777662	0.484154845777662	0.0699749135858219	0.298520255678555	0.380171051435481	0.380171051435481	0.0431451410161392	0.0549461328416517	0.484154845777662	0.0699749135858219	0.484154845777662
0.113488759476105	0.234405914689992	0.234405914689992	0.234405914689992	0.184061656776877	0.234405914689992	0.113488759476105	0.234405914689992	0.234405914689992	0.234405914689992	0.234405914689992	0.234405914689992	0.144530028349559	0.00384485089746967	0.0699749135858219	0.184061656776877	0.00623576845420832	0.234405914689992	0.234405914689992	0.00384485089746967	0.234405914689992	0.184061656776877	0.234405914689992	0.184061656776877	0.234405914689992	0.144530028349559	0.234405914689992	0.234405914689992	0.234405914689992	0.184061656776877	0.234405914689992	0.184061656776877	0.234405914689992	0.234405914689992	0.234405914689992	0.184061656776877	0.234405914689992	0.234405914689992	0.0891143430503898	0.234405914689992	0.234405914689992	0.0549461328416517	0.144530028349559	0.184061656776877	0.298520255678555	0.0208889290947243	0.0266024364720288	0.234405914689992	0.0338786934954488	0.234405914689992
0.298520255678555	0.616580125722100	0.616580125722100	0.616580125722100	0.484154845777662	0.616580125722100	0.113488759476105	0.616580125722100	0.616580125722100	0.616580125722100	0.616580125722100	0.616580125722100	0.380171051435481	0.00384485089746967	0.184061656776877	0.484154845777662	0.0164025336244377	0.616580125722100	0.616580125722100	0.00384485089746967	0.616580125722100	0.484154845777662	0.616580125722100	0.484154845777662	0.616580125722100	0.380171051435481	0.616580125722100	0.616580125722100	0.616580125722100	0.484154845777662	0.616580125722100	0.484154845777662	0.616580125722100	0.616580125722100	0.380171051435481	0.484154845777662	0.616580125722100	0.616580125722100	0.234405914689992	0.616580125722100	0.616580125722100	0.0891143430503898	0.380171051435481	0.484154845777662	0.484154845777662	0.0208889290947243	0.0699749135858219	0.616580125722100	0.0891143430503898	0.616580125722100
0.000555696409211119	0.000436347358724421	0.000269043109300810	0.000269043109300810	0.000342631361854711	0.000269043109300810	0.000342631361854711	0.000436347358724421	0.000269043109300810	0.000269043109300810	0.000436347358724421	0.000269043109300810	0.000269043109300810	1.88262683241850e-05	0.000130258525091076	0.000211259688168712	1.88262683241850e-05	0.000436347358724421	0.000269043109300810	4.95205204423094e-05	0.000269043109300810	0.000211259688168712	0.000269043109300810	0.000211259688168712	0.000269043109300810	0.000165886634157358	0.000269043109300810	0.000269043109300810	0.000269043109300810	0.000555696409211119	0.000436347358724421	0.000555696409211119	0.000269043109300810	0.000269043109300810	0.000436347358724421	0.000555696409211119	0.000269043109300810	0.000269043109300810	0.000436347358724421	0.000269043109300810	0.000436347358724421	0.000165886634157358	0.000165886634157358	0.000211259688168712	0.000211259688168712	0.000102282401744360	8.03148177770312e-05	0.000436347358724421	0.000269043109300810	0.000269043109300810
0.0891143430503898	0.298520255678555	0.184061656776877	0.184061656776877	0.144530028349559	0.298520255678555	0.0891143430503898	0.184061656776877	0.298520255678555	0.184061656776877	0.184061656776877	0.298520255678555	0.184061656776877	0.00186150319330253	0.0891143430503898	0.144530028349559	0.00794136613730256	0.184061656776877	0.184061656776877	0.00186150319330253	0.184061656776877	0.234405914689992	0.184061656776877	0.144530028349559	0.184061656776877	0.113488759476105	0.184061656776877	0.184061656776877	0.184061656776877	0.144530028349559	0.113488759476105	0.144530028349559	0.184061656776877	0.184061656776877	0.113488759476105	0.144530028349559	0.184061656776877	0.184061656776877	0.184061656776877	0.184061656776877	0.184061656776877	0.0266024364720288	0.113488759476105	0.144530028349559	0.144530028349559	0.0164025336244377	0.0891143430503898	0.184061656776877	0.0431451410161392	0.184061656776877
0.298520255678555	0.616580125722100	0.616580125722100	0.616580125722100	0.484154845777662	0.616580125722100	0.113488759476105	0.616580125722100	0.616580125722100	0.616580125722100	0.616580125722100	0.616580125722100	0.380171051435481	0.00384485089746967	0.184061656776877	0.484154845777662	0.0164025336244377	0.616580125722100	0.616580125722100	0.00237065864974458	0.616580125722100	0.484154845777662	0.616580125722100	0.484154845777662	0.616580125722100	0.380171051435481	0.616580125722100	0.616580125722100	0.616580125722100	0.785226162148269	0.380171051435481	0.484154845777662	0.616580125722100	0.616580125722100	0.616580125722100	0.785226162148269	0.616580125722100	0.616580125722100	0.234405914689992	0.616580125722100	0.616580125722100	0.0891143430503898	0.380171051435481	0.484154845777662	0.484154845777662	0.0208889290947243	0.0431451410161392	0.616580125722100	0.0891143430503898	0.616580125722100
0.234405914689992	0.484154845777662	0.484154845777662	0.484154845777662	0.380171051435481	0.785226162148269	0.0891143430503898	0.484154845777662	0.484154845777662	0.484154845777662	0.484154845777662	0.785226162148269	0.484154845777662	0.00489648853134324	0.234405914689992	0.380171051435481	0.0128796985274252	0.484154845777662	0.484154845777662	0.00301907751425244	0.484154845777662	0.616580125722100	0.484154845777662	0.616580125722100	0.484154845777662	0.298520255678555	0.484154845777662	0.484154845777662	0.484154845777662	0.380171051435481	0.298520255678555	0.380171051435481	0.484154845777662	0.484154845777662	0.298520255678555	0.380171051435481	0.484154845777662	0.484154845777662	0.184061656776877	0.785226162148269	0.484154845777662	0.0699749135858219	0.298520255678555	0.380171051435481	0.380171051435481	0.0266024364720288	0.0549461328416517	0.484154845777662	0.0699749135858219	0.484154845777662
0.298520255678555	0.616580125722100	0.616580125722100	0.616580125722100	0.785226162148269	0.616580125722100	0.113488759476105	1	0.616580125722100	0.616580125722100	0.616580125722100	0.616580125722100	0.380171051435481	0.00384485089746967	0.184061656776877	0.484154845777662	0.0164025336244377	0.616580125722100	0.616580125722100	0.00237065864974458	0.616580125722100	0.484154845777662	0.616580125722100	0.484154845777662	0.616580125722100	0.380171051435481	0.616580125722100	0.616580125722100	0.616580125722100	0.484154845777662	0.380171051435481	0.484154845777662	0.616580125722100	0.616580125722100	0.380171051435481	0.484154845777662	0.616580125722100	0.616580125722100	0.234405914689992	0.616580125722100	0.616580125722100	0.0891143430503898	0.380171051435481	0.484154845777662	0.484154845777662	0.0338786934954488	0.0431451410161392	0.616580125722100	0.0891143430503898	0.616580125722100
0.298520255678555	0.616580125722100	0.616580125722100	0.616580125722100	0.484154845777662	0.616580125722100	0.113488759476105	0.616580125722100	0.616580125722100	0.616580125722100	0.616580125722100	0.616580125722100	0.616580125722100	0.00384485089746967	0.184061656776877	0.484154845777662	0.0164025336244377	0.616580125722100	0.616580125722100	0.00237065864974458	0.616580125722100	0.484154845777662	0.616580125722100	0.484154845777662	0.616580125722100	0.380171051435481	0.616580125722100	0.616580125722100	0.616580125722100	0.484154845777662	0.380171051435481	0.484154845777662	0.616580125722100	0.616580125722100	0.380171051435481	0.484154845777662	0.616580125722100	0.616580125722100	0.234405914689992	0.616580125722100	0.616580125722100	0.0891143430503898	0.380171051435481	0.484154845777662	0.484154845777662	0.0208889290947243	0.0431451410161392	0.616580125722100	0.0891143430503898	0.616580125722100
0.234405914689992	0.484154845777662	0.484154845777662	0.484154845777662	0.380171051435481	0.484154845777662	0.0891143430503898	0.484154845777662	0.484154845777662	0.484154845777662	0.484154845777662	0.484154845777662	0.298520255678555	0.00489648853134324	0.144530028349559	0.380171051435481	0.0128796985274252	0.484154845777662	0.484154845777662	0.00301907751425244	0.484154845777662	0.380171051435481	0.484154845777662	0.380171051435481	0.484154845777662	0.298520255678555	0.484154845777662	0.484154845777662	0.484154845777662	0.380171051435481	0.484154845777662	0.380171051435481	0.484154845777662	0.484154845777662	0.298520255678555	0.380171051435481	0.484154845777662	0.484154845777662	0.184061656776877	0.484154845777662	0.484154845777662	0.0699749135858219	0.298520255678555	0.380171051435481	0.380171051435481	0.0266024364720288	0.0549461328416517	0.484154845777662	0.0699749135858219	0.484154845777662
0.298520255678555	0.616580125722100	0.616580125722100	0.616580125722100	0.484154845777662	0.616580125722100	0.113488759476105	0.616580125722100	0.616580125722100	0.616580125722100	0.616580125722100	0.616580125722100	0.380171051435481	0.00237065864974458	0.184061656776877	0.484154845777662	0.0266024364720288	0.616580125722100	0.616580125722100	0.00384485089746967	0.616580125722100	0.484154845777662	0.616580125722100	0.484154845777662	0.616580125722100	0.380171051435481	0.616580125722100	0.616580125722100	0.616580125722100	0.484154845777662	0.380171051435481	0.484154845777662	0.616580125722100	0.616580125722100	0.380171051435481	0.484154845777662	0.616580125722100	0.616580125722100	0.380171051435481	0.616580125722100	0.616580125722100	0.0891143430503898	0.380171051435481	0.484154845777662	0.484154845777662	0.0208889290947243	0.0699749135858219	0.616580125722100	0.144530028349559	0.616580125722100
0.298520255678555	0.616580125722100	0.616580125722100	0.616580125722100	0.484154845777662	0.616580125722100	0.184061656776877	0.616580125722100	0.616580125722100	0.616580125722100	0.616580125722100	0.616580125722100	0.380171051435481	0.00384485089746967	0.298520255678555	0.484154845777662	0.0164025336244377	0.616580125722100	0.616580125722100	0.00384485089746967	0.616580125722100	0.484154845777662	0.616580125722100	0.484154845777662	0.616580125722100	0.380171051435481	0.616580125722100	0.616580125722100	0.616580125722100	0.484154845777662	0.380171051435481	0.484154845777662	0.616580125722100	0.616580125722100	0.380171051435481	0.484154845777662	0.616580125722100	0.616580125722100	0.380171051435481	0.616580125722100	0.616580125722100	0.0891143430503898	0.380171051435481	0.484154845777662	0.484154845777662	0.0208889290947243	0.0699749135858219	0.616580125722100	0.0891143430503898	0.616580125722100
0.298520255678555	0.616580125722100	0.616580125722100	0.616580125722100	0.484154845777662	0.616580125722100	0.113488759476105	0.616580125722100	0.616580125722100	0.616580125722100	0.616580125722100	0.616580125722100	0.380171051435481	0.00237065864974458	0.184061656776877	0.484154845777662	0.0164025336244377	0.616580125722100	0.616580125722100	0.00237065864974458	0.616580125722100	0.484154845777662	0.616580125722100	0.484154845777662	0.616580125722100	0.380171051435481	0.616580125722100	0.616580125722100	0.616580125722100	0.484154845777662	0.380171051435481	0.484154845777662	0.616580125722100	0.616580125722100	0.380171051435481	0.484154845777662	0.616580125722100	0.616580125722100	0.234405914689992	0.616580125722100	0.616580125722100	0.0891143430503898	0.380171051435481	0.484154845777662	0.484154845777662	0.0208889290947243	0.0431451410161392	0.616580125722100	0.0891143430503898	0.616580125722100
0.380171051435481	0.484154845777662	0.484154845777662	0.484154845777662	0.380171051435481	0.484154845777662	0.0891143430503898	0.484154845777662	0.484154845777662	0.484154845777662	0.484154845777662	0.484154845777662	0.298520255678555	0.00489648853134324	0.380171051435481	0.380171051435481	0.0128796985274252	0.484154845777662	0.484154845777662	0.00301907751425244	0.484154845777662	0.616580125722100	0.484154845777662	0.616580125722100	0.484154845777662	0.298520255678555	0.484154845777662	0.484154845777662	0.484154845777662	0.380171051435481	0.298520255678555	0.380171051435481	0.484154845777662	0.484154845777662	0.298520255678555	0.380171051435481	0.484154845777662	0.484154845777662	0.184061656776877	0.785226162148269	0.484154845777662	0.0699749135858219	0.298520255678555	0.380171051435481	0.380171051435481	0.0164025336244377	0.0338786934954488	0.484154845777662	0.0699749135858219	0.484154845777662
0.298520255678555	0.616580125722100	0.616580125722100	0.616580125722100	0.484154845777662	0.616580125722100	0.113488759476105	0.616580125722100	0.616580125722100	0.616580125722100	0.616580125722100	0.616580125722100	0.380171051435481	0.00237065864974458	0.184061656776877	0.484154845777662	0.0164025336244377	0.616580125722100	0.616580125722100	0.00237065864974458	0.616580125722100	0.484154845777662	0.616580125722100	0.484154845777662	0.616580125722100	0.380171051435481	0.616580125722100	0.616580125722100	0.616580125722100	0.484154845777662	0.380171051435481	0.484154845777662	0.616580125722100	0.616580125722100	0.380171051435481	0.484154845777662	0.616580125722100	0.616580125722100	0.234405914689992	0.616580125722100	0.616580125722100	0.0891143430503898	0.380171051435481	0.484154845777662	0.484154845777662	0.0208889290947243	0.0431451410161392	0.616580125722100	0.0891143430503898	0.616580125722100
0.000901255791468014	0.00186150319330253	0.00186150319330253	0.00186150319330253	0.00237065864974458	0.00301907751425244	0.00384485089746967	0.00301907751425244	0.00186150319330253	0.00186150319330253	0.00186150319330253	0.00301907751425244	0.00186150319330253	0.000342631361854711	0.000901255791468014	0.00146170100830370	0.000130258525091076	0.00186150319330253	0.00186150319330253	0.000130258525091076	0.00186150319330253	0.00146170100830370	0.00186150319330253	0.00146170100830370	0.00186150319330253	0.00114776587295857	0.00186150319330253	0.00186150319330253	0.00186150319330253	0.00146170100830370	0.00301907751425244	0.00237065864974458	0.00186150319330253	0.00186150319330253	0.00114776587295857	0.00146170100830370	0.00186150319330253	0.00186150319330253	0.00186150319330253	0.00186150319330253	0.00186150319330253	0.00186150319330253	0.00186150319330253	0.00146170100830370	0.00237065864974458	0.00301907751425244	0.00237065864974458	0.00186150319330253	0.00114776587295857	0.00186150319330253
0.184061656776877	0.380171051435481	0.380171051435481	0.380171051435481	0.298520255678555	0.616580125722100	0.0699749135858219	0.380171051435481	0.380171051435481	0.380171051435481	0.380171051435481	0.616580125722100	0.380171051435481	0.00237065864974458	0.113488759476105	0.298520255678555	0.0101134762443168	0.380171051435481	0.380171051435481	0.00146170100830370	0.380171051435481	0.298520255678555	0.380171051435481	0.298520255678555	0.380171051435481	0.234405914689992	0.380171051435481	0.380171051435481	0.380171051435481	0.484154845777662	0.234405914689992	0.298520255678555	0.380171051435481	0.380171051435481	0.234405914689992	0.298520255678555	0.380171051435481	0.380171051435481	0.144530028349559	0.380171051435481	0.380171051435481	0.0549461328416517	0.234405914689992	0.298520255678555	0.298520255678555	0.0208889290947243	0.0699749135858219	0.616580125722100	0.0549461328416517	0.380171051435481
0.184061656776877	0.380171051435481	0.380171051435481	0.380171051435481	0.298520255678555	0.380171051435481	0.0699749135858219	0.380171051435481	0.380171051435481	0.380171051435481	0.380171051435481	0.380171051435481	0.234405914689992	0.00237065864974458	0.113488759476105	0.298520255678555	0.0164025336244377	0.380171051435481	0.380171051435481	0.00384485089746967	0.380171051435481	0.298520255678555	0.380171051435481	0.298520255678555	0.380171051435481	0.234405914689992	0.380171051435481	0.380171051435481	0.380171051435481	0.298520255678555	0.380171051435481	0.298520255678555	0.380171051435481	0.380171051435481	0.234405914689992	0.298520255678555	0.380171051435481	0.380171051435481	0.234405914689992	0.380171051435481	0.380171051435481	0.0549461328416517	0.234405914689992	0.298520255678555	0.298520255678555	0.0208889290947243	0.0699749135858219	0.380171051435481	0.0891143430503898	0.380171051435481
0.298520255678555	0.616580125722100	0.616580125722100	0.616580125722100	0.484154845777662	0.616580125722100	0.113488759476105	0.616580125722100	0.616580125722100	0.616580125722100	0.616580125722100	0.616580125722100	0.380171051435481	0.00237065864974458	0.184061656776877	0.484154845777662	0.0164025336244377	0.616580125722100	0.616580125722100	0.00237065864974458	0.616580125722100	0.484154845777662	0.616580125722100	0.484154845777662	0.616580125722100	0.380171051435481	0.616580125722100	0.616580125722100	0.616580125722100	0.484154845777662	0.380171051435481	0.484154845777662	0.616580125722100	0.616580125722100	0.380171051435481	0.484154845777662	0.616580125722100	1	0.234405914689992	0.616580125722100	0.616580125722100	0.0891143430503898	0.380171051435481	0.484154845777662	0.484154845777662	0.0208889290947243	0.0431451410161392	0.616580125722100	0.0891143430503898	0.616580125722100
0.298520255678555	0.616580125722100	0.616580125722100	0.616580125722100	0.484154845777662	0.616580125722100	0.113488759476105	0.616580125722100	0.616580125722100	0.616580125722100	0.616580125722100	0.616580125722100	0.380171051435481	0.00384485089746967	0.184061656776877	0.484154845777662	0.0164025336244377	0.616580125722100	0.616580125722100	0.00237065864974458	0.616580125722100	0.484154845777662	0.616580125722100	0.484154845777662	0.616580125722100	0.380171051435481	0.616580125722100	0.616580125722100	0.616580125722100	0.484154845777662	0.380171051435481	0.484154845777662	0.616580125722100	0.616580125722100	0.380171051435481	0.484154845777662	0.616580125722100	0.616580125722100	0.234405914689992	0.616580125722100	0.616580125722100	0.0891143430503898	0.380171051435481	0.484154845777662	0.484154845777662	0.0208889290947243	0.0431451410161392	0.616580125722100	0.144530028349559	0.616580125722100
0.380171051435481	0.484154845777662	0.484154845777662	0.484154845777662	0.380171051435481	0.484154845777662	0.0891143430503898	0.484154845777662	0.484154845777662	0.484154845777662	0.484154845777662	0.484154845777662	0.298520255678555	0.00186150319330253	0.234405914689992	0.380171051435481	0.0128796985274252	0.484154845777662	0.484154845777662	0.00301907751425244	0.484154845777662	0.380171051435481	0.484154845777662	0.380171051435481	0.484154845777662	0.298520255678555	0.484154845777662	0.484154845777662	0.484154845777662	0.380171051435481	0.298520255678555	0.380171051435481	0.484154845777662	0.484154845777662	0.298520255678555	0.380171051435481	0.484154845777662	0.484154845777662	0.298520255678555	0.484154845777662	0.785226162148269	0.0699749135858219	0.298520255678555	0.380171051435481	0.380171051435481	0.0164025336244377	0.0338786934954488	0.484154845777662	0.0699749135858219	0.484154845777662
0.298520255678555	0.616580125722100	0.616580125722100	0.616580125722100	0.484154845777662	0.616580125722100	0.113488759476105	0.616580125722100	0.616580125722100	0.616580125722100	0.616580125722100	0.616580125722100	0.380171051435481	0.00237065864974458	0.184061656776877	0.484154845777662	0.0164025336244377	0.616580125722100	0.616580125722100	0.00237065864974458	0.616580125722100	0.484154845777662	0.616580125722100	0.484154845777662	0.616580125722100	0.380171051435481	0.616580125722100	0.616580125722100	0.616580125722100	0.484154845777662	0.380171051435481	0.484154845777662	0.616580125722100	0.616580125722100	0.380171051435481	0.484154845777662	0.616580125722100	0.616580125722100	0.234405914689992	0.616580125722100	0.616580125722100	0.0891143430503898	0.380171051435481	0.484154845777662	0.484154845777662	0.0208889290947243	0.0431451410161392	0.616580125722100	0.0891143430503898	0.616580125722100
0.298520255678555	0.616580125722100	0.616580125722100	0.616580125722100	0.484154845777662	0.616580125722100	0.113488759476105	0.616580125722100	0.616580125722100	0.616580125722100	0.616580125722100	0.616580125722100	0.380171051435481	0.00237065864974458	0.184061656776877	0.484154845777662	0.0164025336244377	0.616580125722100	0.616580125722100	0.00237065864974458	0.616580125722100	0.484154845777662	0.616580125722100	0.484154845777662	0.616580125722100	0.380171051435481	0.616580125722100	0.616580125722100	0.616580125722100	0.484154845777662	0.380171051435481	0.484154845777662	0.616580125722100	0.616580125722100	0.380171051435481	0.484154845777662	0.616580125722100	0.616580125722100	0.234405914689992	0.616580125722100	0.616580125722100	0.0891143430503898	0.380171051435481	0.484154845777662	0.484154845777662	0.0208889290947243	0.0431451410161392	0.616580125722100	0.0891143430503898	0.616580125722100
0.00623576845420832	0.0128796985274252	0.0128796985274252	0.0128796985274252	0.0164025336244377	0.0128796985274252	0.00623576845420832	0.0208889290947243	0.0208889290947243	0.0128796985274252	0.0128796985274252	0.0128796985274252	0.0128796985274252	0.000130258525091076	0.00384485089746967	0.0101134762443168	0.000555696409211119	0.0208889290947243	0.0128796985274252	0.000130258525091076	0.0128796985274252	0.0164025336244377	0.0128796985274252	0.0101134762443168	0.0128796985274252	0.00794136613730256	0.0128796985274252	0.0128796985274252	0.0128796985274252	0.0266024364720288	0.0128796985274252	0.0164025336244377	0.0128796985274252	0.0128796985274252	0.0208889290947243	0.0164025336244377	0.0128796985274252	0.0128796985274252	0.00489648853134324	0.0128796985274252	0.0128796985274252	0.00794136613730256	0.0128796985274252	0.0101134762443168	0.0101134762443168	0.00301907751425244	0.00237065864974458	0.0208889290947243	0.00301907751425244	0.0128796985274252
0.113488759476105	0.234405914689992	0.234405914689992	0.234405914689992	0.184061656776877	0.234405914689992	0.0431451410161392	0.234405914689992	0.234405914689992	0.234405914689992	0.234405914689992	0.234405914689992	0.144530028349559	0.00237065864974458	0.0699749135858219	0.184061656776877	0.0101134762443168	0.234405914689992	0.234405914689992	0.00384485089746967	0.234405914689992	0.184061656776877	0.234405914689992	0.184061656776877	0.234405914689992	0.144530028349559	0.234405914689992	0.234405914689992	0.234405914689992	0.184061656776877	0.234405914689992	0.184061656776877	0.234405914689992	0.234405914689992	0.144530028349559	0.184061656776877	0.234405914689992	0.234405914689992	0.0891143430503898	0.234405914689992	0.234405914689992	0.0338786934954488	0.144530028349559	0.184061656776877	0.298520255678555	0.0128796985274252	0.0266024364720288	0.234405914689992	0.0338786934954488	0.234405914689992
0.144530028349559	0.184061656776877	0.184061656776877	0.184061656776877	0.144530028349559	0.298520255678555	0.0891143430503898	0.184061656776877	0.184061656776877	0.184061656776877	0.184061656776877	0.298520255678555	0.184061656776877	0.00794136613730256	0.234405914689992	0.144530028349559	0.00489648853134324	0.184061656776877	0.184061656776877	0.00301907751425244	0.184061656776877	0.234405914689992	0.184061656776877	0.234405914689992	0.184061656776877	0.113488759476105	0.184061656776877	0.184061656776877	0.184061656776877	0.144530028349559	0.184061656776877	0.144530028349559	0.184061656776877	0.184061656776877	0.113488759476105	0.144530028349559	0.184061656776877	0.184061656776877	0.113488759476105	0.298520255678555	0.184061656776877	0.0266024364720288	0.113488759476105	0.144530028349559	0.144530028349559	0.0266024364720288	0.0549461328416517	0.184061656776877	0.0266024364720288	0.184061656776877
0.380171051435481	0.484154845777662	0.484154845777662	0.484154845777662	0.380171051435481	0.484154845777662	0.0891143430503898	0.484154845777662	0.484154845777662	0.484154845777662	0.484154845777662	0.484154845777662	0.298520255678555	0.00186150319330253	0.234405914689992	0.380171051435481	0.0208889290947243	0.484154845777662	0.484154845777662	0.00301907751425244	0.484154845777662	0.380171051435481	0.484154845777662	0.380171051435481	0.484154845777662	0.298520255678555	0.484154845777662	0.484154845777662	0.484154845777662	0.380171051435481	0.298520255678555	0.380171051435481	0.484154845777662	0.484154845777662	0.298520255678555	0.380171051435481	0.484154845777662	0.484154845777662	0.298520255678555	0.484154845777662	0.785226162148269	0.0699749135858219	0.484154845777662	0.380171051435481	0.380171051435481	0.0164025336244377	0.0338786934954488	0.484154845777662	0.113488759476105	0.484154845777662
0.144530028349559	0.298520255678555	0.298520255678555	0.298520255678555	0.234405914689992	0.298520255678555	0.0549461328416517	0.298520255678555	0.298520255678555	0.298520255678555	0.298520255678555	0.298520255678555	0.184061656776877	0.00186150319330253	0.0891143430503898	0.234405914689992	0.00794136613730256	0.298520255678555	0.298520255678555	0.00186150319330253	0.298520255678555	0.234405914689992	0.298520255678555	0.234405914689992	0.298520255678555	0.184061656776877	0.298520255678555	0.298520255678555	0.298520255678555	0.234405914689992	0.184061656776877	0.234405914689992	0.298520255678555	0.298520255678555	0.184061656776877	0.234405914689992	0.298520255678555	0.298520255678555	0.113488759476105	0.298520255678555	0.298520255678555	0.0431451410161392	0.184061656776877	0.234405914689992	0.616580125722100	0.0101134762443168	0.0208889290947243	0.298520255678555	0.0431451410161392	0.298520255678555
0.298520255678555	0.616580125722100	0.616580125722100	0.616580125722100	0.484154845777662	0.616580125722100	0.113488759476105	0.616580125722100	0.616580125722100	0.616580125722100	0.616580125722100	0.616580125722100	0.380171051435481	0.00237065864974458	0.184061656776877	0.484154845777662	0.0164025336244377	0.616580125722100	0.616580125722100	0.00237065864974458	0.616580125722100	0.484154845777662	0.616580125722100	0.484154845777662	0.616580125722100	0.380171051435481	0.616580125722100	1	0.616580125722100	0.484154845777662	0.380171051435481	0.484154845777662	0.616580125722100	0.616580125722100	0.380171051435481	0.484154845777662	0.616580125722100	0.616580125722100	0.234405914689992	0.616580125722100	0.616580125722100	0.0891143430503898	0.380171051435481	0.484154845777662	0.484154845777662	0.0208889290947243	0.0431451410161392	0.616580125722100	0.0891143430503898	0.616580125722100
0.0208889290947243	0.0699749135858219	0.0431451410161392	0.0431451410161392	0.0338786934954488	0.0431451410161392	0.0891143430503898	0.0431451410161392	0.0431451410161392	0.0431451410161392	0.0431451410161392	0.0431451410161392	0.0266024364720288	0.000707689626248330	0.0208889290947243	0.0338786934954488	0.00114776587295857	0.0431451410161392	0.0431451410161392	0.00114776587295857	0.0431451410161392	0.0338786934954488	0.0431451410161392	0.0338786934954488	0.0431451410161392	0.0266024364720288	0.0431451410161392	0.0431451410161392	0.0431451410161392	0.0338786934954488	0.0266024364720288	0.0338786934954488	0.0431451410161392	0.0431451410161392	0.0266024364720288	0.0338786934954488	0.0431451410161392	0.0431451410161392	0.0699749135858219	0.0431451410161392	0.0431451410161392	0.0164025336244377	0.0431451410161392	0.0338786934954488	0.0549461328416517	0.00623576845420832	0.00794136613730256	0.0431451410161392	0.0101134762443168	0.0431451410161392
0.298520255678555	0.616580125722100	0.616580125722100	0.616580125722100	0.484154845777662	0.616580125722100	0.113488759476105	0.616580125722100	0.616580125722100	0.616580125722100	0.616580125722100	0.616580125722100	0.380171051435481	0.00237065864974458	0.184061656776877	0.484154845777662	0.0164025336244377	0.616580125722100	0.616580125722100	0.00237065864974458	0.616580125722100	0.484154845777662	0.616580125722100	0.484154845777662	0.616580125722100	0.380171051435481	0.616580125722100	0.616580125722100	0.616580125722100	0.484154845777662	0.380171051435481	0.484154845777662	0.616580125722100	0.616580125722100	0.380171051435481	0.484154845777662	0.616580125722100	0.616580125722100	0.234405914689992	0.616580125722100	0.616580125722100	0.0891143430503898	0.380171051435481	0.484154845777662	0.484154845777662	0.0208889290947243	0.0431451410161392	0.616580125722100	0.0891143430503898	0.616580125722100
0.298520255678555	0.616580125722100	0.616580125722100	0.616580125722100	0.484154845777662	0.616580125722100	0.113488759476105	0.616580125722100	0.616580125722100	1	0.616580125722100	0.616580125722100	0.380171051435481	0.00237065864974458	0.184061656776877	0.785226162148269	0.0164025336244377	0.616580125722100	0.616580125722100	0.00237065864974458	0.616580125722100	0.484154845777662	0.616580125722100	0.484154845777662	0.616580125722100	0.380171051435481	0.616580125722100	0.616580125722100	0.616580125722100	0.484154845777662	0.380171051435481	0.484154845777662	0.616580125722100	0.616580125722100	0.380171051435481	0.484154845777662	0.616580125722100	0.616580125722100	0.234405914689992	0.616580125722100	0.616580125722100	0.0891143430503898	0.380171051435481	0.484154845777662	0.484154845777662	0.0208889290947243	0.0431451410161392	0.616580125722100	0.0891143430503898	0.616580125722100
0.298520255678555	0.616580125722100	0.616580125722100	0.616580125722100	0.484154845777662	0.616580125722100	0.113488759476105	0.616580125722100	0.616580125722100	0.616580125722100	0.616580125722100	0.616580125722100	0.380171051435481	0.00237065864974458	0.184061656776877	0.484154845777662	0.0164025336244377	0.616580125722100	0.616580125722100	0.00237065864974458	0.616580125722100	0.484154845777662	0.616580125722100	0.484154845777662	0.616580125722100	0.380171051435481	0.616580125722100	0.616580125722100	0.616580125722100	0.484154845777662	0.380171051435481	0.484154845777662	0.616580125722100	0.616580125722100	0.380171051435481	0.484154845777662	0.616580125722100	0.616580125722100	0.234405914689992	0.616580125722100	0.616580125722100	0.0891143430503898	0.380171051435481	0.484154845777662	0.484154845777662	0.0338786934954488	0.0699749135858219	0.616580125722100	0.0891143430503898	0.616580125722100
0.298520255678555	0.616580125722100	0.616580125722100	0.616580125722100	0.484154845777662	0.616580125722100	0.113488759476105	0.616580125722100	0.616580125722100	0.616580125722100	0.616580125722100	0.616580125722100	0.380171051435481	0.00237065864974458	0.184061656776877	0.484154845777662	0.0164025336244377	0.616580125722100	0.616580125722100	0.00237065864974458	0.616580125722100	0.484154845777662	0.616580125722100	0.484154845777662	0.616580125722100	0.380171051435481	0.616580125722100	0.616580125722100	0.616580125722100	0.484154845777662	0.380171051435481	0.484154845777662	0.616580125722100	0.616580125722100	0.380171051435481	0.484154845777662	0.616580125722100	0.616580125722100	0.234405914689992	0.616580125722100	0.616580125722100	0.0891143430503898	0.380171051435481	0.484154845777662	0.484154845777662	0.0338786934954488	0.0699749135858219	0.616580125722100	0.0891143430503898	0.616580125722100
0.000707689626248330	0.00146170100830370	0.00146170100830370	0.00146170100830370	0.00186150319330253	0.00237065864974458	0.00114776587295857	0.00237065864974458	0.00146170100830370	0.00237065864974458	0.00146170100830370	0.00237065864974458	0.00146170100830370	0.000102282401744360	0.00114776587295857	0.00186150319330253	0.000102282401744360	0.00146170100830370	0.00146170100830370	0.000269043109300810	0.00146170100830370	0.00114776587295857	0.00146170100830370	0.00114776587295857	0.00146170100830370	0.00146170100830370	0.00237065864974458	0.00146170100830370	0.00237065864974458	0.00186150319330253	0.00146170100830370	0.00114776587295857	0.00146170100830370	0.00146170100830370	0.000901255791468014	0.00114776587295857	0.00146170100830370	0.00146170100830370	0.00237065864974458	0.00146170100830370	0.00146170100830370	0.000555696409211119	0.000901255791468014	0.00114776587295857	0.00114776587295857	0.000901255791468014	0.00114776587295857	0.00237065864974458	0.000901255791468014	0.00146170100830370
0.298520255678555	0.616580125722100	0.616580125722100	0.616580125722100	0.484154845777662	0.616580125722100	0.184061656776877	0.616580125722100	0.616580125722100	0.616580125722100	0.616580125722100	0.616580125722100	0.380171051435481	0.00384485089746967	0.298520255678555	0.484154845777662	0.0164025336244377	0.616580125722100	0.616580125722100	0.00384485089746967	0.616580125722100	0.484154845777662	0.616580125722100	0.484154845777662	0.616580125722100	0.380171051435481	0.616580125722100	0.616580125722100	0.616580125722100	0.484154845777662	0.380171051435481	0.484154845777662	0.616580125722100	0.616580125722100	0.380171051435481	0.484154845777662	0.616580125722100	0.616580125722100	0.380171051435481	0.616580125722100	0.616580125722100	0.0891143430503898	0.380171051435481	0.484154845777662	0.484154845777662	0.0208889290947243	0.0699749135858219	0.616580125722100	0.0891143430503898	0.616580125722100
0.184061656776877	0.380171051435481	0.380171051435481	0.380171051435481	0.298520255678555	0.380171051435481	0.113488759476105	0.380171051435481	0.380171051435481	0.380171051435481	0.380171051435481	0.380171051435481	0.234405914689992	0.00237065864974458	0.113488759476105	0.298520255678555	0.0101134762443168	0.380171051435481	0.380171051435481	0.00384485089746967	0.380171051435481	0.298520255678555	0.380171051435481	0.298520255678555	0.380171051435481	0.234405914689992	0.380171051435481	0.380171051435481	0.380171051435481	0.298520255678555	0.380171051435481	0.298520255678555	0.380171051435481	0.380171051435481	0.234405914689992	0.298520255678555	0.380171051435481	0.380171051435481	0.144530028349559	0.380171051435481	0.380171051435481	0.144530028349559	0.234405914689992	0.298520255678555	0.298520255678555	0.0338786934954488	0.0431451410161392	0.380171051435481	0.0549461328416517	0.380171051435481
0.000269043109300810	0.000342631361854711	0.000342631361854711	0.000342631361854711	0.000269043109300810	0.000555696409211119	0.000269043109300810	0.000342631361854711	0.000342631361854711	0.000342631361854711	0.000342631361854711	0.000555696409211119	0.000555696409211119	3.88848082144996e-05	0.000165886634157358	0.000269043109300810	2.39755999375759e-05	0.000555696409211119	0.000342631361854711	2.39755999375759e-05	0.000342631361854711	0.000269043109300810	0.000342631361854711	0.000269043109300810	0.000342631361854711	0.000211259688168712	0.000555696409211119	0.000342631361854711	0.000342631361854711	0.000436347358724421	0.000342631361854711	0.000436347358724421	0.000555696409211119	0.000555696409211119	0.000342631361854711	0.000269043109300810	0.000342631361854711	0.000342631361854711	0.000342631361854711	0.000342631361854711	0.000342631361854711	0.000342631361854711	0.000211259688168712	0.000269043109300810	0.000269043109300810	0.000130258525091076	0.000707689626248330	0.000555696409211119	0.000130258525091076	0.000342631361854711
0.298520255678555	0.616580125722100	0.616580125722100	0.616580125722100	0.484154845777662	0.616580125722100	0.113488759476105	0.616580125722100	0.616580125722100	0.616580125722100	0.616580125722100	0.616580125722100	0.380171051435481	0.00237065864974458	0.184061656776877	0.484154845777662	0.0164025336244377	0.616580125722100	0.616580125722100	0.00237065864974458	0.616580125722100	0.484154845777662	0.616580125722100	0.484154845777662	0.616580125722100	0.380171051435481	0.616580125722100	0.616580125722100	0.616580125722100	0.484154845777662	0.380171051435481	0.484154845777662	0.616580125722100	0.616580125722100	0.380171051435481	0.484154845777662	0.616580125722100	0.616580125722100	0.234405914689992	0.616580125722100	0.616580125722100	0.0891143430503898	0.380171051435481	0.484154845777662	0.484154845777662	0.0208889290947243	0.0431451410161392	0.616580125722100	0.0891143430503898	0.616580125722100
0.113488759476105	0.234405914689992	0.234405914689992	0.234405914689992	0.184061656776877	0.380171051435481	0.0431451410161392	0.234405914689992	0.234405914689992	0.234405914689992	0.234405914689992	0.380171051435481	0.234405914689992	0.00237065864974458	0.0699749135858219	0.184061656776877	0.0101134762443168	0.234405914689992	0.234405914689992	0.00237065864974458	0.234405914689992	0.184061656776877	0.234405914689992	0.184061656776877	0.234405914689992	0.144530028349559	0.234405914689992	0.234405914689992	0.234405914689992	0.298520255678555	0.144530028349559	0.184061656776877	0.234405914689992	0.234405914689992	0.234405914689992	0.298520255678555	0.234405914689992	0.234405914689992	0.144530028349559	0.234405914689992	0.234405914689992	0.0549461328416517	0.144530028349559	0.184061656776877	0.184061656776877	0.0128796985274252	0.0431451410161392	0.234405914689992	0.0549461328416517	0.234405914689992
0.144530028349559	0.298520255678555	0.298520255678555	0.298520255678555	0.234405914689992	0.298520255678555	0.0891143430503898	0.298520255678555	0.298520255678555	0.298520255678555	0.298520255678555	0.298520255678555	0.184061656776877	0.00301907751425244	0.144530028349559	0.234405914689992	0.0128796985274252	0.298520255678555	0.298520255678555	0.00301907751425244	0.298520255678555	0.234405914689992	0.298520255678555	0.234405914689992	0.298520255678555	0.184061656776877	0.298520255678555	0.298520255678555	0.298520255678555	0.380171051435481	0.184061656776877	0.234405914689992	0.484154845777662	0.298520255678555	0.298520255678555	0.380171051435481	0.298520255678555	0.298520255678555	0.298520255678555	0.298520255678555	0.298520255678555	0.0431451410161392	0.184061656776877	0.234405914689992	0.234405914689992	0.0101134762443168	0.0549461328416517	0.298520255678555	0.0699749135858219	0.298520255678555
0.298520255678555	0.616580125722100	0.616580125722100	0.616580125722100	0.484154845777662	0.616580125722100	0.113488759476105	0.616580125722100	0.616580125722100	0.616580125722100	0.616580125722100	0.616580125722100	0.380171051435481	0.00384485089746967	0.184061656776877	0.484154845777662	0.0164025336244377	0.616580125722100	0.616580125722100	0.00237065864974458	0.616580125722100	0.484154845777662	0.616580125722100	0.484154845777662	0.616580125722100	0.380171051435481	0.616580125722100	0.616580125722100	0.616580125722100	0.785226162148269	0.380171051435481	0.484154845777662	0.616580125722100	0.616580125722100	0.616580125722100	0.785226162148269	0.616580125722100	0.616580125722100	0.234405914689992	0.616580125722100	0.616580125722100	0.0891143430503898	0.380171051435481	0.484154845777662	0.484154845777662	0.0208889290947243	0.0431451410161392	0.616580125722100	0.0891143430503898	0.616580125722100
0.298520255678555	0.616580125722100	0.616580125722100	0.616580125722100	0.484154845777662	0.616580125722100	0.113488759476105	0.616580125722100	0.616580125722100	0.616580125722100	0.616580125722100	0.616580125722100	0.380171051435481	0.00237065864974458	0.184061656776877	0.484154845777662	0.0164025336244377	0.616580125722100	0.616580125722100	0.00237065864974458	0.616580125722100	0.484154845777662	0.616580125722100	0.484154845777662	0.616580125722100	0.380171051435481	0.616580125722100	0.616580125722100	0.616580125722100	0.484154845777662	0.380171051435481	0.484154845777662	0.616580125722100	0.616580125722100	0.380171051435481	0.484154845777662	0.616580125722100	0.616580125722100	0.234405914689992	0.616580125722100	0.616580125722100	0.0891143430503898	0.380171051435481	0.484154845777662	0.484154845777662	0.0208889290947243	0.0431451410161392	0.616580125722100	0.0891143430503898	1
0.298520255678555	0.616580125722100	0.616580125722100	0.616580125722100	0.484154845777662	0.616580125722100	0.113488759476105	0.616580125722100	0.616580125722100	0.616580125722100	0.616580125722100	0.616580125722100	0.380171051435481	0.00237065864974458	0.184061656776877	0.484154845777662	0.0164025336244377	0.616580125722100	0.616580125722100	0.00237065864974458	0.616580125722100	0.484154845777662	0.616580125722100	0.484154845777662	0.616580125722100	0.380171051435481	0.616580125722100	0.616580125722100	0.616580125722100	0.484154845777662	0.380171051435481	0.484154845777662	1	0.616580125722100	0.380171051435481	0.484154845777662	0.616580125722100	0.616580125722100	0.234405914689992	0.616580125722100	0.616580125722100	0.0891143430503898	0.380171051435481	0.484154845777662	0.484154845777662	0.0208889290947243	0.0431451410161392	0.616580125722100	0.0891143430503898	0.616580125722100
0.298520255678555	0.616580125722100	0.616580125722100	0.616580125722100	0.484154845777662	0.616580125722100	0.184061656776877	0.616580125722100	0.616580125722100	0.616580125722100	0.616580125722100	0.616580125722100	0.380171051435481	0.00384485089746967	0.298520255678555	0.484154845777662	0.0164025336244377	0.616580125722100	0.616580125722100	0.00384485089746967	0.616580125722100	0.484154845777662	0.616580125722100	0.484154845777662	0.616580125722100	0.380171051435481	0.616580125722100	0.616580125722100	0.616580125722100	0.484154845777662	0.380171051435481	0.484154845777662	0.616580125722100	0.616580125722100	0.380171051435481	0.484154845777662	0.616580125722100	0.616580125722100	0.380171051435481	0.616580125722100	0.616580125722100	0.0891143430503898	0.380171051435481	0.484154845777662	0.484154845777662	0.0208889290947243	0.0699749135858219	0.616580125722100	0.0891143430503898	0.616580125722100
0.298520255678555	0.616580125722100	0.616580125722100	0.616580125722100	0.484154845777662	1	0.113488759476105	0.616580125722100	0.616580125722100	0.616580125722100	0.616580125722100	1	0.616580125722100	0.00384485089746967	0.184061656776877	0.484154845777662	0.0164025336244377	0.616580125722100	0.616580125722100	0.00237065864974458	0.616580125722100	0.484154845777662	0.616580125722100	0.484154845777662	0.616580125722100	0.380171051435481	0.616580125722100	0.616580125722100	0.616580125722100	0.484154845777662	0.380171051435481	0.484154845777662	0.616580125722100	0.616580125722100	0.380171051435481	0.484154845777662	0.616580125722100	0.616580125722100	0.234405914689992	0.616580125722100	0.616580125722100	0.0891143430503898	0.380171051435481	0.484154845777662	0.484154845777662	0.0338786934954488	0.0699749135858219	0.616580125722100	0.0891143430503898	0.616580125722100
0.298520255678555	0.616580125722100	0.616580125722100	0.616580125722100	0.484154845777662	0.616580125722100	0.113488759476105	0.616580125722100	0.616580125722100	0.616580125722100	0.616580125722100	0.616580125722100	0.380171051435481	0.00384485089746967	0.184061656776877	0.484154845777662	0.0164025336244377	0.616580125722100	0.616580125722100	0.00384485089746967	0.616580125722100	0.484154845777662	0.616580125722100	0.484154845777662	0.616580125722100	0.380171051435481	0.616580125722100	0.616580125722100	0.616580125722100	0.484154845777662	0.380171051435481	0.484154845777662	0.616580125722100	0.616580125722100	0.380171051435481	0.484154845777662	0.616580125722100	0.616580125722100	0.234405914689992	0.616580125722100	0.616580125722100	0.0891143430503898	0.380171051435481	0.484154845777662	0.785226162148269	0.0208889290947243	0.0431451410161392	0.616580125722100	0.0891143430503898	0.616580125722100
0.234405914689992	0.484154845777662	0.484154845777662	0.484154845777662	0.380171051435481	0.484154845777662	0.0891143430503898	0.484154845777662	0.484154845777662	0.484154845777662	0.484154845777662	0.484154845777662	0.298520255678555	0.00301907751425244	0.144530028349559	0.380171051435481	0.0128796985274252	0.484154845777662	0.484154845777662	0.00186150319330253	0.484154845777662	0.380171051435481	0.484154845777662	0.380171051435481	0.484154845777662	0.298520255678555	0.484154845777662	0.484154845777662	0.484154845777662	0.380171051435481	0.298520255678555	0.380171051435481	0.484154845777662	0.484154845777662	0.298520255678555	0.380171051435481	0.484154845777662	0.484154845777662	0.184061656776877	0.484154845777662	0.484154845777662	0.0699749135858219	0.298520255678555	0.380171051435481	0.616580125722100	0.0164025336244377	0.0338786934954488	0.484154845777662	0.0699749135858219	0.484154845777662
0.298520255678555	0.616580125722100	0.616580125722100	0.616580125722100	0.484154845777662	0.616580125722100	0.113488759476105	0.616580125722100	0.616580125722100	0.616580125722100	0.616580125722100	0.616580125722100	0.380171051435481	0.00237065864974458	0.184061656776877	0.484154845777662	0.0266024364720288	0.616580125722100	0.616580125722100	0.00237065864974458	0.616580125722100	0.484154845777662	0.616580125722100	0.484154845777662	0.616580125722100	0.380171051435481	0.616580125722100	0.616580125722100	0.616580125722100	0.484154845777662	0.380171051435481	0.484154845777662	0.616580125722100	0.616580125722100	0.380171051435481	0.484154845777662	0.616580125722100	0.616580125722100	0.234405914689992	0.616580125722100	0.616580125722100	0.0891143430503898	0.380171051435481	0.484154845777662	0.484154845777662	0.0208889290947243	0.0431451410161392	0.616580125722100	0.0891143430503898	0.616580125722100
0.144530028349559	0.298520255678555	0.298520255678555	0.298520255678555	0.234405914689992	0.298520255678555	0.0549461328416517	0.298520255678555	0.298520255678555	0.298520255678555	0.298520255678555	0.298520255678555	0.184061656776877	0.00114776587295857	0.0891143430503898	0.234405914689992	0.0128796985274252	0.298520255678555	0.298520255678555	0.00114776587295857	0.298520255678555	0.234405914689992	0.298520255678555	0.234405914689992	0.298520255678555	0.184061656776877	0.298520255678555	0.298520255678555	0.298520255678555	0.234405914689992	0.184061656776877	0.234405914689992	0.298520255678555	0.298520255678555	0.184061656776877	0.234405914689992	0.298520255678555	0.298520255678555	0.184061656776877	0.298520255678555	0.298520255678555	0.0431451410161392	0.184061656776877	0.234405914689992	0.234405914689992	0.0101134762443168	0.0208889290947243	0.298520255678555	0.0431451410161392	0.298520255678555
0.184061656776877	0.380171051435481	0.380171051435481	0.380171051435481	0.298520255678555	0.380171051435481	0.0699749135858219	0.380171051435481	0.380171051435481	0.380171051435481	0.380171051435481	0.380171051435481	0.234405914689992	0.00237065864974458	0.113488759476105	0.298520255678555	0.0101134762443168	0.380171051435481	0.380171051435481	0.00146170100830370	0.380171051435481	0.298520255678555	0.380171051435481	0.298520255678555	0.380171051435481	0.234405914689992	0.380171051435481	0.380171051435481	0.380171051435481	0.298520255678555	0.234405914689992	0.298520255678555	0.380171051435481	0.380171051435481	0.234405914689992	0.298520255678555	0.380171051435481	0.380171051435481	0.144530028349559	0.380171051435481	0.380171051435481	0.0549461328416517	0.234405914689992	0.298520255678555	0.298520255678555	0.0128796985274252	0.0266024364720288	0.380171051435481	0.0891143430503898	0.380171051435481
0.298520255678555	0.616580125722100	0.616580125722100	0.616580125722100	0.484154845777662	0.616580125722100	0.113488759476105	0.616580125722100	0.616580125722100	0.616580125722100	0.616580125722100	0.616580125722100	0.380171051435481	0.00237065864974458	0.184061656776877	0.484154845777662	0.0164025336244377	0.616580125722100	0.616580125722100	0.00237065864974458	0.616580125722100	0.484154845777662	0.616580125722100	0.484154845777662	0.616580125722100	0.380171051435481	0.616580125722100	0.616580125722100	0.616580125722100	0.484154845777662	0.380171051435481	0.484154845777662	0.616580125722100	0.616580125722100	0.380171051435481	0.484154845777662	0.616580125722100	0.616580125722100	0.234405914689992	0.616580125722100	0.616580125722100	0.0891143430503898	0.380171051435481	0.484154845777662	0.484154845777662	0.0338786934954488	0.0699749135858219	0.616580125722100	0.0891143430503898	0.616580125722100
0.0549461328416517	0.113488759476105	0.113488759476105	0.113488759476105	0.144530028349559	0.113488759476105	0.0338786934954488	0.184061656776877	0.113488759476105	0.113488759476105	0.113488759476105	0.113488759476105	0.0699749135858219	0.00301907751425244	0.0549461328416517	0.0891143430503898	0.00489648853134324	0.113488759476105	0.113488759476105	0.00301907751425244	0.113488759476105	0.0891143430503898	0.113488759476105	0.0891143430503898	0.113488759476105	0.0699749135858219	0.113488759476105	0.113488759476105	0.113488759476105	0.144530028349559	0.184061656776877	0.0891143430503898	0.113488759476105	0.113488759476105	0.0699749135858219	0.0891143430503898	0.113488759476105	0.113488759476105	0.113488759476105	0.113488759476105	0.113488759476105	0.0266024364720288	0.0699749135858219	0.0891143430503898	0.0891143430503898	0.0101134762443168	0.0891143430503898	0.184061656776877	0.0266024364720288	0.113488759476105
0.234405914689992	0.298520255678555	0.298520255678555	0.298520255678555	0.234405914689992	0.298520255678555	0.144530028349559	0.298520255678555	0.298520255678555	0.298520255678555	0.298520255678555	0.298520255678555	0.184061656776877	0.00114776587295857	0.0891143430503898	0.234405914689992	0.00794136613730256	0.298520255678555	0.298520255678555	0.00114776587295857	0.298520255678555	0.234405914689992	0.298520255678555	0.234405914689992	0.298520255678555	0.184061656776877	0.298520255678555	0.298520255678555	0.298520255678555	0.234405914689992	0.184061656776877	0.234405914689992	0.298520255678555	0.298520255678555	0.184061656776877	0.234405914689992	0.298520255678555	0.298520255678555	0.113488759476105	0.298520255678555	0.298520255678555	0.113488759476105	0.298520255678555	0.234405914689992	0.234405914689992	0.0266024364720288	0.0208889290947243	0.298520255678555	0.0431451410161392	0.298520255678555
0.234405914689992	0.484154845777662	0.484154845777662	0.484154845777662	0.380171051435481	0.484154845777662	0.144530028349559	0.484154845777662	0.484154845777662	0.484154845777662	0.484154845777662	0.484154845777662	0.298520255678555	0.00301907751425244	0.144530028349559	0.380171051435481	0.0208889290947243	0.484154845777662	0.484154845777662	0.00301907751425244	0.484154845777662	0.380171051435481	0.484154845777662	0.380171051435481	0.484154845777662	0.298520255678555	0.484154845777662	0.484154845777662	0.484154845777662	0.380171051435481	0.484154845777662	0.616580125722100	0.484154845777662	0.484154845777662	0.298520255678555	0.380171051435481	0.484154845777662	0.484154845777662	0.184061656776877	0.484154845777662	0.484154845777662	0.113488759476105	0.298520255678555	0.380171051435481	0.380171051435481	0.0431451410161392	0.0549461328416517	0.484154845777662	0.0699749135858219	0.484154845777662
0.00146170100830370	0.00186150319330253	0.00301907751425244	0.00186150319330253	0.00237065864974458	0.00301907751425244	0.00146170100830370	0.00301907751425244	0.00186150319330253	0.00186150319330253	0.00186150319330253	0.00301907751425244	0.00186150319330253	0.000555696409211119	0.000901255791468014	0.00146170100830370	0.000130258525091076	0.00186150319330253	0.00186150319330253	0.000130258525091076	0.00186150319330253	0.00146170100830370	0.00186150319330253	0.00146170100830370	0.00186150319330253	0.00114776587295857	0.00186150319330253	0.00186150319330253	0.00186150319330253	0.00146170100830370	0.00114776587295857	0.00237065864974458	0.00186150319330253	0.00186150319330253	0.00186150319330253	0.00146170100830370	0.00186150319330253	0.00186150319330253	0.00186150319330253	0.00186150319330253	0.00186150319330253	0.000707689626248330	0.00186150319330253	0.00146170100830370	0.00146170100830370	0.000436347358724421	0.000342631361854711	0.00186150319330253	0.00114776587295857	0.00301907751425244
0.00384485089746967	0.00794136613730256	0.00794136613730256	0.00794136613730256	0.00623576845420832	0.00794136613730256	0.00384485089746967	0.00794136613730256	0.00794136613730256	0.00794136613730256	0.00794136613730256	0.00794136613730256	0.00489648853134324	0.000211259688168712	0.00384485089746967	0.00623576845420832	0.000901255791468014	0.00794136613730256	0.00794136613730256	0.000555696409211119	0.00794136613730256	0.00623576845420832	0.00794136613730256	0.00623576845420832	0.00794136613730256	0.00489648853134324	0.0128796985274252	0.00794136613730256	0.0128796985274252	0.0101134762443168	0.00794136613730256	0.0101134762443168	0.00794136613730256	0.00794136613730256	0.00489648853134324	0.00623576845420832	0.00794136613730256	0.00794136613730256	0.0128796985274252	0.00794136613730256	0.00794136613730256	0.00186150319330253	0.00489648853134324	0.00623576845420832	0.00623576845420832	0.00114776587295857	0.00623576845420832	0.0128796985274252	0.00489648853134324	0.00794136613730256
0.234405914689992	0.484154845777662	0.484154845777662	0.484154845777662	0.380171051435481	0.484154845777662	0.0891143430503898	0.484154845777662	0.484154845777662	0.484154845777662	0.484154845777662	0.484154845777662	0.298520255678555	0.00186150319330253	0.144530028349559	0.380171051435481	0.0128796985274252	0.484154845777662	0.484154845777662	0.00186150319330253	0.484154845777662	0.380171051435481	0.484154845777662	0.380171051435481	0.484154845777662	0.298520255678555	0.484154845777662	0.484154845777662	0.484154845777662	0.380171051435481	0.298520255678555	0.380171051435481	0.484154845777662	0.484154845777662	0.298520255678555	0.380171051435481	0.484154845777662	0.484154845777662	0.184061656776877	0.484154845777662	0.484154845777662	0.0699749135858219	0.298520255678555	0.380171051435481	0.380171051435481	0.0164025336244377	0.0549461328416517	0.484154845777662	0.0699749135858219	0.484154845777662
0.000901255791468014	0.00114776587295857	0.00114776587295857	0.00114776587295857	0.00146170100830370	0.00186150319330253	0.00237065864974458	0.00186150319330253	0.00186150319330253	0.00114776587295857	0.00114776587295857	0.00186150319330253	0.00186150319330253	8.03148177770312e-05	0.000901255791468014	0.000901255791468014	8.03148177770312e-05	0.00186150319330253	0.00114776587295857	0.000211259688168712	0.00114776587295857	0.00146170100830370	0.00114776587295857	0.000901255791468014	0.00114776587295857	0.000707689626248330	0.00114776587295857	0.00114776587295857	0.00186150319330253	0.00146170100830370	0.00114776587295857	0.00146170100830370	0.00114776587295857	0.00114776587295857	0.00186150319330253	0.000901255791468014	0.00114776587295857	0.00114776587295857	0.00186150319330253	0.00114776587295857	0.00186150319330253	0.000707689626248330	0.00114776587295857	0.000901255791468014	0.000901255791468014	0.000707689626248330	0.000555696409211119	0.00186150319330253	0.000707689626248330	0.00114776587295857
0.113488759476105	0.234405914689992	0.234405914689992	0.234405914689992	0.298520255678555	0.234405914689992	0.0431451410161392	0.380171051435481	0.234405914689992	0.234405914689992	0.234405914689992	0.234405914689992	0.144530028349559	0.00384485089746967	0.0699749135858219	0.184061656776877	0.0101134762443168	0.234405914689992	0.234405914689992	0.00384485089746967	0.234405914689992	0.184061656776877	0.234405914689992	0.184061656776877	0.234405914689992	0.144530028349559	0.234405914689992	0.234405914689992	0.234405914689992	0.184061656776877	0.380171051435481	0.184061656776877	0.234405914689992	0.234405914689992	0.144530028349559	0.184061656776877	0.234405914689992	0.234405914689992	0.144530028349559	0.234405914689992	0.234405914689992	0.0338786934954488	0.144530028349559	0.184061656776877	0.184061656776877	0.0208889290947243	0.0699749135858219	0.234405914689992	0.0549461328416517	0.234405914689992
0.298520255678555	0.616580125722100	0.616580125722100	0.616580125722100	0.484154845777662	0.616580125722100	0.113488759476105	0.616580125722100	0.616580125722100	0.616580125722100	0.616580125722100	0.616580125722100	0.380171051435481	0.00237065864974458	0.184061656776877	0.484154845777662	0.0164025336244377	0.616580125722100	0.616580125722100	0.00384485089746967	1	0.484154845777662	0.616580125722100	0.785226162148269	0.616580125722100	0.616580125722100	0.616580125722100	0.616580125722100	0.616580125722100	0.484154845777662	0.380171051435481	0.484154845777662	0.616580125722100	0.616580125722100	0.380171051435481	0.484154845777662	0.616580125722100	0.616580125722100	0.234405914689992	0.616580125722100	0.616580125722100	0.144530028349559	0.380171051435481	0.484154845777662	0.484154845777662	0.0208889290947243	0.0431451410161392	0.616580125722100	0.0891143430503898	0.616580125722100
0.234405914689992	0.484154845777662	0.484154845777662	0.484154845777662	0.380171051435481	0.484154845777662	0.0891143430503898	0.484154845777662	0.484154845777662	0.484154845777662	0.484154845777662	0.484154845777662	0.298520255678555	0.00186150319330253	0.144530028349559	0.380171051435481	0.0128796985274252	0.484154845777662	0.484154845777662	0.00186150319330253	0.484154845777662	0.380171051435481	0.484154845777662	0.380171051435481	0.484154845777662	0.298520255678555	0.484154845777662	0.484154845777662	0.484154845777662	0.380171051435481	0.298520255678555	0.380171051435481	0.484154845777662	0.484154845777662	0.298520255678555	0.380171051435481	0.484154845777662	0.484154845777662	0.184061656776877	0.484154845777662	0.484154845777662	0.0699749135858219	0.298520255678555	0.380171051435481	0.380171051435481	0.0266024364720288	0.0549461328416517	0.484154845777662	0.113488759476105	0.484154845777662
0.298520255678555	0.616580125722100	0.616580125722100	0.616580125722100	0.484154845777662	0.616580125722100	0.184061656776877	0.616580125722100	0.616580125722100	0.616580125722100	0.616580125722100	0.616580125722100	0.380171051435481	0.00384485089746967	0.298520255678555	0.484154845777662	0.0164025336244377	0.616580125722100	0.616580125722100	0.00384485089746967	0.616580125722100	0.484154845777662	0.616580125722100	0.484154845777662	0.616580125722100	0.380171051435481	0.616580125722100	0.616580125722100	0.616580125722100	0.484154845777662	0.380171051435481	0.484154845777662	0.616580125722100	0.616580125722100	0.380171051435481	0.484154845777662	0.616580125722100	0.616580125722100	0.380171051435481	0.616580125722100	0.616580125722100	0.0891143430503898	0.380171051435481	0.484154845777662	0.484154845777662	0.0208889290947243	0.0699749135858219	0.616580125722100	0.0891143430503898	0.616580125722100
0.298520255678555	0.616580125722100	0.616580125722100	0.616580125722100	0.484154845777662	0.616580125722100	0.184061656776877	0.616580125722100	0.616580125722100	0.616580125722100	0.616580125722100	0.616580125722100	0.380171051435481	0.00384485089746967	0.298520255678555	0.484154845777662	0.0164025336244377	0.616580125722100	0.616580125722100	0.00384485089746967	0.616580125722100	0.484154845777662	0.616580125722100	0.484154845777662	0.616580125722100	0.380171051435481	0.616580125722100	0.616580125722100	0.616580125722100	0.484154845777662	0.380171051435481	0.484154845777662	0.616580125722100	0.616580125722100	0.380171051435481	0.484154845777662	0.616580125722100	0.616580125722100	0.380171051435481	0.616580125722100	0.616580125722100	0.0891143430503898	0.380171051435481	0.484154845777662	0.484154845777662	0.0208889290947243	0.0699749135858219	0.616580125722100	0.0891143430503898	0.616580125722100
0.0891143430503898	0.298520255678555	0.184061656776877	0.184061656776877	0.144530028349559	0.298520255678555	0.0891143430503898	0.184061656776877	0.184061656776877	0.184061656776877	0.184061656776877	0.298520255678555	0.184061656776877	0.00114776587295857	0.0549461328416517	0.144530028349559	0.00794136613730256	0.184061656776877	0.184061656776877	0.00186150319330253	0.184061656776877	0.144530028349559	0.184061656776877	0.144530028349559	0.184061656776877	0.113488759476105	0.184061656776877	0.184061656776877	0.184061656776877	0.144530028349559	0.113488759476105	0.144530028349559	0.184061656776877	0.184061656776877	0.113488759476105	0.144530028349559	0.184061656776877	0.184061656776877	0.113488759476105	0.184061656776877	0.184061656776877	0.0431451410161392	0.113488759476105	0.144530028349559	0.144530028349559	0.0266024364720288	0.0549461328416517	0.184061656776877	0.0431451410161392	0.184061656776877
0.298520255678555	0.616580125722100	0.616580125722100	0.616580125722100	0.484154845777662	0.616580125722100	0.184061656776877	0.616580125722100	0.616580125722100	0.616580125722100	0.616580125722100	0.616580125722100	0.380171051435481	0.00384485089746967	0.298520255678555	0.484154845777662	0.0164025336244377	0.616580125722100	0.616580125722100	0.00384485089746967	0.616580125722100	0.484154845777662	0.616580125722100	0.484154845777662	0.616580125722100	0.380171051435481	0.616580125722100	0.616580125722100	0.616580125722100	0.484154845777662	0.380171051435481	0.484154845777662	0.616580125722100	0.616580125722100	0.380171051435481	0.484154845777662	0.616580125722100	0.616580125722100	0.380171051435481	0.616580125722100	0.616580125722100	0.0891143430503898	0.380171051435481	0.484154845777662	0.484154845777662	0.0208889290947243	0.0699749135858219	0.616580125722100	0.0891143430503898	0.616580125722100
0.113488759476105	0.234405914689992	0.234405914689992	0.234405914689992	0.184061656776877	0.234405914689992	0.0699749135858219	0.234405914689992	0.234405914689992	0.234405914689992	0.234405914689992	0.234405914689992	0.144530028349559	0.00146170100830370	0.0699749135858219	0.184061656776877	0.00623576845420832	0.234405914689992	0.234405914689992	0.00146170100830370	0.234405914689992	0.184061656776877	0.234405914689992	0.184061656776877	0.234405914689992	0.144530028349559	0.234405914689992	0.234405914689992	0.234405914689992	0.184061656776877	0.144530028349559	0.184061656776877	0.234405914689992	0.234405914689992	0.144530028349559	0.184061656776877	0.234405914689992	0.234405914689992	0.0891143430503898	0.234405914689992	0.234405914689992	0.0549461328416517	0.144530028349559	0.184061656776877	0.184061656776877	0.0128796985274252	0.0164025336244377	0.234405914689992	0.0549461328416517	0.234405914689992
0.298520255678555	0.616580125722100	0.616580125722100	0.616580125722100	0.484154845777662	0.616580125722100	0.113488759476105	0.616580125722100	0.616580125722100	0.616580125722100	0.616580125722100	0.616580125722100	0.380171051435481	0.00237065864974458	0.184061656776877	0.484154845777662	0.0266024364720288	0.616580125722100	0.616580125722100	0.00384485089746967	0.616580125722100	0.484154845777662	0.616580125722100	0.484154845777662	0.616580125722100	0.380171051435481	0.616580125722100	0.616580125722100	0.616580125722100	0.484154845777662	0.380171051435481	0.484154845777662	0.616580125722100	0.616580125722100	0.380171051435481	0.484154845777662	0.616580125722100	0.616580125722100	0.380171051435481	0.616580125722100	0.616580125722100	0.0891143430503898	0.380171051435481	0.484154845777662	0.484154845777662	0.0208889290947243	0.0699749135858219	0.616580125722100	0.144530028349559	0.616580125722100
0.298520255678555	0.616580125722100	0.616580125722100	0.616580125722100	0.484154845777662	0.616580125722100	0.113488759476105	0.616580125722100	0.616580125722100	0.616580125722100	0.616580125722100	0.616580125722100	0.380171051435481	0.00237065864974458	0.184061656776877	0.484154845777662	0.0164025336244377	0.616580125722100	0.616580125722100	0.00384485089746967	1	0.484154845777662	0.616580125722100	0.785226162148269	0.616580125722100	0.616580125722100	0.616580125722100	0.616580125722100	0.616580125722100	0.484154845777662	0.380171051435481	0.484154845777662	0.616580125722100	0.616580125722100	0.380171051435481	0.484154845777662	0.616580125722100	0.616580125722100	0.234405914689992	0.616580125722100	0.616580125722100	0.144530028349559	0.380171051435481	0.484154845777662	0.484154845777662	0.0208889290947243	0.0431451410161392	0.616580125722100	0.0891143430503898	0.616580125722100
0.234405914689992	0.484154845777662	0.484154845777662	0.484154845777662	0.380171051435481	0.484154845777662	0.0891143430503898	0.484154845777662	0.484154845777662	0.484154845777662	0.484154845777662	0.484154845777662	0.298520255678555	0.00186150319330253	0.144530028349559	0.380171051435481	0.0128796985274252	0.484154845777662	0.484154845777662	0.00301907751425244	0.785226162148269	0.380171051435481	0.484154845777662	0.616580125722100	0.484154845777662	0.484154845777662	0.484154845777662	0.484154845777662	0.785226162148269	0.380171051435481	0.298520255678555	0.380171051435481	0.484154845777662	0.484154845777662	0.298520255678555	0.380171051435481	0.484154845777662	0.484154845777662	0.184061656776877	0.484154845777662	0.484154845777662	0.113488759476105	0.298520255678555	0.380171051435481	0.380171051435481	0.0266024364720288	0.0338786934954488	0.484154845777662	0.0699749135858219	0.484154845777662
0.0208889290947243	0.0699749135858219	0.0431451410161392	0.0431451410161392	0.0338786934954488	0.0699749135858219	0.0338786934954488	0.0431451410161392	0.0431451410161392	0.0431451410161392	0.0431451410161392	0.0699749135858219	0.0431451410161392	0.000707689626248330	0.0208889290947243	0.0338786934954488	0.00301907751425244	0.0431451410161392	0.0431451410161392	0.00186150319330253	0.0431451410161392	0.0338786934954488	0.0431451410161392	0.0338786934954488	0.0431451410161392	0.0266024364720288	0.0431451410161392	0.0431451410161392	0.0431451410161392	0.0549461328416517	0.0431451410161392	0.0549461328416517	0.0431451410161392	0.0431451410161392	0.0266024364720288	0.0338786934954488	0.0431451410161392	0.0431451410161392	0.0431451410161392	0.0431451410161392	0.0431451410161392	0.0101134762443168	0.0266024364720288	0.0338786934954488	0.0338786934954488	0.00623576845420832	0.0338786934954488	0.0699749135858219	0.0164025336244377	0.0431451410161392
0.234405914689992	0.484154845777662	0.484154845777662	0.484154845777662	0.380171051435481	0.484154845777662	0.0891143430503898	0.484154845777662	0.484154845777662	0.484154845777662	0.484154845777662	0.484154845777662	0.298520255678555	0.00301907751425244	0.144530028349559	0.380171051435481	0.0128796985274252	0.484154845777662	0.484154845777662	0.00186150319330253	0.484154845777662	0.380171051435481	0.484154845777662	0.380171051435481	0.484154845777662	0.298520255678555	0.484154845777662	0.484154845777662	0.484154845777662	0.380171051435481	0.298520255678555	0.380171051435481	0.484154845777662	0.484154845777662	0.298520255678555	0.380171051435481	0.484154845777662	0.484154845777662	0.184061656776877	0.484154845777662	0.484154845777662	0.0699749135858219	0.298520255678555	0.380171051435481	0.380171051435481	0.0266024364720288	0.0549461328416517	0.484154845777662	0.0699749135858219	0.484154845777662
0.298520255678555	0.380171051435481	0.380171051435481	0.380171051435481	0.298520255678555	0.380171051435481	0.0699749135858219	0.380171051435481	0.380171051435481	0.380171051435481	0.380171051435481	0.380171051435481	0.234405914689992	0.00146170100830370	0.184061656776877	0.298520255678555	0.0101134762443168	0.380171051435481	0.380171051435481	0.00237065864974458	0.380171051435481	0.298520255678555	0.380171051435481	0.298520255678555	0.380171051435481	0.380171051435481	0.380171051435481	0.616580125722100	0.380171051435481	0.298520255678555	0.234405914689992	0.298520255678555	0.380171051435481	0.380171051435481	0.234405914689992	0.298520255678555	0.380171051435481	0.380171051435481	0.234405914689992	0.380171051435481	0.616580125722100	0.0549461328416517	0.234405914689992	0.484154845777662	0.298520255678555	0.0128796985274252	0.0266024364720288	0.380171051435481	0.0549461328416517	0.380171051435481
0.298520255678555	0.616580125722100	0.616580125722100	0.616580125722100	0.484154845777662	0.616580125722100	0.113488759476105	0.616580125722100	0.616580125722100	0.616580125722100	0.616580125722100	0.616580125722100	0.380171051435481	0.00237065864974458	0.184061656776877	0.484154845777662	0.0164025336244377	0.616580125722100	0.616580125722100	0.00384485089746967	1	0.484154845777662	0.616580125722100	0.785226162148269	0.616580125722100	0.616580125722100	0.616580125722100	0.616580125722100	0.616580125722100	0.484154845777662	0.380171051435481	0.484154845777662	0.616580125722100	0.616580125722100	0.380171051435481	0.484154845777662	0.616580125722100	0.616580125722100	0.234405914689992	0.616580125722100	0.616580125722100	0.144530028349559	0.380171051435481	0.484154845777662	0.484154845777662	0.0208889290947243	0.0431451410161392	0.616580125722100	0.0891143430503898	0.616580125722100
0.298520255678555	0.616580125722100	0.616580125722100	0.616580125722100	0.484154845777662	0.616580125722100	0.113488759476105	0.616580125722100	0.616580125722100	0.616580125722100	0.616580125722100	0.616580125722100	0.380171051435481	0.00237065864974458	0.184061656776877	0.484154845777662	0.0164025336244377	0.616580125722100	0.616580125722100	0.00237065864974458	0.616580125722100	0.484154845777662	0.616580125722100	0.484154845777662	0.616580125722100	0.380171051435481	0.616580125722100	0.616580125722100	0.616580125722100	0.484154845777662	0.380171051435481	0.484154845777662	0.616580125722100	0.616580125722100	0.380171051435481	0.484154845777662	0.616580125722100	0.616580125722100	0.234405914689992	0.616580125722100	0.616580125722100	0.0891143430503898	0.380171051435481	0.484154845777662	0.484154845777662	0.0338786934954488	0.0699749135858219	0.616580125722100	0.0891143430503898	0.616580125722100
0.144530028349559	0.298520255678555	0.298520255678555	0.298520255678555	0.234405914689992	0.484154845777662	0.0891143430503898	0.298520255678555	0.298520255678555	0.298520255678555	0.298520255678555	0.484154845777662	0.298520255678555	0.00301907751425244	0.144530028349559	0.234405914689992	0.00794136613730256	0.298520255678555	0.298520255678555	0.00186150319330253	0.298520255678555	0.234405914689992	0.298520255678555	0.234405914689992	0.298520255678555	0.184061656776877	0.298520255678555	0.298520255678555	0.298520255678555	0.234405914689992	0.184061656776877	0.234405914689992	0.298520255678555	0.298520255678555	0.184061656776877	0.234405914689992	0.298520255678555	0.298520255678555	0.184061656776877	0.298520255678555	0.298520255678555	0.0431451410161392	0.184061656776877	0.234405914689992	0.234405914689992	0.0266024364720288	0.0891143430503898	0.298520255678555	0.0431451410161392	0.298520255678555
0.298520255678555	0.616580125722100	0.616580125722100	0.616580125722100	0.484154845777662	0.616580125722100	0.113488759476105	0.616580125722100	0.616580125722100	0.616580125722100	0.616580125722100	0.616580125722100	0.380171051435481	0.00237065864974458	0.184061656776877	0.484154845777662	0.0164025336244377	0.616580125722100	0.616580125722100	0.00237065864974458	0.616580125722100	0.484154845777662	0.616580125722100	0.484154845777662	0.616580125722100	0.380171051435481	0.616580125722100	0.616580125722100	1	0.484154845777662	0.380171051435481	0.484154845777662	0.616580125722100	0.616580125722100	0.380171051435481	0.484154845777662	0.616580125722100	0.616580125722100	0.234405914689992	0.616580125722100	0.616580125722100	0.0891143430503898	0.380171051435481	0.484154845777662	0.484154845777662	0.0338786934954488	0.0431451410161392	0.616580125722100	0.0891143430503898	0.616580125722100
0.298520255678555	0.616580125722100	0.616580125722100	0.616580125722100	0.484154845777662	0.616580125722100	0.113488759476105	0.616580125722100	0.616580125722100	0.616580125722100	0.616580125722100	0.616580125722100	0.380171051435481	0.00237065864974458	0.184061656776877	0.484154845777662	0.0266024364720288	0.616580125722100	0.616580125722100	0.00237065864974458	0.616580125722100	0.484154845777662	0.616580125722100	0.484154845777662	0.616580125722100	0.380171051435481	0.616580125722100	0.616580125722100	0.616580125722100	0.484154845777662	0.380171051435481	0.484154845777662	0.616580125722100	0.616580125722100	0.380171051435481	0.484154845777662	0.616580125722100	0.616580125722100	0.234405914689992	0.616580125722100	0.616580125722100	0.0891143430503898	0.380171051435481	0.484154845777662	0.484154845777662	0.0208889290947243	0.0431451410161392	0.616580125722100	0.0891143430503898	0.616580125722100
0.298520255678555	0.616580125722100	0.616580125722100	0.616580125722100	0.484154845777662	0.616580125722100	0.113488759476105	0.616580125722100	0.616580125722100	0.616580125722100	0.616580125722100	0.616580125722100	0.380171051435481	0.00237065864974458	0.298520255678555	0.484154845777662	0.0266024364720288	0.616580125722100	0.616580125722100	0.00384485089746967	0.616580125722100	0.484154845777662	0.616580125722100	0.484154845777662	0.616580125722100	0.616580125722100	0.616580125722100	0.616580125722100	0.616580125722100	0.484154845777662	0.380171051435481	0.484154845777662	0.616580125722100	0.616580125722100	0.380171051435481	0.484154845777662	0.616580125722100	0.616580125722100	0.234405914689992	0.616580125722100	0.616580125722100	0.0891143430503898	0.380171051435481	0.484154845777662	0.484154845777662	0.0208889290947243	0.0431451410161392	0.616580125722100	0.0891143430503898	0.616580125722100
9.11482903706468e-06	1.88262683241850e-05	1.16079028902040e-05	1.16079028902040e-05	1.47828784237733e-05	1.88262683241850e-05	1.47828784237733e-05	1.88262683241850e-05	1.16079028902040e-05	1.16079028902040e-05	1.16079028902040e-05	1.88262683241850e-05	1.88262683241850e-05	3.46519413867553e-06	5.62002243360879e-06	9.11482903706468e-06	3.46519413867553e-06	1.88262683241850e-05	1.16079028902040e-05	5.62002243360879e-06	1.16079028902040e-05	9.11482903706468e-06	1.16079028902040e-05	9.11482903706468e-06	1.16079028902040e-05	7.15720222341191e-06	1.16079028902040e-05	1.16079028902040e-05	1.88262683241850e-05	1.47828784237733e-05	1.88262683241850e-05	9.11482903706468e-06	1.16079028902040e-05	1.16079028902040e-05	1.16079028902040e-05	9.11482903706468e-06	1.16079028902040e-05	1.16079028902040e-05	1.88262683241850e-05	1.16079028902040e-05	1.16079028902040e-05	2.72096109461087e-06	1.16079028902040e-05	9.11482903706468e-06	1.47828784237733e-05	1.16079028902040e-05	2.39755999375759e-05	1.88262683241850e-05	1.88262683241850e-05	1.16079028902040e-05
6.30652961266958e-05	0.000211259688168712	0.000130258525091076	0.000130258525091076	0.000102282401744360	0.000211259688168712	0.000165886634157358	0.000130258525091076	0.000130258525091076	0.000130258525091076	0.000130258525091076	0.000211259688168712	0.000130258525091076	3.88848082144996e-05	6.30652961266958e-05	0.000102282401744360	2.39755999375759e-05	0.000130258525091076	0.000130258525091076	2.39755999375759e-05	0.000130258525091076	0.000102282401744360	0.000130258525091076	0.000102282401744360	0.000130258525091076	8.03148177770312e-05	0.000211259688168712	0.000130258525091076	0.000130258525091076	0.000165886634157358	0.000211259688168712	0.000102282401744360	0.000211259688168712	0.000130258525091076	0.000130258525091076	0.000102282401744360	0.000130258525091076	0.000130258525091076	0.000211259688168712	0.000130258525091076	0.000130258525091076	4.95205204423094e-05	0.000130258525091076	0.000102282401744360	0.000102282401744360	4.95205204423094e-05	0.00114776587295857	0.000211259688168712	0.000130258525091076	0.000130258525091076
0.298520255678555	0.616580125722100	0.616580125722100	0.616580125722100	0.484154845777662	0.616580125722100	0.113488759476105	0.616580125722100	0.616580125722100	0.616580125722100	0.616580125722100	0.616580125722100	0.380171051435481	0.00237065864974458	0.184061656776877	0.484154845777662	0.0266024364720288	0.616580125722100	0.616580125722100	0.00384485089746967	0.616580125722100	0.484154845777662	0.616580125722100	0.484154845777662	0.616580125722100	0.380171051435481	0.616580125722100	0.616580125722100	0.616580125722100	0.484154845777662	0.380171051435481	0.484154845777662	0.616580125722100	0.616580125722100	0.380171051435481	0.484154845777662	0.616580125722100	0.616580125722100	0.380171051435481	0.616580125722100	0.616580125722100	0.0891143430503898	0.380171051435481	0.484154845777662	0.484154845777662	0.0208889290947243	0.0699749135858219	0.616580125722100	0.144530028349559	0.616580125722100
0.298520255678555	0.616580125722100	0.616580125722100	0.616580125722100	0.484154845777662	0.616580125722100	0.113488759476105	0.616580125722100	0.616580125722100	0.616580125722100	0.616580125722100	0.616580125722100	0.380171051435481	0.00237065864974458	0.184061656776877	0.484154845777662	0.0164025336244377	0.616580125722100	0.616580125722100	0.00237065864974458	0.616580125722100	0.484154845777662	0.616580125722100	0.484154845777662	0.616580125722100	0.380171051435481	0.616580125722100	1	0.616580125722100	0.484154845777662	0.380171051435481	0.484154845777662	0.616580125722100	0.616580125722100	0.380171051435481	0.484154845777662	0.616580125722100	0.616580125722100	0.234405914689992	0.616580125722100	0.616580125722100	0.0891143430503898	0.380171051435481	0.484154845777662	0.484154845777662	0.0208889290947243	0.0431451410161392	0.616580125722100	0.0891143430503898	0.616580125722100
0.113488759476105	0.144530028349559	0.144530028349559	0.144530028349559	0.113488759476105	0.144530028349559	0.0431451410161392	0.144530028349559	0.144530028349559	0.144530028349559	0.144530028349559	0.144530028349559	0.0891143430503898	0.000901255791468014	0.113488759476105	0.113488759476105	0.00384485089746967	0.144530028349559	0.144530028349559	0.00623576845420832	0.234405914689992	0.184061656776877	0.144530028349559	0.298520255678555	0.144530028349559	0.144530028349559	0.144530028349559	0.144530028349559	0.234405914689992	0.113488759476105	0.0891143430503898	0.113488759476105	0.144530028349559	0.144530028349559	0.0891143430503898	0.113488759476105	0.144530028349559	0.144530028349559	0.0891143430503898	0.234405914689992	0.234405914689992	0.0891143430503898	0.0891143430503898	0.113488759476105	0.113488759476105	0.0128796985274252	0.0101134762443168	0.144530028349559	0.0208889290947243	0.144530028349559
0.144530028349559	0.298520255678555	0.298520255678555	0.298520255678555	0.234405914689992	0.298520255678555	0.0549461328416517	0.298520255678555	0.298520255678555	0.298520255678555	0.298520255678555	0.298520255678555	0.184061656776877	0.00114776587295857	0.144530028349559	0.234405914689992	0.00794136613730256	0.298520255678555	0.298520255678555	0.00489648853134324	0.484154845777662	0.234405914689992	0.298520255678555	0.380171051435481	0.298520255678555	0.298520255678555	0.298520255678555	0.298520255678555	0.484154845777662	0.234405914689992	0.184061656776877	0.234405914689992	0.298520255678555	0.298520255678555	0.184061656776877	0.234405914689992	0.298520255678555	0.298520255678555	0.113488759476105	0.298520255678555	0.298520255678555	0.113488759476105	0.298520255678555	0.234405914689992	0.234405914689992	0.0164025336244377	0.0208889290947243	0.298520255678555	0.0431451410161392	0.298520255678555
[truncated: 620 more rows]
[truncated: 1,002 more columns]
