# Supplementary material for: Optimizing transformer-based prediction of human microbe–disease associations through integrated loss strategies
Source: PeerJ Comput Sci. 2025 Aug 15;11:e3098. doi: 10.7717/peerj-cs.3098 (PMC12453706; doi:10.7717/peerj-cs.3098)
Supplement: Supplemental Information 1 [file peerj-cs-11-3098-s001.zip › HMDAD/microbe_features.txt]

1	0.273138092657497	0.273138092657497	1	0.0389902195744871	0.273138092657497	0.273138092657497	0.273138092657497	1	1	0.273138092657497	0.273138092657497	0.273138092657497	0.273138092657497	0.273138092657497	1	1	1	0.273138092657497	0.273138092657497	0.273138092657497	0.273138092657497	0.142749109782278	1	1	1	1	1	1	1	1	1	1	1	1	1	1	1	1	1	1	1	1	1	1	1	1	0.142749109782278	1	0.273138092657497
0.273138092657497	1	0.273138092657497	0.273138092657497	0.0106497142068724	0.273138092657497	0.273138092657497	1	0.273138092657497	0.273138092657497	0.273138092657497	0.0746044176605755	0.273138092657497	0.273138092657497	1	0.273138092657497	0.273138092657497	0.273138092657497	1	0.273138092657497	0.273138092657497	1	0.142749109782278	0.273138092657497	0.273138092657497	0.273138092657497	0.273138092657497	0.273138092657497	0.273138092657497	0.273138092657497	0.273138092657497	0.273138092657497	0.273138092657497	0.273138092657497	0.273138092657497	0.273138092657497	0.273138092657497	0.273138092657497	0.273138092657497	0.273138092657497	0.273138092657497	0.273138092657497	0.273138092657497	0.273138092657497	0.273138092657497	0.273138092657497	0.273138092657497	0.142749109782278	0.273138092657497	0.273138092657497
0.273138092657497	0.273138092657497	1	0.273138092657497	0.0106497142068724	0.273138092657497	0.273138092657497	0.273138092657497	0.273138092657497	0.273138092657497	0.273138092657497	0.0746044176605755	0.273138092657497	0.273138092657497	0.273138092657497	0.273138092657497	0.273138092657497	0.273138092657497	0.273138092657497	0.273138092657497	0.273138092657497	0.273138092657497	0.142749109782278	0.273138092657497	0.273138092657497	0.273138092657497	0.273138092657497	0.273138092657497	0.273138092657497	0.273138092657497	0.273138092657497	0.273138092657497	0.273138092657497	0.273138092657497	0.273138092657497	0.273138092657497	0.273138092657497	0.273138092657497	0.273138092657497	0.273138092657497	0.273138092657497	0.273138092657497	0.273138092657497	0.273138092657497	0.273138092657497	0.273138092657497	0.273138092657497	0.0389902195744871	0.273138092657497	0.273138092657497
1	0.273138092657497	0.273138092657497	1	0.0389902195744871	0.273138092657497	0.273138092657497	0.273138092657497	1	1	0.273138092657497	0.273138092657497	0.273138092657497	0.273138092657497	0.273138092657497	1	1	1	0.273138092657497	0.273138092657497	0.273138092657497	0.273138092657497	0.142749109782278	1	1	1	1	1	1	1	1	1	1	1	1	1	1	1	1	1	1	1	1	1	1	1	1	0.142749109782278	1	0.273138092657497
0.0389902195744871	0.0106497142068724	0.0106497142068724	0.0389902195744871	1	0.0106497142068724	0.0389902195744871	0.0106497142068724	0.0389902195744871	0.0389902195744871	0.0106497142068724	0.0106497142068724	0.0106497142068724	0.0106497142068724	0.0106497142068724	0.0389902195744871	0.0389902195744871	0.0389902195744871	0.0106497142068724	0.0389902195744871	0.0389902195744871	0.0106497142068724	0.00556581913447359	0.0389902195744871	0.0389902195744871	0.0389902195744871	0.0389902195744871	0.0389902195744871	0.0389902195744871	0.0389902195744871	0.0389902195744871	0.0389902195744871	0.0389902195744871	0.0389902195744871	0.0389902195744871	0.0389902195744871	0.0389902195744871	0.0389902195744871	0.0389902195744871	0.0389902195744871	0.0389902195744871	0.0389902195744871	0.0389902195744871	0.0389902195744871	0.0389902195744871	0.0389902195744871	0.0389902195744871	0.00556581913447359	0.0389902195744871	0.0106497142068724
0.273138092657497	0.273138092657497	0.273138092657497	0.273138092657497	0.0106497142068724	1	0.273138092657497	0.273138092657497	0.273138092657497	0.273138092657497	0.273138092657497	0.0746044176605755	0.273138092657497	0.273138092657497	0.273138092657497	0.273138092657497	0.273138092657497	0.273138092657497	0.273138092657497	0.273138092657497	0.273138092657497	0.273138092657497	0.142749109782278	0.273138092657497	0.273138092657497	0.273138092657497	0.273138092657497	0.273138092657497	0.273138092657497	0.273138092657497	0.273138092657497	0.273138092657497	0.273138092657497	0.273138092657497	0.273138092657497	0.273138092657497	0.273138092657497	0.273138092657497	0.273138092657497	0.273138092657497	0.273138092657497	0.273138092657497	0.273138092657497	0.273138092657497	0.273138092657497	0.273138092657497	0.273138092657497	0.0389902195744871	0.273138092657497	0.273138092657497
0.273138092657497	0.273138092657497	0.273138092657497	0.273138092657497	0.0389902195744871	0.273138092657497	1	0.273138092657497	0.273138092657497	0.273138092657497	0.273138092657497	0.0746044176605755	0.273138092657497	0.273138092657497	0.273138092657497	0.273138092657497	0.273138092657497	0.273138092657497	0.273138092657497	1	1	0.273138092657497	0.142749109782278	0.273138092657497	0.273138092657497	0.273138092657497	0.273138092657497	0.273138092657497	0.273138092657497	0.273138092657497	0.273138092657497	0.273138092657497	0.273138092657497	0.273138092657497	0.273138092657497	0.273138092657497	0.273138092657497	0.273138092657497	0.273138092657497	0.273138092657497	0.273138092657497	0.273138092657497	0.273138092657497	0.273138092657497	0.273138092657497	0.273138092657497	0.273138092657497	0.0389902195744871	0.273138092657497	0.273138092657497
0.273138092657497	1	0.273138092657497	0.273138092657497	0.0106497142068724	0.273138092657497	0.273138092657497	1	0.273138092657497	0.273138092657497	0.273138092657497	0.0746044176605755	0.273138092657497	0.273138092657497	1	0.273138092657497	0.273138092657497	0.273138092657497	1	0.273138092657497	0.273138092657497	1	0.142749109782278	0.273138092657497	0.273138092657497	0.273138092657497	0.273138092657497	0.273138092657497	0.273138092657497	0.273138092657497	0.273138092657497	0.273138092657497	0.273138092657497	0.273138092657497	0.273138092657497	0.273138092657497	0.273138092657497	0.273138092657497	0.273138092657497	0.273138092657497	0.273138092657497	0.273138092657497	0.273138092657497	0.273138092657497	0.273138092657497	0.273138092657497	0.273138092657497	0.142749109782278	0.273138092657497	0.273138092657497
1	0.273138092657497	0.273138092657497	1	0.0389902195744871	0.273138092657497	0.273138092657497	0.273138092657497	1	1	0.273138092657497	0.273138092657497	0.273138092657497	0.273138092657497	0.273138092657497	1	1	1	0.273138092657497	0.273138092657497	0.273138092657497	0.273138092657497	0.142749109782278	1	1	1	1	1	1	1	1	1	1	1	1	1	1	1	1	1	1	1	1	1	1	1	1	0.142749109782278	1	0.273138092657497
1	0.273138092657497	0.273138092657497	1	0.0389902195744871	0.273138092657497	0.273138092657497	0.273138092657497	1	1	0.273138092657497	0.273138092657497	0.273138092657497	0.273138092657497	0.273138092657497	1	1	1	0.273138092657497	0.273138092657497	0.273138092657497	0.273138092657497	0.142749109782278	1	1	1	1	1	1	1	1	1	1	1	1	1	1	1	1	1	1	1	1	1	1	1	1	0.142749109782278	1	0.273138092657497
0.273138092657497	0.273138092657497	0.273138092657497	0.273138092657497	0.0106497142068724	0.273138092657497	0.273138092657497	0.273138092657497	0.273138092657497	0.273138092657497	1	0.0746044176605755	0.273138092657497	0.273138092657497	0.273138092657497	0.273138092657497	0.273138092657497	0.273138092657497	0.273138092657497	0.273138092657497	0.273138092657497	0.273138092657497	0.142749109782278	0.273138092657497	0.273138092657497	0.273138092657497	0.273138092657497	0.273138092657497	0.273138092657497	0.273138092657497	0.273138092657497	0.273138092657497	0.273138092657497	0.273138092657497	0.273138092657497	0.273138092657497	0.273138092657497	0.273138092657497	0.273138092657497	0.273138092657497	0.273138092657497	0.273138092657497	0.273138092657497	0.273138092657497	0.273138092657497	0.273138092657497	0.273138092657497	0.0389902195744871	0.273138092657497	0.273138092657497
0.273138092657497	0.0746044176605755	0.0746044176605755	0.273138092657497	0.0106497142068724	0.0746044176605755	0.0746044176605755	0.0746044176605755	0.273138092657497	0.273138092657497	0.0746044176605755	1	0.273138092657497	0.273138092657497	0.0746044176605755	0.273138092657497	0.273138092657497	0.273138092657497	0.0746044176605755	0.0746044176605755	0.0746044176605755	0.0746044176605755	0.142749109782278	0.273138092657497	0.273138092657497	0.273138092657497	0.273138092657497	0.273138092657497	0.273138092657497	0.273138092657497	0.273138092657497	0.273138092657497	0.273138092657497	0.273138092657497	0.273138092657497	0.273138092657497	0.273138092657497	0.273138092657497	0.273138092657497	0.273138092657497	0.273138092657497	0.273138092657497	0.273138092657497	0.273138092657497	0.273138092657497	0.273138092657497	0.273138092657497	0.522626149993949	0.273138092657497	0.0746044176605755
0.273138092657497	0.273138092657497	0.273138092657497	0.273138092657497	0.0106497142068724	0.273138092657497	0.273138092657497	0.273138092657497	0.273138092657497	0.273138092657497	0.273138092657497	0.273138092657497	1	1	0.273138092657497	0.273138092657497	0.273138092657497	0.273138092657497	0.273138092657497	0.273138092657497	0.273138092657497	0.273138092657497	0.522626149993949	0.273138092657497	0.273138092657497	0.273138092657497	0.273138092657497	0.273138092657497	0.273138092657497	0.273138092657497	0.273138092657497	0.273138092657497	0.273138092657497	0.273138092657497	0.273138092657497	0.273138092657497	0.273138092657497	0.273138092657497	0.273138092657497	0.273138092657497	0.273138092657497	0.273138092657497	0.273138092657497	0.273138092657497	0.273138092657497	0.273138092657497	0.273138092657497	0.142749109782278	0.273138092657497	0.273138092657497
0.273138092657497	0.273138092657497	0.273138092657497	0.273138092657497	0.0106497142068724	0.273138092657497	0.273138092657497	0.273138092657497	0.273138092657497	0.273138092657497	0.273138092657497	0.273138092657497	1	1	0.273138092657497	0.273138092657497	0.273138092657497	0.273138092657497	0.273138092657497	0.273138092657497	0.273138092657497	0.273138092657497	0.522626149993949	0.273138092657497	0.273138092657497	0.273138092657497	0.273138092657497	0.273138092657497	0.273138092657497	0.273138092657497	0.273138092657497	0.273138092657497	0.273138092657497	0.273138092657497	0.273138092657497	0.273138092657497	0.273138092657497	0.273138092657497	0.273138092657497	0.273138092657497	0.273138092657497	0.273138092657497	0.273138092657497	0.273138092657497	0.273138092657497	0.273138092657497	0.273138092657497	0.142749109782278	0.273138092657497	0.273138092657497
0.273138092657497	1	0.273138092657497	0.273138092657497	0.0106497142068724	0.273138092657497	0.273138092657497	1	0.273138092657497	0.273138092657497	0.273138092657497	0.0746044176605755	0.273138092657497	0.273138092657497	1	0.273138092657497	0.273138092657497	0.273138092657497	1	0.273138092657497	0.273138092657497	1	0.142749109782278	0.273138092657497	0.273138092657497	0.273138092657497	0.273138092657497	0.273138092657497	0.273138092657497	0.273138092657497	0.273138092657497	0.273138092657497	0.273138092657497	0.273138092657497	0.273138092657497	0.273138092657497	0.273138092657497	0.273138092657497	0.273138092657497	0.273138092657497	0.273138092657497	0.273138092657497	0.273138092657497	0.273138092657497	0.273138092657497	0.273138092657497	0.273138092657497	0.142749109782278	0.273138092657497	0.273138092657497
1	0.273138092657497	0.273138092657497	1	0.0389902195744871	0.273138092657497	0.273138092657497	0.273138092657497	1	1	0.273138092657497	0.273138092657497	0.273138092657497	0.273138092657497	0.273138092657497	1	1	1	0.273138092657497	0.273138092657497	0.273138092657497	0.273138092657497	0.142749109782278	1	1	1	1	1	1	1	1	1	1	1	1	1	1	1	1	1	1	1	1	1	1	1	1	0.142749109782278	1	0.273138092657497
1	0.273138092657497	0.273138092657497	1	0.0389902195744871	0.273138092657497	0.273138092657497	0.273138092657497	1	1	0.273138092657497	0.273138092657497	0.273138092657497	0.273138092657497	0.273138092657497	1	1	1	0.273138092657497	0.273138092657497	0.273138092657497	0.273138092657497	0.142749109782278	1	1	1	1	1	1	1	1	1	1	1	1	1	1	1	1	1	1	1	1	1	1	1	1	0.142749109782278	1	0.273138092657497
1	0.273138092657497	0.273138092657497	1	0.0389902195744871	0.273138092657497	0.273138092657497	0.273138092657497	1	1	0.273138092657497	0.273138092657497	0.273138092657497	0.273138092657497	0.273138092657497	1	1	1	0.273138092657497	0.273138092657497	0.273138092657497	0.273138092657497	0.142749109782278	1	1	1	1	1	1	1	1	1	1	1	1	1	1	1	1	1	1	1	1	1	1	1	1	0.142749109782278	1	0.273138092657497
0.273138092657497	1	0.273138092657497	0.273138092657497	0.0106497142068724	0.273138092657497	0.273138092657497	1	0.273138092657497	0.273138092657497	0.273138092657497	0.0746044176605755	0.273138092657497	0.273138092657497	1	0.273138092657497	0.273138092657497	0.273138092657497	1	0.273138092657497	0.273138092657497	1	0.142749109782278	0.273138092657497	0.273138092657497	0.273138092657497	0.273138092657497	0.273138092657497	0.273138092657497	0.273138092657497	0.273138092657497	0.273138092657497	0.273138092657497	0.273138092657497	0.273138092657497	0.273138092657497	0.273138092657497	0.273138092657497	0.273138092657497	0.273138092657497	0.273138092657497	0.273138092657497	0.273138092657497	0.273138092657497	0.273138092657497	0.273138092657497	0.273138092657497	0.142749109782278	0.273138092657497	0.273138092657497
0.273138092657497	0.273138092657497	0.273138092657497	0.273138092657497	0.0389902195744871	0.273138092657497	1	0.273138092657497	0.273138092657497	0.273138092657497	0.273138092657497	0.0746044176605755	0.273138092657497	0.273138092657497	0.273138092657497	0.273138092657497	0.273138092657497	0.273138092657497	0.273138092657497	1	1	0.273138092657497	0.142749109782278	0.273138092657497	0.273138092657497	0.273138092657497	0.273138092657497	0.273138092657497	0.273138092657497	0.273138092657497	0.273138092657497	0.273138092657497	0.273138092657497	0.273138092657497	0.273138092657497	0.273138092657497	0.273138092657497	0.273138092657497	0.273138092657497	0.273138092657497	0.273138092657497	0.273138092657497	0.273138092657497	0.273138092657497	0.273138092657497	0.273138092657497	0.273138092657497	0.0389902195744871	0.273138092657497	0.273138092657497
0.273138092657497	0.273138092657497	0.273138092657497	0.273138092657497	0.0389902195744871	0.273138092657497	1	0.273138092657497	0.273138092657497	0.273138092657497	0.273138092657497	0.0746044176605755	0.273138092657497	0.273138092657497	0.273138092657497	0.273138092657497	0.273138092657497	0.273138092657497	0.273138092657497	1	1	0.273138092657497	0.142749109782278	0.273138092657497	0.273138092657497	0.273138092657497	0.273138092657497	0.273138092657497	0.273138092657497	0.273138092657497	0.273138092657497	0.273138092657497	0.273138092657497	0.273138092657497	0.273138092657497	0.273138092657497	0.273138092657497	0.273138092657497	0.273138092657497	0.273138092657497	0.273138092657497	0.273138092657497	0.273138092657497	0.273138092657497	0.273138092657497	0.273138092657497	0.273138092657497	0.0389902195744871	0.273138092657497	0.273138092657497
0.273138092657497	1	0.273138092657497	0.273138092657497	0.0106497142068724	0.273138092657497	0.273138092657497	1	0.273138092657497	0.273138092657497	0.273138092657497	0.0746044176605755	0.273138092657497	0.273138092657497	1	0.273138092657497	0.273138092657497	0.273138092657497	1	0.273138092657497	0.273138092657497	1	0.142749109782278	0.273138092657497	0.273138092657497	0.273138092657497	0.273138092657497	0.273138092657497	0.273138092657497	0.273138092657497	0.273138092657497	0.273138092657497	0.273138092657497	0.273138092657497	0.273138092657497	0.273138092657497	0.273138092657497	0.273138092657497	0.273138092657497	0.273138092657497	0.273138092657497	0.273138092657497	0.273138092657497	0.273138092657497	0.273138092657497	0.273138092657497	0.273138092657497	0.142749109782278	0.273138092657497	0.273138092657497
0.142749109782278	0.142749109782278	0.142749109782278	0.142749109782278	0.00556581913447359	0.142749109782278	0.142749109782278	0.142749109782278	0.142749109782278	0.142749109782278	0.142749109782278	0.142749109782278	0.522626149993949	0.522626149993949	0.142749109782278	0.142749109782278	0.142749109782278	0.142749109782278	0.142749109782278	0.142749109782278	0.142749109782278	0.142749109782278	1	0.142749109782278	0.142749109782278	0.142749109782278	0.142749109782278	0.142749109782278	0.142749109782278	0.142749109782278	0.142749109782278	0.142749109782278	0.142749109782278	0.142749109782278	0.142749109782278	0.142749109782278	0.142749109782278	0.142749109782278	0.142749109782278	0.142749109782278	0.142749109782278	0.142749109782278	0.142749109782278	0.142749109782278	0.142749109782278	0.142749109782278	0.142749109782278	0.0746044176605755	0.142749109782278	0.142749109782278
1	0.273138092657497	0.273138092657497	1	0.0389902195744871	0.273138092657497	0.273138092657497	0.273138092657497	1	1	0.273138092657497	0.273138092657497	0.273138092657497	0.273138092657497	0.273138092657497	1	1	1	0.273138092657497	0.273138092657497	0.273138092657497	0.273138092657497	0.142749109782278	1	1	1	1	1	1	1	1	1	1	1	1	1	1	1	1	1	1	1	1	1	1	1	1	0.142749109782278	1	0.273138092657497
1	0.273138092657497	0.273138092657497	1	0.0389902195744871	0.273138092657497	0.273138092657497	0.273138092657497	1	1	0.273138092657497	0.273138092657497	0.273138092657497	0.273138092657497	0.273138092657497	1	1	1	0.273138092657497	0.273138092657497	0.273138092657497	0.273138092657497	0.142749109782278	1	1	1	1	1	1	1	1	1	1	1	1	1	1	1	1	1	1	1	1	1	1	1	1	0.142749109782278	1	0.273138092657497
1	0.273138092657497	0.273138092657497	1	0.0389902195744871	0.273138092657497	0.273138092657497	0.273138092657497	1	1	0.273138092657497	0.273138092657497	0.273138092657497	0.273138092657497	0.273138092657497	1	1	1	0.273138092657497	0.273138092657497	0.273138092657497	0.273138092657497	0.142749109782278	1	1	1	1	1	1	1	1	1	1	1	1	1	1	1	1	1	1	1	1	1	1	1	1	0.142749109782278	1	0.273138092657497
1	0.273138092657497	0.273138092657497	1	0.0389902195744871	0.273138092657497	0.273138092657497	0.273138092657497	1	1	0.273138092657497	0.273138092657497	0.273138092657497	0.273138092657497	0.273138092657497	1	1	1	0.273138092657497	0.273138092657497	0.273138092657497	0.273138092657497	0.142749109782278	1	1	1	1	1	1	1	1	1	1	1	1	1	1	1	1	1	1	1	1	1	1	1	1	0.142749109782278	1	0.273138092657497
1	0.273138092657497	0.273138092657497	1	0.0389902195744871	0.273138092657497	0.273138092657497	0.273138092657497	1	1	0.273138092657497	0.273138092657497	0.273138092657497	0.273138092657497	0.273138092657497	1	1	1	0.273138092657497	0.273138092657497	0.273138092657497	0.273138092657497	0.142749109782278	1	1	1	1	1	1	1	1	1	1	1	1	1	1	1	1	1	1	1	1	1	1	1	1	0.142749109782278	1	0.273138092657497
1	0.273138092657497	0.273138092657497	1	0.0389902195744871	0.273138092657497	0.273138092657497	0.273138092657497	1	1	0.273138092657497	0.273138092657497	0.273138092657497	0.273138092657497	0.273138092657497	1	1	1	0.273138092657497	0.273138092657497	0.273138092657497	0.273138092657497	0.142749109782278	1	1	1	1	1	1	1	1	1	1	1	1	1	1	1	1	1	1	1	1	1	1	1	1	0.142749109782278	1	0.273138092657497
1	0.273138092657497	0.273138092657497	1	0.0389902195744871	0.273138092657497	0.273138092657497	0.273138092657497	1	1	0.273138092657497	0.273138092657497	0.273138092657497	0.273138092657497	0.273138092657497	1	1	1	0.273138092657497	0.273138092657497	0.273138092657497	0.273138092657497	0.142749109782278	1	1	1	1	1	1	1	1	1	1	1	1	1	1	1	1	1	1	1	1	1	1	1	1	0.142749109782278	1	0.273138092657497
1	0.273138092657497	0.273138092657497	1	0.0389902195744871	0.273138092657497	0.273138092657497	0.273138092657497	1	1	0.273138092657497	0.273138092657497	0.273138092657497	0.273138092657497	0.273138092657497	1	1	1	0.273138092657497	0.273138092657497	0.273138092657497	0.273138092657497	0.142749109782278	1	1	1	1	1	1	1	1	1	1	1	1	1	1	1	1	1	1	1	1	1	1	1	1	0.142749109782278	1	0.273138092657497
1	0.273138092657497	0.273138092657497	1	0.0389902195744871	0.273138092657497	0.273138092657497	0.273138092657497	1	1	0.273138092657497	0.273138092657497	0.273138092657497	0.273138092657497	0.273138092657497	1	1	1	0.273138092657497	0.273138092657497	0.273138092657497	0.273138092657497	0.142749109782278	1	1	1	1	1	1	1	1	1	1	1	1	1	1	1	1	1	1	1	1	1	1	1	1	0.142749109782278	1	0.273138092657497
1	0.273138092657497	0.273138092657497	1	0.0389902195744871	0.273138092657497	0.273138092657497	0.273138092657497	1	1	0.273138092657497	0.273138092657497	0.273138092657497	0.273138092657497	0.273138092657497	1	1	1	0.273138092657497	0.273138092657497	0.273138092657497	0.273138092657497	0.142749109782278	1	1	1	1	1	1	1	1	1	1	1	1	1	1	1	1	1	1	1	1	1	1	1	1	0.142749109782278	1	0.273138092657497
1	0.273138092657497	0.273138092657497	1	0.0389902195744871	0.273138092657497	0.273138092657497	0.273138092657497	1	1	0.273138092657497	0.273138092657497	0.273138092657497	0.273138092657497	0.273138092657497	1	1	1	0.273138092657497	0.273138092657497	0.273138092657497	0.273138092657497	0.142749109782278	1	1	1	1	1	1	1	1	1	1	1	1	1	1	1	1	1	1	1	1	1	1	1	1	0.142749109782278	1	0.273138092657497
1	0.273138092657497	0.273138092657497	1	0.0389902195744871	0.273138092657497	0.273138092657497	0.273138092657497	1	1	0.273138092657497	0.273138092657497	0.273138092657497	0.273138092657497	0.273138092657497	1	1	1	0.273138092657497	0.273138092657497	0.273138092657497	0.273138092657497	0.142749109782278	1	1	1	1	1	1	1	1	1	1	1	1	1	1	1	1	1	1	1	1	1	1	1	1	0.142749109782278	1	0.273138092657497
1	0.273138092657497	0.273138092657497	1	0.0389902195744871	0.273138092657497	0.273138092657497	0.273138092657497	1	1	0.273138092657497	0.273138092657497	0.273138092657497	0.273138092657497	0.273138092657497	1	1	1	0.273138092657497	0.273138092657497	0.273138092657497	0.273138092657497	0.142749109782278	1	1	1	1	1	1	1	1	1	1	1	1	1	1	1	1	1	1	1	1	1	1	1	1	0.142749109782278	1	0.273138092657497
1	0.273138092657497	0.273138092657497	1	0.0389902195744871	0.273138092657497	0.273138092657497	0.273138092657497	1	1	0.273138092657497	0.273138092657497	0.273138092657497	0.273138092657497	0.273138092657497	1	1	1	0.273138092657497	0.273138092657497	0.273138092657497	0.273138092657497	0.142749109782278	1	1	1	1	1	1	1	1	1	1	1	1	1	1	1	1	1	1	1	1	1	1	1	1	0.142749109782278	1	0.273138092657497
1	0.273138092657497	0.273138092657497	1	0.0389902195744871	0.273138092657497	0.273138092657497	0.273138092657497	1	1	0.273138092657497	0.273138092657497	0.273138092657497	0.273138092657497	0.273138092657497	1	1	1	0.273138092657497	0.273138092657497	0.273138092657497	0.273138092657497	0.142749109782278	1	1	1	1	1	1	1	1	1	1	1	1	1	1	1	1	1	1	1	1	1	1	1	1	0.142749109782278	1	0.273138092657497
1	0.273138092657497	0.273138092657497	1	0.0389902195744871	0.273138092657497	0.273138092657497	0.273138092657497	1	1	0.273138092657497	0.273138092657497	0.273138092657497	0.273138092657497	0.273138092657497	1	1	1	0.273138092657497	0.273138092657497	0.273138092657497	0.273138092657497	0.142749109782278	1	1	1	1	1	1	1	1	1	1	1	1	1	1	1	1	1	1	1	1	1	1	1	1	0.142749109782278	1	0.273138092657497
1	0.273138092657497	0.273138092657497	1	0.0389902195744871	0.273138092657497	0.273138092657497	0.273138092657497	1	1	0.273138092657497	0.273138092657497	0.273138092657497	0.273138092657497	0.273138092657497	1	1	1	0.273138092657497	0.273138092657497	0.273138092657497	0.273138092657497	0.142749109782278	1	1	1	1	1	1	1	1	1	1	1	1	1	1	1	1	1	1	1	1	1	1	1	1	0.142749109782278	1	0.273138092657497
1	0.273138092657497	0.273138092657497	1	0.0389902195744871	0.273138092657497	0.273138092657497	0.273138092657497	1	1	0.273138092657497	0.273138092657497	0.273138092657497	0.273138092657497	0.273138092657497	1	1	1	0.273138092657497	0.273138092657497	0.273138092657497	0.273138092657497	0.142749109782278	1	1	1	1	1	1	1	1	1	1	1	1	1	1	1	1	1	1	1	1	1	1	1	1	0.142749109782278	1	0.273138092657497
1	0.273138092657497	0.273138092657497	1	0.0389902195744871	0.273138092657497	0.273138092657497	0.273138092657497	1	1	0.273138092657497	0.273138092657497	0.273138092657497	0.273138092657497	0.273138092657497	1	1	1	0.273138092657497	0.273138092657497	0.273138092657497	0.273138092657497	0.142749109782278	1	1	1	1	1	1	1	1	1	1	1	1	1	1	1	1	1	1	1	1	1	1	1	1	0.142749109782278	1	0.273138092657497
1	0.273138092657497	0.273138092657497	1	0.0389902195744871	0.273138092657497	0.273138092657497	0.273138092657497	1	1	0.273138092657497	0.273138092657497	0.273138092657497	0.273138092657497	0.273138092657497	1	1	1	0.273138092657497	0.273138092657497	0.273138092657497	0.273138092657497	0.142749109782278	1	1	1	1	1	1	1	1	1	1	1	1	1	1	1	1	1	1	1	1	1	1	1	1	0.142749109782278	1	0.273138092657497
1	0.273138092657497	0.273138092657497	1	0.0389902195744871	0.273138092657497	0.273138092657497	0.273138092657497	1	1	0.273138092657497	0.273138092657497	0.273138092657497	0.273138092657497	0.273138092657497	1	1	1	0.273138092657497	0.273138092657497	0.273138092657497	0.273138092657497	0.142749109782278	1	1	1	1	1	1	1	1	1	1	1	1	1	1	1	1	1	1	1	1	1	1	1	1	0.142749109782278	1	0.273138092657497
1	0.273138092657497	0.273138092657497	1	0.0389902195744871	0.273138092657497	0.273138092657497	0.273138092657497	1	1	0.273138092657497	0.273138092657497	0.273138092657497	0.273138092657497	0.273138092657497	1	1	1	0.273138092657497	0.273138092657497	0.273138092657497	0.273138092657497	0.142749109782278	1	1	1	1	1	1	1	1	1	1	1	1	1	1	1	1	1	1	1	1	1	1	1	1	0.142749109782278	1	0.273138092657497
1	0.273138092657497	0.273138092657497	1	0.0389902195744871	0.273138092657497	0.273138092657497	0.273138092657497	1	1	0.273138092657497	0.273138092657497	0.273138092657497	0.273138092657497	0.273138092657497	1	1	1	0.273138092657497	0.273138092657497	0.273138092657497	0.273138092657497	0.142749109782278	1	1	1	1	1	1	1	1	1	1	1	1	1	1	1	1	1	1	1	1	1	1	1	1	0.142749109782278	1	0.273138092657497
1	0.273138092657497	0.273138092657497	1	0.0389902195744871	0.273138092657497	0.273138092657497	0.273138092657497	1	1	0.273138092657497	0.273138092657497	0.273138092657497	0.273138092657497	0.273138092657497	1	1	1	0.273138092657497	0.273138092657497	0.273138092657497	0.273138092657497	0.142749109782278	1	1	1	1	1	1	1	1	1	1	1	1	1	1	1	1	1	1	1	1	1	1	1	1	0.142749109782278	1	0.273138092657497
0.142749109782278	0.142749109782278	0.0389902195744871	0.142749109782278	0.00556581913447359	0.0389902195744871	0.0389902195744871	0.142749109782278	0.142749109782278	0.142749109782278	0.0389902195744871	0.522626149993949	0.142749109782278	0.142749109782278	0.142749109782278	0.142749109782278	0.142749109782278	0.142749109782278	0.142749109782278	0.0389902195744871	0.0389902195744871	0.142749109782278	0.0746044176605755	0.142749109782278	0.142749109782278	0.142749109782278	0.142749109782278	0.142749109782278	0.142749109782278	0.142749109782278	0.142749109782278	0.142749109782278	0.142749109782278	0.142749109782278	0.142749109782278	0.142749109782278	0.142749109782278	0.142749109782278	0.142749109782278	0.142749109782278	0.142749109782278	0.142749109782278	0.142749109782278	0.142749109782278	0.142749109782278	0.142749109782278	0.142749109782278	1	0.142749109782278	0.0389902195744871
1	0.273138092657497	0.273138092657497	1	0.0389902195744871	0.273138092657497	0.273138092657497	0.273138092657497	1	1	0.273138092657497	0.273138092657497	0.273138092657497	0.273138092657497	0.273138092657497	1	1	1	0.273138092657497	0.273138092657497	0.273138092657497	0.273138092657497	0.142749109782278	1	1	1	1	1	1	1	1	1	1	1	1	1	1	1	1	1	1	1	1	1	1	1	1	0.142749109782278	1	0.273138092657497
0.273138092657497	0.273138092657497	0.273138092657497	0.273138092657497	0.0106497142068724	0.273138092657497	0.273138092657497	0.273138092657497	0.273138092657497	0.273138092657497	0.273138092657497	0.0746044176605755	0.273138092657497	0.273138092657497	0.273138092657497	0.273138092657497	0.273138092657497	0.273138092657497	0.273138092657497	0.273138092657497	0.273138092657497	0.273138092657497	0.142749109782278	0.273138092657497	0.273138092657497	0.273138092657497	0.273138092657497	0.273138092657497	0.273138092657497	0.273138092657497	0.273138092657497	0.273138092657497	0.273138092657497	0.273138092657497	0.273138092657497	0.273138092657497	0.273138092657497	0.273138092657497	0.273138092657497	0.273138092657497	0.273138092657497	0.273138092657497	0.273138092657497	0.273138092657497	0.273138092657497	0.273138092657497	0.273138092657497	0.0389902195744871	0.273138092657497	1
0.0746044176605755	0.0746044176605755	0.0203773083436329	0.0746044176605755	0.00290884262581258	0.0203773083436329	0.0203773083436329	0.0746044176605755	0.0746044176605755	0.0746044176605755	0.0203773083436329	0.0746044176605755	0.0746044176605755	0.0746044176605755	0.0746044176605755	0.0746044176605755	0.0746044176605755	0.0746044176605755	0.0746044176605755	0.0203773083436329	0.0203773083436329	0.0746044176605755	0.0389902195744871	0.0746044176605755	0.0746044176605755	0.0746044176605755	0.0746044176605755	0.0746044176605755	0.0746044176605755	0.0746044176605755	0.0746044176605755	0.0746044176605755	0.0746044176605755	0.0746044176605755	0.0746044176605755	0.0746044176605755	0.0746044176605755	0.0746044176605755	0.0746044176605755	0.0746044176605755	0.0746044176605755	0.0746044176605755	0.0746044176605755	0.0746044176605755	0.0746044176605755	0.0746044176605755	0.0746044176605755	0.142749109782278	0.0746044176605755	0.0203773083436329
0.273138092657497	0.273138092657497	0.273138092657497	0.273138092657497	0.0106497142068724	0.273138092657497	0.273138092657497	0.273138092657497	0.273138092657497	0.273138092657497	0.273138092657497	0.273138092657497	1	1	0.273138092657497	0.273138092657497	0.273138092657497	0.273138092657497	0.273138092657497	0.273138092657497	0.273138092657497	0.273138092657497	0.522626149993949	0.273138092657497	0.273138092657497	0.273138092657497	0.273138092657497	0.273138092657497	0.273138092657497	0.273138092657497	0.273138092657497	0.273138092657497	0.273138092657497	0.273138092657497	0.273138092657497	0.273138092657497	0.273138092657497	0.273138092657497	0.273138092657497	0.273138092657497	0.273138092657497	0.273138092657497	0.273138092657497	0.273138092657497	0.273138092657497	0.273138092657497	0.273138092657497	0.142749109782278	0.273138092657497	0.273138092657497
0.273138092657497	0.273138092657497	0.273138092657497	0.273138092657497	0.0106497142068724	0.273138092657497	0.273138092657497	0.273138092657497	0.273138092657497	0.273138092657497	0.273138092657497	0.273138092657497	1	1	0.273138092657497	0.273138092657497	0.273138092657497	0.273138092657497	0.273138092657497	0.273138092657497	0.273138092657497	0.273138092657497	0.522626149993949	0.273138092657497	0.273138092657497	0.273138092657497	0.273138092657497	0.273138092657497	0.273138092657497	0.273138092657497	0.273138092657497	0.273138092657497	0.273138092657497	0.273138092657497	0.273138092657497	0.273138092657497	0.273138092657497	0.273138092657497	0.273138092657497	0.273138092657497	0.273138092657497	0.273138092657497	0.273138092657497	0.273138092657497	0.273138092657497	0.273138092657497	0.273138092657497	0.142749109782278	0.273138092657497	0.273138092657497
0.522626149993949	0.142749109782278	0.142749109782278	0.522626149993949	0.0203773083436329	0.142749109782278	0.142749109782278	0.142749109782278	0.522626149993949	0.522626149993949	0.142749109782278	0.142749109782278	0.142749109782278	0.142749109782278	0.142749109782278	0.522626149993949	0.522626149993949	0.522626149993949	0.142749109782278	0.142749109782278	0.142749109782278	0.142749109782278	0.0746044176605755	0.522626149993949	0.522626149993949	0.522626149993949	0.522626149993949	0.522626149993949	0.522626149993949	0.522626149993949	0.522626149993949	0.522626149993949	0.522626149993949	0.522626149993949	0.522626149993949	0.522626149993949	0.522626149993949	0.522626149993949	0.522626149993949	0.522626149993949	0.522626149993949	0.522626149993949	0.522626149993949	0.522626149993949	0.522626149993949	0.522626149993949	0.522626149993949	0.0746044176605755	0.522626149993949	0.142749109782278
0.273138092657497	0.0746044176605755	0.0746044176605755	0.273138092657497	0.0106497142068724	0.0746044176605755	0.0746044176605755	0.0746044176605755	0.273138092657497	0.273138092657497	0.0746044176605755	0.0746044176605755	0.0746044176605755	0.0746044176605755	0.0746044176605755	0.273138092657497	0.273138092657497	0.273138092657497	0.0746044176605755	0.0746044176605755	0.0746044176605755	0.0746044176605755	0.0389902195744871	0.273138092657497	0.273138092657497	0.273138092657497	0.273138092657497	0.273138092657497	0.273138092657497	0.273138092657497	0.273138092657497	0.273138092657497	0.273138092657497	0.273138092657497	0.273138092657497	0.273138092657497	0.273138092657497	0.273138092657497	0.273138092657497	0.273138092657497	0.273138092657497	0.273138092657497	0.273138092657497	0.273138092657497	0.273138092657497	0.273138092657497	0.273138092657497	0.0389902195744871	0.273138092657497	0.273138092657497
1	0.273138092657497	0.273138092657497	1	0.0389902195744871	0.273138092657497	0.273138092657497	0.273138092657497	1	1	0.273138092657497	0.273138092657497	0.273138092657497	0.273138092657497	0.273138092657497	1	1	1	0.273138092657497	0.273138092657497	0.273138092657497	0.273138092657497	0.142749109782278	1	1	1	1	1	1	1	1	1	1	1	1	1	1	1	1	1	1	1	1	1	1	1	1	0.142749109782278	1	0.273138092657497
0.273138092657497	0.273138092657497	0.273138092657497	0.273138092657497	0.0106497142068724	0.273138092657497	0.273138092657497	0.273138092657497	0.273138092657497	0.273138092657497	0.273138092657497	0.273138092657497	1	1	0.273138092657497	0.273138092657497	0.273138092657497	0.273138092657497	0.273138092657497	0.273138092657497	0.273138092657497	0.273138092657497	0.522626149993949	0.273138092657497	0.273138092657497	0.273138092657497	0.273138092657497	0.273138092657497	0.273138092657497	0.273138092657497	0.273138092657497	0.273138092657497	0.273138092657497	0.273138092657497	0.273138092657497	0.273138092657497	0.273138092657497	0.273138092657497	0.273138092657497	0.273138092657497	0.273138092657497	0.273138092657497	0.273138092657497	0.273138092657497	0.273138092657497	0.273138092657497	0.273138092657497	0.142749109782278	0.273138092657497	0.273138092657497
1	0.273138092657497	0.273138092657497	1	0.0389902195744871	0.273138092657497	0.273138092657497	0.273138092657497	1	1	0.273138092657497	0.273138092657497	0.273138092657497	0.273138092657497	0.273138092657497	1	1	1	0.273138092657497	0.273138092657497	0.273138092657497	0.273138092657497	0.142749109782278	1	1	1	1	1	1	1	1	1	1	1	1	1	1	1	1	1	1	1	1	1	1	1	1	0.142749109782278	1	0.273138092657497
0.142749109782278	0.0389902195744871	0.0389902195744871	0.142749109782278	0.00556581913447359	0.0389902195744871	0.0389902195744871	0.0389902195744871	0.142749109782278	0.142749109782278	0.0389902195744871	0.142749109782278	0.142749109782278	0.142749109782278	0.0389902195744871	0.142749109782278	0.142749109782278	0.142749109782278	0.0389902195744871	0.0389902195744871	0.0389902195744871	0.0389902195744871	0.0746044176605755	0.142749109782278	0.142749109782278	0.142749109782278	0.142749109782278	0.142749109782278	0.142749109782278	0.142749109782278	0.142749109782278	0.142749109782278	0.142749109782278	0.142749109782278	0.142749109782278	0.142749109782278	0.142749109782278	0.142749109782278	0.142749109782278	0.142749109782278	0.142749109782278	0.142749109782278	0.142749109782278	0.142749109782278	0.142749109782278	0.142749109782278	0.142749109782278	0.0746044176605755	0.142749109782278	0.142749109782278
0.142749109782278	0.142749109782278	0.0389902195744871	0.142749109782278	0.00556581913447359	0.0389902195744871	0.0389902195744871	0.142749109782278	0.142749109782278	0.142749109782278	0.0389902195744871	0.0389902195744871	0.0389902195744871	0.0389902195744871	0.142749109782278	0.142749109782278	0.142749109782278	0.142749109782278	0.142749109782278	0.0389902195744871	0.0389902195744871	0.142749109782278	0.0203773083436329	0.142749109782278	0.142749109782278	0.142749109782278	0.142749109782278	0.142749109782278	0.142749109782278	0.142749109782278	0.142749109782278	0.142749109782278	0.142749109782278	0.142749109782278	0.142749109782278	0.142749109782278	0.142749109782278	0.142749109782278	0.142749109782278	0.142749109782278	0.142749109782278	0.142749109782278	0.142749109782278	0.142749109782278	0.142749109782278	0.142749109782278	0.142749109782278	0.0746044176605755	0.142749109782278	0.142749109782278
0.00290884262581258	0.00290884262581258	0.000794515726655275	0.00290884262581258	0.000415234695331491	0.000794515726655275	0.000794515726655275	0.00290884262581258	0.00290884262581258	0.00290884262581258	0.00290884262581258	0.0106497142068724	0.00290884262581258	0.00290884262581258	0.00290884262581258	0.00290884262581258	0.00290884262581258	0.00290884262581258	0.00290884262581258	0.000794515726655275	0.000794515726655275	0.00290884262581258	0.00556581913447359	0.00290884262581258	0.00290884262581258	0.00290884262581258	0.00290884262581258	0.00290884262581258	0.00290884262581258	0.00290884262581258	0.00290884262581258	0.00290884262581258	0.00290884262581258	0.00290884262581258	0.00290884262581258	0.00290884262581258	0.00290884262581258	0.00290884262581258	0.00290884262581258	0.00290884262581258	0.00290884262581258	0.00290884262581258	0.00290884262581258	0.00290884262581258	0.00290884262581258	0.00290884262581258	0.00290884262581258	0.0203773083436329	0.00290884262581258	0.000794515726655275
0.142749109782278	0.142749109782278	0.142749109782278	0.142749109782278	0.0203773083436329	0.142749109782278	0.522626149993949	0.142749109782278	0.142749109782278	0.142749109782278	0.142749109782278	0.0389902195744871	0.142749109782278	0.142749109782278	0.142749109782278	0.142749109782278	0.142749109782278	0.142749109782278	0.142749109782278	0.522626149993949	0.522626149993949	0.142749109782278	0.273138092657497	0.142749109782278	0.142749109782278	0.142749109782278	0.142749109782278	0.142749109782278	0.142749109782278	0.142749109782278	0.142749109782278	0.142749109782278	0.142749109782278	0.142749109782278	0.142749109782278	0.142749109782278	0.142749109782278	0.142749109782278	0.142749109782278	0.142749109782278	0.142749109782278	0.142749109782278	0.142749109782278	0.142749109782278	0.142749109782278	0.142749109782278	0.142749109782278	0.0203773083436329	0.142749109782278	0.142749109782278
0.273138092657497	0.0746044176605755	0.0746044176605755	0.273138092657497	0.0106497142068724	0.0746044176605755	0.0746044176605755	0.0746044176605755	0.273138092657497	0.273138092657497	0.0746044176605755	0.0746044176605755	0.0746044176605755	0.0746044176605755	0.0746044176605755	0.273138092657497	0.273138092657497	0.273138092657497	0.0746044176605755	0.0746044176605755	0.0746044176605755	0.0746044176605755	0.0389902195744871	0.273138092657497	0.273138092657497	0.273138092657497	0.273138092657497	0.273138092657497	0.273138092657497	0.273138092657497	0.273138092657497	0.273138092657497	0.273138092657497	0.273138092657497	0.273138092657497	0.273138092657497	0.273138092657497	0.273138092657497	0.273138092657497	0.273138092657497	0.273138092657497	0.273138092657497	0.273138092657497	0.273138092657497	0.273138092657497	0.273138092657497	0.273138092657497	0.0389902195744871	0.273138092657497	0.0746044176605755
0.273138092657497	1	0.273138092657497	0.273138092657497	0.0106497142068724	0.273138092657497	0.273138092657497	1	0.273138092657497	0.273138092657497	0.273138092657497	0.0746044176605755	0.273138092657497	0.273138092657497	1	0.273138092657497	0.273138092657497	0.273138092657497	1	0.273138092657497	0.273138092657497	1	0.142749109782278	0.273138092657497	0.273138092657497	0.273138092657497	0.273138092657497	0.273138092657497	0.273138092657497	0.273138092657497	0.273138092657497	0.273138092657497	0.273138092657497	0.273138092657497	0.273138092657497	0.273138092657497	0.273138092657497	0.273138092657497	0.273138092657497	0.273138092657497	0.273138092657497	0.273138092657497	0.273138092657497	0.273138092657497	0.273138092657497	0.273138092657497	0.273138092657497	0.142749109782278	0.273138092657497	0.273138092657497
0.273138092657497	0.273138092657497	0.273138092657497	0.273138092657497	0.0106497142068724	0.273138092657497	0.273138092657497	0.273138092657497	0.273138092657497	0.273138092657497	0.273138092657497	0.273138092657497	1	1	0.273138092657497	0.273138092657497	0.273138092657497	0.273138092657497	0.273138092657497	0.273138092657497	0.273138092657497	0.273138092657497	0.522626149993949	0.273138092657497	0.273138092657497	0.273138092657497	0.273138092657497	0.273138092657497	0.273138092657497	0.273138092657497	0.273138092657497	0.273138092657497	0.273138092657497	0.273138092657497	0.273138092657497	0.273138092657497	0.273138092657497	0.273138092657497	0.273138092657497	0.273138092657497	0.273138092657497	0.273138092657497	0.273138092657497	0.273138092657497	0.273138092657497	0.273138092657497	0.273138092657497	0.142749109782278	0.273138092657497	0.273138092657497
0.273138092657497	0.273138092657497	0.273138092657497	0.273138092657497	0.0106497142068724	0.273138092657497	0.273138092657497	0.273138092657497	0.273138092657497	0.273138092657497	0.273138092657497	0.273138092657497	1	1	0.273138092657497	0.273138092657497	0.273138092657497	0.273138092657497	0.273138092657497	0.273138092657497	0.273138092657497	0.273138092657497	0.522626149993949	0.273138092657497	0.273138092657497	0.273138092657497	0.273138092657497	0.273138092657497	0.273138092657497	0.273138092657497	0.273138092657497	0.273138092657497	0.273138092657497	0.273138092657497	0.273138092657497	0.273138092657497	0.273138092657497	0.273138092657497	0.273138092657497	0.273138092657497	0.273138092657497	0.273138092657497	0.273138092657497	0.273138092657497	0.273138092657497	0.273138092657497	0.273138092657497	0.142749109782278	0.273138092657497	0.273138092657497
1	0.273138092657497	0.273138092657497	1	0.0389902195744871	0.273138092657497	0.273138092657497	0.273138092657497	1	1	0.273138092657497	0.273138092657497	0.273138092657497	0.273138092657497	0.273138092657497	1	1	1	0.273138092657497	0.273138092657497	0.273138092657497	0.273138092657497	0.142749109782278	1	1	1	1	1	1	1	1	1	1	1	1	1	1	1	1	1	1	1	1	1	1	1	1	0.142749109782278	1	0.273138092657497
1	0.273138092657497	0.273138092657497	1	0.0389902195744871	0.273138092657497	0.273138092657497	0.273138092657497	1	1	0.273138092657497	0.273138092657497	0.273138092657497	0.273138092657497	0.273138092657497	1	1	1	0.273138092657497	0.273138092657497	0.273138092657497	0.273138092657497	0.142749109782278	1	1	1	1	1	1	1	1	1	1	1	1	1	1	1	1	1	1	1	1	1	1	1	1	0.142749109782278	1	0.273138092657497
0.142749109782278	0.142749109782278	0.142749109782278	0.142749109782278	0.00556581913447359	0.142749109782278	0.142749109782278	0.142749109782278	0.142749109782278	0.142749109782278	0.142749109782278	0.0389902195744871	0.142749109782278	0.142749109782278	0.142749109782278	0.142749109782278	0.142749109782278	0.142749109782278	0.142749109782278	0.142749109782278	0.142749109782278	0.142749109782278	0.0746044176605755	0.142749109782278	0.142749109782278	0.142749109782278	0.142749109782278	0.142749109782278	0.142749109782278	0.142749109782278	0.142749109782278	0.142749109782278	0.142749109782278	0.142749109782278	0.142749109782278	0.142749109782278	0.142749109782278	0.142749109782278	0.142749109782278	0.142749109782278	0.142749109782278	0.142749109782278	0.142749109782278	0.142749109782278	0.142749109782278	0.142749109782278	0.142749109782278	0.0203773083436329	0.142749109782278	0.142749109782278
1	0.273138092657497	0.273138092657497	1	0.0389902195744871	0.273138092657497	0.273138092657497	0.273138092657497	1	1	0.273138092657497	0.273138092657497	0.273138092657497	0.273138092657497	0.273138092657497	1	1	1	0.273138092657497	0.273138092657497	0.273138092657497	0.273138092657497	0.142749109782278	1	1	1	1	1	1	1	1	1	1	1	1	1	1	1	1	1	1	1	1	1	1	1	1	0.142749109782278	1	0.273138092657497
1	0.273138092657497	0.273138092657497	1	0.0389902195744871	0.273138092657497	0.273138092657497	0.273138092657497	1	1	0.273138092657497	0.273138092657497	0.273138092657497	0.273138092657497	0.273138092657497	1	1	1	0.273138092657497	0.273138092657497	0.273138092657497	0.273138092657497	0.142749109782278	1	1	1	1	1	1	1	1	1	1	1	1	1	1	1	1	1	1	1	1	1	1	1	1	0.142749109782278	1	0.273138092657497
1	0.273138092657497	0.273138092657497	1	0.0389902195744871	0.273138092657497	0.273138092657497	0.273138092657497	1	1	0.273138092657497	0.273138092657497	0.273138092657497	0.273138092657497	0.273138092657497	1	1	1	0.273138092657497	0.273138092657497	0.273138092657497	0.273138092657497	0.142749109782278	1	1	1	1	1	1	1	1	1	1	1	1	1	1	1	1	1	1	1	1	1	1	1	1	0.142749109782278	1	0.273138092657497
1	0.273138092657497	0.273138092657497	1	0.0389902195744871	0.273138092657497	0.273138092657497	0.273138092657497	1	1	0.273138092657497	0.273138092657497	0.273138092657497	0.273138092657497	0.273138092657497	1	1	1	0.273138092657497	0.273138092657497	0.273138092657497	0.273138092657497	0.142749109782278	1	1	1	1	1	1	1	1	1	1	1	1	1	1	1	1	1	1	1	1	1	1	1	1	0.142749109782278	1	0.273138092657497
1	0.273138092657497	0.273138092657497	1	0.0389902195744871	0.273138092657497	0.273138092657497	0.273138092657497	1	1	0.273138092657497	0.273138092657497	0.273138092657497	0.273138092657497	0.273138092657497	1	1	1	0.273138092657497	0.273138092657497	0.273138092657497	0.273138092657497	0.142749109782278	1	1	1	1	1	1	1	1	1	1	1	1	1	1	1	1	1	1	1	1	1	1	1	1	0.142749109782278	1	0.273138092657497
1	0.273138092657497	0.273138092657497	1	0.0389902195744871	0.273138092657497	0.273138092657497	0.273138092657497	1	1	0.273138092657497	0.273138092657497	0.273138092657497	0.273138092657497	0.273138092657497	1	1	1	0.273138092657497	0.273138092657497	0.273138092657497	0.273138092657497	0.142749109782278	1	1	1	1	1	1	1	1	1	1	1	1	1	1	1	1	1	1	1	1	1	1	1	1	0.142749109782278	1	0.273138092657497
1	0.273138092657497	0.273138092657497	1	0.0389902195744871	0.273138092657497	0.273138092657497	0.273138092657497	1	1	0.273138092657497	0.273138092657497	0.273138092657497	0.273138092657497	0.273138092657497	1	1	1	0.273138092657497	0.273138092657497	0.273138092657497	0.273138092657497	0.142749109782278	1	1	1	1	1	1	1	1	1	1	1	1	1	1	1	1	1	1	1	1	1	1	1	1	0.142749109782278	1	0.273138092657497
1	0.273138092657497	0.273138092657497	1	0.0389902195744871	0.273138092657497	0.273138092657497	0.273138092657497	1	1	0.273138092657497	0.273138092657497	0.273138092657497	0.273138092657497	0.273138092657497	1	1	1	0.273138092657497	0.273138092657497	0.273138092657497	0.273138092657497	0.142749109782278	1	1	1	1	1	1	1	1	1	1	1	1	1	1	1	1	1	1	1	1	1	1	1	1	0.142749109782278	1	0.273138092657497
1	0.273138092657497	0.273138092657497	1	0.0389902195744871	0.273138092657497	0.273138092657497	0.273138092657497	1	1	0.273138092657497	0.273138092657497	0.273138092657497	0.273138092657497	0.273138092657497	1	1	1	0.273138092657497	0.273138092657497	0.273138092657497	0.273138092657497	0.142749109782278	1	1	1	1	1	1	1	1	1	1	1	1	1	1	1	1	1	1	1	1	1	1	1	1	0.142749109782278	1	0.273138092657497
1	0.273138092657497	0.273138092657497	1	0.0389902195744871	0.273138092657497	0.273138092657497	0.273138092657497	1	1	0.273138092657497	0.273138092657497	0.273138092657497	0.273138092657497	0.273138092657497	1	1	1	0.273138092657497	0.273138092657497	0.273138092657497	0.273138092657497	0.142749109782278	1	1	1	1	1	1	1	1	1	1	1	1	1	1	1	1	1	1	1	1	1	1	1	1	0.142749109782278	1	0.273138092657497
1	0.273138092657497	0.273138092657497	1	0.0389902195744871	0.273138092657497	0.273138092657497	0.273138092657497	1	1	0.273138092657497	0.273138092657497	0.273138092657497	0.273138092657497	0.273138092657497	1	1	1	0.273138092657497	0.273138092657497	0.273138092657497	0.273138092657497	0.142749109782278	1	1	1	1	1	1	1	1	1	1	1	1	1	1	1	1	1	1	1	1	1	1	1	1	0.142749109782278	1	0.273138092657497
1	0.273138092657497	0.273138092657497	1	0.0389902195744871	0.273138092657497	0.273138092657497	0.273138092657497	1	1	0.273138092657497	0.273138092657497	0.273138092657497	0.273138092657497	0.273138092657497	1	1	1	0.273138092657497	0.273138092657497	0.273138092657497	0.273138092657497	0.142749109782278	1	1	1	1	1	1	1	1	1	1	1	1	1	1	1	1	1	1	1	1	1	1	1	1	0.142749109782278	1	0.273138092657497
1	0.273138092657497	0.273138092657497	1	0.0389902195744871	0.273138092657497	0.273138092657497	0.273138092657497	1	1	0.273138092657497	0.273138092657497	0.273138092657497	0.273138092657497	0.273138092657497	1	1	1	0.273138092657497	0.273138092657497	0.273138092657497	0.273138092657497	0.142749109782278	1	1	1	1	1	1	1	1	1	1	1	1	1	1	1	1	1	1	1	1	1	1	1	1	0.142749109782278	1	0.273138092657497
1	0.273138092657497	0.273138092657497	1	0.0389902195744871	0.273138092657497	0.273138092657497	0.273138092657497	1	1	0.273138092657497	0.273138092657497	0.273138092657497	0.273138092657497	0.273138092657497	1	1	1	0.273138092657497	0.273138092657497	0.273138092657497	0.273138092657497	0.142749109782278	1	1	1	1	1	1	1	1	1	1	1	1	1	1	1	1	1	1	1	1	1	1	1	1	0.142749109782278	1	0.273138092657497
1	0.273138092657497	0.273138092657497	1	0.0389902195744871	0.273138092657497	0.273138092657497	0.273138092657497	1	1	0.273138092657497	0.273138092657497	0.273138092657497	0.273138092657497	0.273138092657497	1	1	1	0.273138092657497	0.273138092657497	0.273138092657497	0.273138092657497	0.142749109782278	1	1	1	1	1	1	1	1	1	1	1	1	1	1	1	1	1	1	1	1	1	1	1	1	0.142749109782278	1	0.273138092657497
1	0.273138092657497	0.273138092657497	1	0.0389902195744871	0.273138092657497	0.273138092657497	0.273138092657497	1	1	0.273138092657497	0.273138092657497	0.273138092657497	0.273138092657497	0.273138092657497	1	1	1	0.273138092657497	0.273138092657497	0.273138092657497	0.273138092657497	0.142749109782278	1	1	1	1	1	1	1	1	1	1	1	1	1	1	1	1	1	1	1	1	1	1	1	1	0.142749109782278	1	0.273138092657497
1	0.273138092657497	0.273138092657497	1	0.0389902195744871	0.273138092657497	0.273138092657497	0.273138092657497	1	1	0.273138092657497	0.273138092657497	0.273138092657497	0.273138092657497	0.273138092657497	1	1	1	0.273138092657497	0.273138092657497	0.273138092657497	0.273138092657497	0.142749109782278	1	1	1	1	1	1	1	1	1	1	1	1	1	1	1	1	1	1	1	1	1	1	1	1	0.142749109782278	1	0.273138092657497
1	0.273138092657497	0.273138092657497	1	0.0389902195744871	0.273138092657497	0.273138092657497	0.273138092657497	1	1	0.273138092657497	0.273138092657497	0.273138092657497	0.273138092657497	0.273138092657497	1	1	1	0.273138092657497	0.273138092657497	0.273138092657497	0.273138092657497	0.142749109782278	1	1	1	1	1	1	1	1	1	1	1	1	1	1	1	1	1	1	1	1	1	1	1	1	0.142749109782278	1	0.273138092657497
1	0.273138092657497	0.273138092657497	1	0.0389902195744871	0.273138092657497	0.273138092657497	0.273138092657497	1	1	0.273138092657497	0.273138092657497	0.273138092657497	0.273138092657497	0.273138092657497	1	1	1	0.273138092657497	0.273138092657497	0.273138092657497	0.273138092657497	0.142749109782278	1	1	1	1	1	1	1	1	1	1	1	1	1	1	1	1	1	1	1	1	1	1	1	1	0.142749109782278	1	0.273138092657497
1	0.273138092657497	0.273138092657497	1	0.0389902195744871	0.273138092657497	0.273138092657497	0.273138092657497	1	1	0.273138092657497	0.273138092657497	0.273138092657497	0.273138092657497	0.273138092657497	1	1	1	0.273138092657497	0.273138092657497	0.273138092657497	0.273138092657497	0.142749109782278	1	1	1	1	1	1	1	1	1	1	1	1	1	1	1	1	1	1	1	1	1	1	1	1	0.142749109782278	1	0.273138092657497
1	0.273138092657497	0.273138092657497	1	0.0389902195744871	0.273138092657497	0.273138092657497	0.273138092657497	1	1	0.273138092657497	0.273138092657497	0.273138092657497	0.273138092657497	0.273138092657497	1	1	1	0.273138092657497	0.273138092657497	0.273138092657497	0.273138092657497	0.142749109782278	1	1	1	1	1	1	1	1	1	1	1	1	1	1	1	1	1	1	1	1	1	1	1	1	0.142749109782278	1	0.273138092657497
0.273138092657497	0.273138092657497	0.273138092657497	0.273138092657497	0.0389902195744871	0.273138092657497	1	0.273138092657497	0.273138092657497	0.273138092657497	0.273138092657497	0.0746044176605755	0.273138092657497	0.273138092657497	0.273138092657497	0.273138092657497	0.273138092657497	0.273138092657497	0.273138092657497	1	1	0.273138092657497	0.142749109782278	0.273138092657497	0.273138092657497	0.273138092657497	0.273138092657497	0.273138092657497	0.273138092657497	0.273138092657497	0.273138092657497	0.273138092657497	0.273138092657497	0.273138092657497	0.273138092657497	0.273138092657497	0.273138092657497	0.273138092657497	0.273138092657497	0.273138092657497	0.273138092657497	0.273138092657497	0.273138092657497	0.273138092657497	0.273138092657497	0.273138092657497	0.273138092657497	0.0389902195744871	0.273138092657497	0.273138092657497
0.273138092657497	1	0.273138092657497	0.273138092657497	0.0106497142068724	0.273138092657497	0.273138092657497	1	0.273138092657497	0.273138092657497	0.273138092657497	0.0746044176605755	0.273138092657497	0.273138092657497	1	0.273138092657497	0.273138092657497	0.273138092657497	1	0.273138092657497	0.273138092657497	1	0.142749109782278	0.273138092657497	0.273138092657497	0.273138092657497	0.273138092657497	0.273138092657497	0.273138092657497	0.273138092657497	0.273138092657497	0.273138092657497	0.273138092657497	0.273138092657497	0.273138092657497	0.273138092657497	0.273138092657497	0.273138092657497	0.273138092657497	0.273138092657497	0.273138092657497	0.273138092657497	0.273138092657497	0.273138092657497	0.273138092657497	0.273138092657497	0.273138092657497	0.142749109782278	0.273138092657497	0.273138092657497
0.522626149993949	0.142749109782278	0.142749109782278	0.522626149993949	0.0746044176605755	0.142749109782278	0.142749109782278	0.142749109782278	0.522626149993949	0.522626149993949	0.142749109782278	0.142749109782278	0.142749109782278	0.142749109782278	0.142749109782278	0.522626149993949	0.522626149993949	0.522626149993949	0.142749109782278	0.142749109782278	0.142749109782278	0.142749109782278	0.0746044176605755	0.522626149993949	0.522626149993949	0.522626149993949	0.522626149993949	0.522626149993949	0.522626149993949	0.522626149993949	0.522626149993949	0.522626149993949	0.522626149993949	0.522626149993949	0.522626149993949	0.522626149993949	0.522626149993949	0.522626149993949	0.522626149993949	0.522626149993949	0.522626149993949	0.522626149993949	0.522626149993949	0.522626149993949	0.522626149993949	0.522626149993949	0.522626149993949	0.0746044176605755	0.522626149993949	0.142749109782278
0.142749109782278	0.0389902195744871	0.0389902195744871	0.142749109782278	0.00556581913447359	0.0389902195744871	0.0389902195744871	0.0389902195744871	0.142749109782278	0.142749109782278	0.0389902195744871	0.0389902195744871	0.0389902195744871	0.0389902195744871	0.0389902195744871	0.142749109782278	0.142749109782278	0.142749109782278	0.0389902195744871	0.0389902195744871	0.0389902195744871	0.0389902195744871	0.0746044176605755	0.142749109782278	0.142749109782278	0.142749109782278	0.142749109782278	0.142749109782278	0.142749109782278	0.142749109782278	0.142749109782278	0.142749109782278	0.142749109782278	0.142749109782278	0.142749109782278	0.142749109782278	0.142749109782278	0.142749109782278	0.142749109782278	0.142749109782278	0.142749109782278	0.142749109782278	0.142749109782278	0.142749109782278	0.142749109782278	0.142749109782278	0.142749109782278	0.0203773083436329	0.142749109782278	0.0389902195744871
1	0.273138092657497	0.273138092657497	1	0.0389902195744871	0.273138092657497	0.273138092657497	0.273138092657497	1	1	0.273138092657497	0.273138092657497	0.273138092657497	0.273138092657497	0.273138092657497	1	1	1	0.273138092657497	0.273138092657497	0.273138092657497	0.273138092657497	0.142749109782278	1	1	1	1	1	1	1	1	1	1	1	1	1	1	1	1	1	1	1	1	1	1	1	1	0.142749109782278	1	0.273138092657497
0.273138092657497	1	0.273138092657497	0.273138092657497	0.0106497142068724	0.273138092657497	0.273138092657497	1	0.273138092657497	0.273138092657497	0.273138092657497	0.0746044176605755	0.273138092657497	0.273138092657497	1	0.273138092657497	0.273138092657497	0.273138092657497	1	0.273138092657497	0.273138092657497	1	0.142749109782278	0.273138092657497	0.273138092657497	0.273138092657497	0.273138092657497	0.273138092657497	0.273138092657497	0.273138092657497	0.273138092657497	0.273138092657497	0.273138092657497	0.273138092657497	0.273138092657497	0.273138092657497	0.273138092657497	0.273138092657497	0.273138092657497	0.273138092657497	0.273138092657497	0.273138092657497	0.273138092657497	0.273138092657497	0.273138092657497	0.273138092657497	0.273138092657497	0.142749109782278	0.273138092657497	0.273138092657497
1	0.273138092657497	0.273138092657497	1	0.0389902195744871	0.273138092657497	0.273138092657497	0.273138092657497	1	1	0.273138092657497	0.273138092657497	0.273138092657497	0.273138092657497	0.273138092657497	1	1	1	0.273138092657497	0.273138092657497	0.273138092657497	0.273138092657497	0.142749109782278	1	1	1	1	1	1	1	1	1	1	1	1	1	1	1	1	1	1	1	1	1	1	1	1	0.142749109782278	1	0.273138092657497
1	0.273138092657497	0.273138092657497	1	0.0389902195744871	0.273138092657497	0.273138092657497	0.273138092657497	1	1	0.273138092657497	0.273138092657497	0.273138092657497	0.273138092657497	0.273138092657497	1	1	1	0.273138092657497	0.273138092657497	0.273138092657497	0.273138092657497	0.142749109782278	1	1	1	1	1	1	1	1	1	1	1	1	1	1	1	1	1	1	1	1	1	1	1	1	0.142749109782278	1	0.273138092657497
1	0.273138092657497	0.273138092657497	1	0.0389902195744871	0.273138092657497	0.273138092657497	0.273138092657497	1	1	0.273138092657497	0.273138092657497	0.273138092657497	0.273138092657497	0.273138092657497	1	1	1	0.273138092657497	0.273138092657497	0.273138092657497	0.273138092657497	0.142749109782278	1	1	1	1	1	1	1	1	1	1	1	1	1	1	1	1	1	1	1	1	1	1	1	1	0.142749109782278	1	0.273138092657497
1	0.273138092657497	0.273138092657497	1	0.0389902195744871	0.273138092657497	0.273138092657497	0.273138092657497	1	1	0.273138092657497	0.273138092657497	0.273138092657497	0.273138092657497	0.273138092657497	1	1	1	0.273138092657497	0.273138092657497	0.273138092657497	0.273138092657497	0.142749109782278	1	1	1	1	1	1	1	1	1	1	1	1	1	1	1	1	1	1	1	1	1	1	1	1	0.142749109782278	1	0.273138092657497
0.142749109782278	0.142749109782278	0.142749109782278	0.142749109782278	0.0203773083436329	0.142749109782278	0.522626149993949	0.142749109782278	0.142749109782278	0.142749109782278	0.142749109782278	0.0389902195744871	0.142749109782278	0.142749109782278	0.142749109782278	0.142749109782278	0.142749109782278	0.142749109782278	0.142749109782278	0.522626149993949	0.522626149993949	0.142749109782278	0.0746044176605755	0.142749109782278	0.142749109782278	0.142749109782278	0.142749109782278	0.142749109782278	0.142749109782278	0.142749109782278	0.142749109782278	0.142749109782278	0.142749109782278	0.142749109782278	0.142749109782278	0.142749109782278	0.142749109782278	0.142749109782278	0.142749109782278	0.142749109782278	0.142749109782278	0.142749109782278	0.142749109782278	0.142749109782278	0.142749109782278	0.142749109782278	0.142749109782278	0.0203773083436329	0.142749109782278	0.522626149993949
1	0.273138092657497	0.273138092657497	1	0.0389902195744871	0.273138092657497	0.273138092657497	0.273138092657497	1	1	0.273138092657497	0.273138092657497	0.273138092657497	0.273138092657497	0.273138092657497	1	1	1	0.273138092657497	0.273138092657497	0.273138092657497	0.273138092657497	0.142749109782278	1	1	1	1	1	1	1	1	1	1	1	1	1	1	1	1	1	1	1	1	1	1	1	1	0.142749109782278	1	0.273138092657497
1	0.273138092657497	0.273138092657497	1	0.0389902195744871	0.273138092657497	0.273138092657497	0.273138092657497	1	1	0.273138092657497	0.273138092657497	0.273138092657497	0.273138092657497	0.273138092657497	1	1	1	0.273138092657497	0.273138092657497	0.273138092657497	0.273138092657497	0.142749109782278	1	1	1	1	1	1	1	1	1	1	1	1	1	1	1	1	1	1	1	1	1	1	1	1	0.142749109782278	1	0.273138092657497
1	0.273138092657497	0.273138092657497	1	0.0389902195744871	0.273138092657497	0.273138092657497	0.273138092657497	1	1	0.273138092657497	0.273138092657497	0.273138092657497	0.273138092657497	0.273138092657497	1	1	1	0.273138092657497	0.273138092657497	0.273138092657497	0.273138092657497	0.142749109782278	1	1	1	1	1	1	1	1	1	1	1	1	1	1	1	1	1	1	1	1	1	1	1	1	0.142749109782278	1	0.273138092657497
1	0.273138092657497	0.273138092657497	1	0.0389902195744871	0.273138092657497	0.273138092657497	0.273138092657497	1	1	0.273138092657497	0.273138092657497	0.273138092657497	0.273138092657497	0.273138092657497	1	1	1	0.273138092657497	0.273138092657497	0.273138092657497	0.273138092657497	0.142749109782278	1	1	1	1	1	1	1	1	1	1	1	1	1	1	1	1	1	1	1	1	1	1	1	1	0.142749109782278	1	0.273138092657497
0.0746044176605755	0.0746044176605755	0.0746044176605755	0.0746044176605755	0.0106497142068724	0.0746044176605755	0.273138092657497	0.0746044176605755	0.0746044176605755	0.0746044176605755	0.0746044176605755	0.0746044176605755	0.273138092657497	0.273138092657497	0.0746044176605755	0.0746044176605755	0.0746044176605755	0.0746044176605755	0.0746044176605755	0.273138092657497	0.273138092657497	0.0746044176605755	0.522626149993949	0.0746044176605755	0.0746044176605755	0.0746044176605755	0.0746044176605755	0.0746044176605755	0.0746044176605755	0.0746044176605755	0.0746044176605755	0.0746044176605755	0.0746044176605755	0.0746044176605755	0.0746044176605755	0.0746044176605755	0.0746044176605755	0.0746044176605755	0.0746044176605755	0.0746044176605755	0.0746044176605755	0.0746044176605755	0.0746044176605755	0.0746044176605755	0.0746044176605755	0.0746044176605755	0.0746044176605755	0.0389902195744871	0.0746044176605755	0.0746044176605755
0.0203773083436329	0.0746044176605755	0.0203773083436329	0.0203773083436329	0.00290884262581258	0.0203773083436329	0.0203773083436329	0.0746044176605755	0.0203773083436329	0.0203773083436329	0.0203773083436329	0.00556581913447359	0.0203773083436329	0.0203773083436329	0.0746044176605755	0.0203773083436329	0.0203773083436329	0.0203773083436329	0.0746044176605755	0.0203773083436329	0.0203773083436329	0.0746044176605755	0.0389902195744871	0.0203773083436329	0.0203773083436329	0.0203773083436329	0.0203773083436329	0.0203773083436329	0.0203773083436329	0.0203773083436329	0.0203773083436329	0.0203773083436329	0.0203773083436329	0.0203773083436329	0.0203773083436329	0.0203773083436329	0.0203773083436329	0.0203773083436329	0.0203773083436329	0.0203773083436329	0.0203773083436329	0.0203773083436329	0.0203773083436329	0.0203773083436329	0.0203773083436329	0.0203773083436329	0.0203773083436329	0.0106497142068724	0.0203773083436329	0.0203773083436329
0.273138092657497	1	0.273138092657497	0.273138092657497	0.0106497142068724	0.273138092657497	0.273138092657497	1	0.273138092657497	0.273138092657497	0.273138092657497	0.0746044176605755	0.273138092657497	0.273138092657497	1	0.273138092657497	0.273138092657497	0.273138092657497	1	0.273138092657497	0.273138092657497	1	0.142749109782278	0.273138092657497	0.273138092657497	0.273138092657497	0.273138092657497	0.273138092657497	0.273138092657497	0.273138092657497	0.273138092657497	0.273138092657497	0.273138092657497	0.273138092657497	0.273138092657497	0.273138092657497	0.273138092657497	0.273138092657497	0.273138092657497	0.273138092657497	0.273138092657497	0.273138092657497	0.273138092657497	0.273138092657497	0.273138092657497	0.273138092657497	0.273138092657497	0.142749109782278	0.273138092657497	0.273138092657497
0.0203773083436329	0.0203773083436329	0.0203773083436329	0.0203773083436329	0.000794515726655275	0.0203773083436329	0.0203773083436329	0.0203773083436329	0.0203773083436329	0.0203773083436329	0.0203773083436329	0.00556581913447359	0.0203773083436329	0.0203773083436329	0.0203773083436329	0.0203773083436329	0.0203773083436329	0.0203773083436329	0.0203773083436329	0.0203773083436329	0.0203773083436329	0.0203773083436329	0.0106497142068724	0.0203773083436329	0.0203773083436329	0.0203773083436329	0.0203773083436329	0.0203773083436329	0.0203773083436329	0.0203773083436329	0.0203773083436329	0.0203773083436329	0.0203773083436329	0.0203773083436329	0.0203773083436329	0.0203773083436329	0.0203773083436329	0.0203773083436329	0.0203773083436329	0.0203773083436329	0.0203773083436329	0.0203773083436329	0.0203773083436329	0.0203773083436329	0.0203773083436329	0.0203773083436329	0.0203773083436329	0.00290884262581258	0.0203773083436329	0.0203773083436329
1	0.273138092657497	0.273138092657497	1	0.0389902195744871	0.273138092657497	0.273138092657497	0.273138092657497	1	1	0.273138092657497	0.273138092657497	0.273138092657497	0.273138092657497	0.273138092657497	1	1	1	0.273138092657497	0.273138092657497	0.273138092657497	0.273138092657497	0.142749109782278	1	1	1	1	1	1	1	1	1	1	1	1	1	1	1	1	1	1	1	1	1	1	1	1	0.142749109782278	1	0.273138092657497
0.142749109782278	0.142749109782278	0.142749109782278	0.142749109782278	0.00556581913447359	0.142749109782278	0.142749109782278	0.142749109782278	0.142749109782278	0.142749109782278	0.142749109782278	0.0389902195744871	0.142749109782278	0.142749109782278	0.142749109782278	0.142749109782278	0.142749109782278	0.142749109782278	0.142749109782278	0.142749109782278	0.142749109782278	0.142749109782278	0.0746044176605755	0.142749109782278	0.142749109782278	0.142749109782278	0.142749109782278	0.142749109782278	0.142749109782278	0.142749109782278	0.142749109782278	0.142749109782278	0.142749109782278	0.142749109782278	0.142749109782278	0.142749109782278	0.142749109782278	0.142749109782278	0.142749109782278	0.142749109782278	0.142749109782278	0.142749109782278	0.142749109782278	0.142749109782278	0.142749109782278	0.142749109782278	0.142749109782278	0.0203773083436329	0.142749109782278	0.522626149993949
1	0.273138092657497	0.273138092657497	1	0.0389902195744871	0.273138092657497	0.273138092657497	0.273138092657497	1	1	0.273138092657497	0.273138092657497	0.273138092657497	0.273138092657497	0.273138092657497	1	1	1	0.273138092657497	0.273138092657497	0.273138092657497	0.273138092657497	0.142749109782278	1	1	1	1	1	1	1	1	1	1	1	1	1	1	1	1	1	1	1	1	1	1	1	1	0.142749109782278	1	0.273138092657497
1	0.273138092657497	0.273138092657497	1	0.0389902195744871	0.273138092657497	0.273138092657497	0.273138092657497	1	1	0.273138092657497	0.273138092657497	0.273138092657497	0.273138092657497	0.273138092657497	1	1	1	0.273138092657497	0.273138092657497	0.273138092657497	0.273138092657497	0.142749109782278	1	1	1	1	1	1	1	1	1	1	1	1	1	1	1	1	1	1	1	1	1	1	1	1	0.142749109782278	1	0.273138092657497
1	0.273138092657497	0.273138092657497	1	0.0389902195744871	0.273138092657497	0.273138092657497	0.273138092657497	1	1	0.273138092657497	0.273138092657497	0.273138092657497	0.273138092657497	0.273138092657497	1	1	1	0.273138092657497	0.273138092657497	0.273138092657497	0.273138092657497	0.142749109782278	1	1	1	1	1	1	1	1	1	1	1	1	1	1	1	1	1	1	1	1	1	1	1	1	0.142749109782278	1	0.273138092657497
0.142749109782278	0.522626149993949	0.142749109782278	0.142749109782278	0.00556581913447359	0.142749109782278	0.142749109782278	0.522626149993949	0.142749109782278	0.142749109782278	0.142749109782278	0.0389902195744871	0.142749109782278	0.142749109782278	0.522626149993949	0.142749109782278	0.142749109782278	0.142749109782278	0.522626149993949	0.142749109782278	0.142749109782278	0.522626149993949	0.0746044176605755	0.142749109782278	0.142749109782278	0.142749109782278	0.142749109782278	0.142749109782278	0.142749109782278	0.142749109782278	0.142749109782278	0.142749109782278	0.142749109782278	0.142749109782278	0.142749109782278	0.142749109782278	0.142749109782278	0.142749109782278	0.142749109782278	0.142749109782278	0.142749109782278	0.142749109782278	0.142749109782278	0.142749109782278	0.142749109782278	0.142749109782278	0.142749109782278	0.0746044176605755	0.142749109782278	0.142749109782278
0.273138092657497	0.273138092657497	0.273138092657497	0.273138092657497	0.0106497142068724	0.273138092657497	0.273138092657497	0.273138092657497	0.273138092657497	0.273138092657497	0.273138092657497	0.0746044176605755	0.273138092657497	0.273138092657497	0.273138092657497	0.273138092657497	0.273138092657497	0.273138092657497	0.273138092657497	0.273138092657497	0.273138092657497	0.273138092657497	0.142749109782278	0.273138092657497	0.273138092657497	0.273138092657497	0.273138092657497	0.273138092657497	0.273138092657497	0.273138092657497	0.273138092657497	0.273138092657497	0.273138092657497	0.273138092657497	0.273138092657497	0.273138092657497	0.273138092657497	0.273138092657497	0.273138092657497	0.273138092657497	0.273138092657497	0.273138092657497	0.273138092657497	0.273138092657497	0.273138092657497	0.273138092657497	0.273138092657497	0.0389902195744871	0.273138092657497	0.273138092657497
1	0.273138092657497	0.273138092657497	1	0.0389902195744871	0.273138092657497	0.273138092657497	0.273138092657497	1	1	0.273138092657497	0.273138092657497	0.273138092657497	0.273138092657497	0.273138092657497	1	1	1	0.273138092657497	0.273138092657497	0.273138092657497	0.273138092657497	0.142749109782278	1	1	1	1	1	1	1	1	1	1	1	1	1	1	1	1	1	1	1	1	1	1	1	1	0.142749109782278	1	0.273138092657497
0.142749109782278	0.522626149993949	0.142749109782278	0.142749109782278	0.00556581913447359	0.142749109782278	0.142749109782278	0.522626149993949	0.142749109782278	0.142749109782278	0.142749109782278	0.142749109782278	0.522626149993949	0.522626149993949	0.522626149993949	0.142749109782278	0.142749109782278	0.142749109782278	0.522626149993949	0.142749109782278	0.142749109782278	0.522626149993949	0.273138092657497	0.142749109782278	0.142749109782278	0.142749109782278	0.142749109782278	0.142749109782278	0.142749109782278	0.142749109782278	0.142749109782278	0.142749109782278	0.142749109782278	0.142749109782278	0.142749109782278	0.142749109782278	0.142749109782278	0.142749109782278	0.142749109782278	0.142749109782278	0.142749109782278	0.142749109782278	0.142749109782278	0.142749109782278	0.142749109782278	0.142749109782278	0.142749109782278	0.273138092657497	0.142749109782278	0.142749109782278
0.273138092657497	0.273138092657497	0.273138092657497	0.273138092657497	0.0106497142068724	0.273138092657497	0.273138092657497	0.273138092657497	0.273138092657497	0.273138092657497	1	0.0746044176605755	0.273138092657497	0.273138092657497	0.273138092657497	0.273138092657497	0.273138092657497	0.273138092657497	0.273138092657497	0.273138092657497	0.273138092657497	0.273138092657497	0.142749109782278	0.273138092657497	0.273138092657497	0.273138092657497	0.273138092657497	0.273138092657497	0.273138092657497	0.273138092657497	0.273138092657497	0.273138092657497	0.273138092657497	0.273138092657497	0.273138092657497	0.273138092657497	0.273138092657497	0.273138092657497	0.273138092657497	0.273138092657497	0.273138092657497	0.273138092657497	0.273138092657497	0.273138092657497	0.273138092657497	0.273138092657497	0.273138092657497	0.0389902195744871	0.273138092657497	0.273138092657497
0.273138092657497	0.273138092657497	1	0.273138092657497	0.0106497142068724	0.273138092657497	0.273138092657497	0.273138092657497	0.273138092657497	0.273138092657497	0.273138092657497	0.0746044176605755	0.273138092657497	0.273138092657497	0.273138092657497	0.273138092657497	0.273138092657497	0.273138092657497	0.273138092657497	0.273138092657497	0.273138092657497	0.273138092657497	0.142749109782278	0.273138092657497	0.273138092657497	0.273138092657497	0.273138092657497	0.273138092657497	0.273138092657497	0.273138092657497	0.273138092657497	0.273138092657497	0.273138092657497	0.273138092657497	0.273138092657497	0.273138092657497	0.273138092657497	0.273138092657497	0.273138092657497	0.273138092657497	0.273138092657497	0.273138092657497	0.273138092657497	0.273138092657497	0.273138092657497	0.273138092657497	0.273138092657497	0.0389902195744871	0.273138092657497	0.273138092657497
0.142749109782278	0.522626149993949	0.142749109782278	0.142749109782278	0.00556581913447359	0.142749109782278	0.142749109782278	0.522626149993949	0.142749109782278	0.142749109782278	0.142749109782278	0.0389902195744871	0.142749109782278	0.142749109782278	0.522626149993949	0.142749109782278	0.142749109782278	0.142749109782278	0.522626149993949	0.142749109782278	0.142749109782278	0.522626149993949	0.0746044176605755	0.142749109782278	0.142749109782278	0.142749109782278	0.142749109782278	0.142749109782278	0.142749109782278	0.142749109782278	0.142749109782278	0.142749109782278	0.142749109782278	0.142749109782278	0.142749109782278	0.142749109782278	0.142749109782278	0.142749109782278	0.142749109782278	0.142749109782278	0.142749109782278	0.142749109782278	0.142749109782278	0.142749109782278	0.142749109782278	0.142749109782278	0.142749109782278	0.0746044176605755	0.142749109782278	0.142749109782278
1	0.273138092657497	0.273138092657497	1	0.0389902195744871	0.273138092657497	0.273138092657497	0.273138092657497	1	1	0.273138092657497	0.273138092657497	0.273138092657497	0.273138092657497	0.273138092657497	1	1	1	0.273138092657497	0.273138092657497	0.273138092657497	0.273138092657497	0.142749109782278	1	1	1	1	1	1	1	1	1	1	1	1	1	1	1	1	1	1	1	1	1	1	1	1	0.142749109782278	1	0.273138092657497
1	0.273138092657497	0.273138092657497	1	0.0389902195744871	0.273138092657497	0.273138092657497	0.273138092657497	1	1	0.273138092657497	0.273138092657497	0.273138092657497	0.273138092657497	0.273138092657497	1	1	1	0.273138092657497	0.273138092657497	0.273138092657497	0.273138092657497	0.142749109782278	1	1	1	1	1	1	1	1	1	1	1	1	1	1	1	1	1	1	1	1	1	1	1	1	0.142749109782278	1	0.273138092657497
0.273138092657497	1	0.273138092657497	0.273138092657497	0.0106497142068724	0.273138092657497	0.273138092657497	1	0.273138092657497	0.273138092657497	0.273138092657497	0.0746044176605755	0.273138092657497	0.273138092657497	1	0.273138092657497	0.273138092657497	0.273138092657497	1	0.273138092657497	0.273138092657497	1	0.142749109782278	0.273138092657497	0.273138092657497	0.273138092657497	0.273138092657497	0.273138092657497	0.273138092657497	0.273138092657497	0.273138092657497	0.273138092657497	0.273138092657497	0.273138092657497	0.273138092657497	0.273138092657497	0.273138092657497	0.273138092657497	0.273138092657497	0.273138092657497	0.273138092657497	0.273138092657497	0.273138092657497	0.273138092657497	0.273138092657497	0.273138092657497	0.273138092657497	0.142749109782278	0.273138092657497	0.273138092657497
1	0.273138092657497	0.273138092657497	1	0.0389902195744871	0.273138092657497	0.273138092657497	0.273138092657497	1	1	0.273138092657497	0.273138092657497	0.273138092657497	0.273138092657497	0.273138092657497	1	1	1	0.273138092657497	0.273138092657497	0.273138092657497	0.273138092657497	0.142749109782278	1	1	1	1	1	1	1	1	1	1	1	1	1	1	1	1	1	1	1	1	1	1	1	1	0.142749109782278	1	0.273138092657497
0.273138092657497	0.273138092657497	0.273138092657497	0.273138092657497	0.0106497142068724	0.273138092657497	0.273138092657497	0.273138092657497	0.273138092657497	0.273138092657497	0.273138092657497	0.0746044176605755	0.273138092657497	0.273138092657497	0.273138092657497	0.273138092657497	0.273138092657497	0.273138092657497	0.273138092657497	0.273138092657497	0.273138092657497	0.273138092657497	0.142749109782278	0.273138092657497	0.273138092657497	0.273138092657497	0.273138092657497	0.273138092657497	0.273138092657497	0.273138092657497	0.273138092657497	0.273138092657497	0.273138092657497	0.273138092657497	0.273138092657497	0.273138092657497	0.273138092657497	0.273138092657497	0.273138092657497	0.273138092657497	0.273138092657497	0.273138092657497	0.273138092657497	0.273138092657497	0.273138092657497	0.273138092657497	0.273138092657497	0.0389902195744871	0.273138092657497	0.273138092657497
0.273138092657497	1	0.273138092657497	0.273138092657497	0.0106497142068724	0.273138092657497	0.273138092657497	1	0.273138092657497	0.273138092657497	0.273138092657497	0.0746044176605755	0.273138092657497	0.273138092657497	1	0.273138092657497	0.273138092657497	0.273138092657497	1	0.273138092657497	0.273138092657497	1	0.142749109782278	0.273138092657497	0.273138092657497	0.273138092657497	0.273138092657497	0.273138092657497	0.273138092657497	0.273138092657497	0.273138092657497	0.273138092657497	0.273138092657497	0.273138092657497	0.273138092657497	0.273138092657497	0.273138092657497	0.273138092657497	0.273138092657497	0.273138092657497	0.273138092657497	0.273138092657497	0.273138092657497	0.273138092657497	0.273138092657497	0.273138092657497	0.273138092657497	0.142749109782278	0.273138092657497	0.273138092657497
1	0.273138092657497	0.273138092657497	1	0.0389902195744871	0.273138092657497	0.273138092657497	0.273138092657497	1	1	0.273138092657497	0.273138092657497	0.273138092657497	0.273138092657497	0.273138092657497	1	1	1	0.273138092657497	0.273138092657497	0.273138092657497	0.273138092657497	0.142749109782278	1	1	1	1	1	1	1	1	1	1	1	1	1	1	1	1	1	1	1	1	1	1	1	1	0.142749109782278	1	0.273138092657497
0.273138092657497	0.273138092657497	0.273138092657497	0.273138092657497	0.0106497142068724	0.273138092657497	0.273138092657497	0.273138092657497	0.273138092657497	0.273138092657497	0.273138092657497	0.0746044176605755	0.273138092657497	0.273138092657497	0.273138092657497	0.273138092657497	0.273138092657497	0.273138092657497	0.273138092657497	0.273138092657497	0.273138092657497	0.273138092657497	0.142749109782278	0.273138092657497	0.273138092657497	0.273138092657497	0.273138092657497	0.273138092657497	0.273138092657497	0.273138092657497	0.273138092657497	0.273138092657497	0.273138092657497	0.273138092657497	0.273138092657497	0.273138092657497	0.273138092657497	0.273138092657497	0.273138092657497	0.273138092657497	0.273138092657497	0.273138092657497	0.273138092657497	0.273138092657497	0.273138092657497	0.273138092657497	0.273138092657497	0.0389902195744871	0.273138092657497	0.273138092657497
0.142749109782278	0.522626149993949	0.142749109782278	0.142749109782278	0.00556581913447359	0.142749109782278	0.142749109782278	0.522626149993949	0.142749109782278	0.142749109782278	0.142749109782278	0.142749109782278	0.522626149993949	0.522626149993949	0.522626149993949	0.142749109782278	0.142749109782278	0.142749109782278	0.522626149993949	0.142749109782278	0.142749109782278	0.522626149993949	0.273138092657497	0.142749109782278	0.142749109782278	0.142749109782278	0.142749109782278	0.142749109782278	0.142749109782278	0.142749109782278	0.142749109782278	0.142749109782278	0.142749109782278	0.142749109782278	0.142749109782278	0.142749109782278	0.142749109782278	0.142749109782278	0.142749109782278	0.142749109782278	0.142749109782278	0.142749109782278	0.142749109782278	0.142749109782278	0.142749109782278	0.142749109782278	0.142749109782278	0.273138092657497	0.142749109782278	0.142749109782278
1	0.273138092657497	0.273138092657497	1	0.0389902195744871	0.273138092657497	0.273138092657497	0.273138092657497	1	1	0.273138092657497	0.273138092657497	0.273138092657497	0.273138092657497	0.273138092657497	1	1	1	0.273138092657497	0.273138092657497	0.273138092657497	0.273138092657497	0.142749109782278	1	1	1	1	1	1	1	1	1	1	1	1	1	1	1	1	1	1	1	1	1	1	1	1	0.142749109782278	1	0.273138092657497
1	0.273138092657497	0.273138092657497	1	0.0389902195744871	0.273138092657497	0.273138092657497	0.273138092657497	1	1	0.273138092657497	0.273138092657497	0.273138092657497	0.273138092657497	0.273138092657497	1	1	1	0.273138092657497	0.273138092657497	0.273138092657497	0.273138092657497	0.142749109782278	1	1	1	1	1	1	1	1	1	1	1	1	1	1	1	1	1	1	1	1	1	1	1	1	0.142749109782278	1	0.273138092657497
0.273138092657497	0.273138092657497	0.273138092657497	0.273138092657497	0.0389902195744871	0.273138092657497	1	0.273138092657497	0.273138092657497	0.273138092657497	0.273138092657497	0.0746044176605755	0.273138092657497	0.273138092657497	0.273138092657497	0.273138092657497	0.273138092657497	0.273138092657497	0.273138092657497	1	1	0.273138092657497	0.142749109782278	0.273138092657497	0.273138092657497	0.273138092657497	0.273138092657497	0.273138092657497	0.273138092657497	0.273138092657497	0.273138092657497	0.273138092657497	0.273138092657497	0.273138092657497	0.273138092657497	0.273138092657497	0.273138092657497	0.273138092657497	0.273138092657497	0.273138092657497	0.273138092657497	0.273138092657497	0.273138092657497	0.273138092657497	0.273138092657497	0.273138092657497	0.273138092657497	0.0389902195744871	0.273138092657497	0.273138092657497
1	0.273138092657497	0.273138092657497	1	0.0389902195744871	0.273138092657497	0.273138092657497	0.273138092657497	1	1	0.273138092657497	0.273138092657497	0.273138092657497	0.273138092657497	0.273138092657497	1	1	1	0.273138092657497	0.273138092657497	0.273138092657497	0.273138092657497	0.142749109782278	1	1	1	1	1	1	1	1	1	1	1	1	1	1	1	1	1	1	1	1	1	1	1	1	0.142749109782278	1	0.273138092657497
0.273138092657497	0.273138092657497	0.273138092657497	0.273138092657497	0.0389902195744871	0.273138092657497	0.273138092657497	0.273138092657497	0.273138092657497	0.273138092657497	0.273138092657497	0.0746044176605755	0.273138092657497	0.273138092657497	0.273138092657497	0.273138092657497	0.273138092657497	0.273138092657497	0.273138092657497	0.273138092657497	0.273138092657497	0.273138092657497	0.142749109782278	0.273138092657497	0.273138092657497	0.273138092657497	0.273138092657497	0.273138092657497	0.273138092657497	0.273138092657497	0.273138092657497	0.273138092657497	0.273138092657497	0.273138092657497	0.273138092657497	0.273138092657497	0.273138092657497	0.273138092657497	0.273138092657497	0.273138092657497	0.273138092657497	0.273138092657497	0.273138092657497	0.273138092657497	0.273138092657497	0.273138092657497	0.273138092657497	0.0389902195744871	0.273138092657497	0.273138092657497
0.273138092657497	0.273138092657497	0.273138092657497	0.273138092657497	0.0389902195744871	0.273138092657497	0.273138092657497	0.273138092657497	0.273138092657497	0.273138092657497	0.273138092657497	0.0746044176605755	0.273138092657497	0.273138092657497	0.273138092657497	0.273138092657497	0.273138092657497	0.273138092657497	0.273138092657497	0.273138092657497	0.273138092657497	0.273138092657497	0.142749109782278	0.273138092657497	0.273138092657497	0.273138092657497	0.273138092657497	0.273138092657497	0.273138092657497	0.273138092657497	0.273138092657497	0.273138092657497	0.273138092657497	0.273138092657497	0.273138092657497	0.273138092657497	0.273138092657497	0.273138092657497	0.273138092657497	0.273138092657497	0.273138092657497	0.273138092657497	0.273138092657497	0.273138092657497	0.273138092657497	0.273138092657497	0.273138092657497	0.0389902195744871	0.273138092657497	0.273138092657497
0.0203773083436329	0.0746044176605755	0.0203773083436329	0.0203773083436329	0.00290884262581258	0.0203773083436329	0.0203773083436329	0.0746044176605755	0.0203773083436329	0.0203773083436329	0.0203773083436329	0.0203773083436329	0.0746044176605755	0.0746044176605755	0.0746044176605755	0.0203773083436329	0.0203773083436329	0.0203773083436329	0.0746044176605755	0.0203773083436329	0.0203773083436329	0.0746044176605755	0.0389902195744871	0.0203773083436329	0.0203773083436329	0.0203773083436329	0.0203773083436329	0.0203773083436329	0.0203773083436329	0.0203773083436329	0.0203773083436329	0.0203773083436329	0.0203773083436329	0.0203773083436329	0.0203773083436329	0.0203773083436329	0.0203773083436329	0.0203773083436329	0.0203773083436329	0.0203773083436329	0.0203773083436329	0.0203773083436329	0.0203773083436329	0.0203773083436329	0.0203773083436329	0.0203773083436329	0.0203773083436329	0.0389902195744871	0.0203773083436329	0.0746044176605755
0.142749109782278	0.142749109782278	0.142749109782278	0.142749109782278	0.0203773083436329	0.142749109782278	0.142749109782278	0.142749109782278	0.142749109782278	0.142749109782278	0.142749109782278	0.0389902195744871	0.142749109782278	0.142749109782278	0.142749109782278	0.142749109782278	0.142749109782278	0.142749109782278	0.142749109782278	0.142749109782278	0.142749109782278	0.142749109782278	0.0746044176605755	0.142749109782278	0.142749109782278	0.142749109782278	0.142749109782278	0.142749109782278	0.142749109782278	0.142749109782278	0.142749109782278	0.142749109782278	0.142749109782278	0.142749109782278	0.142749109782278	0.142749109782278	0.142749109782278	0.142749109782278	0.142749109782278	0.142749109782278	0.142749109782278	0.142749109782278	0.142749109782278	0.142749109782278	0.142749109782278	0.142749109782278	0.142749109782278	0.0203773083436329	0.142749109782278	0.142749109782278
0.273138092657497	0.273138092657497	0.273138092657497	0.273138092657497	0.0106497142068724	0.273138092657497	0.273138092657497	0.273138092657497	0.273138092657497	0.273138092657497	0.273138092657497	0.273138092657497	1	1	0.273138092657497	0.273138092657497	0.273138092657497	0.273138092657497	0.273138092657497	0.273138092657497	0.273138092657497	0.273138092657497	0.522626149993949	0.273138092657497	0.273138092657497	0.273138092657497	0.273138092657497	0.273138092657497	0.273138092657497	0.273138092657497	0.273138092657497	0.273138092657497	0.273138092657497	0.273138092657497	0.273138092657497	0.273138092657497	0.273138092657497	0.273138092657497	0.273138092657497	0.273138092657497	0.273138092657497	0.273138092657497	0.273138092657497	0.273138092657497	0.273138092657497	0.273138092657497	0.273138092657497	0.142749109782278	0.273138092657497	0.273138092657497
0.273138092657497	0.273138092657497	0.273138092657497	0.273138092657497	0.0106497142068724	0.273138092657497	0.273138092657497	0.273138092657497	0.273138092657497	0.273138092657497	0.273138092657497	0.0746044176605755	0.273138092657497	0.273138092657497	0.273138092657497	0.273138092657497	0.273138092657497	0.273138092657497	0.273138092657497	0.273138092657497	0.273138092657497	0.273138092657497	0.142749109782278	0.273138092657497	0.273138092657497	0.273138092657497	0.273138092657497	0.273138092657497	0.273138092657497	0.273138092657497	0.273138092657497	0.273138092657497	0.273138092657497	0.273138092657497	0.273138092657497	0.273138092657497	0.273138092657497	0.273138092657497	0.273138092657497	0.273138092657497	0.273138092657497	0.273138092657497	0.273138092657497	0.273138092657497	0.273138092657497	0.273138092657497	0.273138092657497	0.0389902195744871	0.273138092657497	1
1	0.273138092657497	0.273138092657497	1	0.0389902195744871	0.273138092657497	0.273138092657497	0.273138092657497	1	1	0.273138092657497	0.273138092657497	0.273138092657497	0.273138092657497	0.273138092657497	1	1	1	0.273138092657497	0.273138092657497	0.273138092657497	0.273138092657497	0.142749109782278	1	1	1	1	1	1	1	1	1	1	1	1	1	1	1	1	1	1	1	1	1	1	1	1	0.142749109782278	1	0.273138092657497
1	0.273138092657497	0.273138092657497	1	0.0389902195744871	0.273138092657497	0.273138092657497	0.273138092657497	1	1	0.273138092657497	0.273138092657497	0.273138092657497	0.273138092657497	0.273138092657497	1	1	1	0.273138092657497	0.273138092657497	0.273138092657497	0.273138092657497	0.142749109782278	1	1	1	1	1	1	1	1	1	1	1	1	1	1	1	1	1	1	1	1	1	1	1	1	0.142749109782278	1	0.273138092657497
0.273138092657497	0.273138092657497	0.273138092657497	0.273138092657497	0.0106497142068724	0.273138092657497	0.273138092657497	0.273138092657497	0.273138092657497	0.273138092657497	1	0.0746044176605755	0.273138092657497	0.273138092657497	0.273138092657497	0.273138092657497	0.273138092657497	0.273138092657497	0.273138092657497	0.273138092657497	0.273138092657497	0.273138092657497	0.142749109782278	0.273138092657497	0.273138092657497	0.273138092657497	0.273138092657497	0.273138092657497	0.273138092657497	0.273138092657497	0.273138092657497	0.273138092657497	0.273138092657497	0.273138092657497	0.273138092657497	0.273138092657497	0.273138092657497	0.273138092657497	0.273138092657497	0.273138092657497	0.273138092657497	0.273138092657497	0.273138092657497	0.273138092657497	0.273138092657497	0.273138092657497	0.273138092657497	0.0389902195744871	0.273138092657497	0.273138092657497
0.273138092657497	0.273138092657497	0.273138092657497	0.273138092657497	0.0106497142068724	0.273138092657497	0.273138092657497	0.273138092657497	0.273138092657497	0.273138092657497	0.273138092657497	0.0746044176605755	0.273138092657497	0.273138092657497	0.273138092657497	0.273138092657497	0.273138092657497	0.273138092657497	0.273138092657497	0.273138092657497	0.273138092657497	0.273138092657497	0.142749109782278	0.273138092657497	0.273138092657497	0.273138092657497	0.273138092657497	0.273138092657497	0.273138092657497	0.273138092657497	0.273138092657497	0.273138092657497	0.273138092657497	0.273138092657497	0.273138092657497	0.273138092657497	0.273138092657497	0.273138092657497	0.273138092657497	0.273138092657497	0.273138092657497	0.273138092657497	0.273138092657497	0.273138092657497	0.273138092657497	0.273138092657497	0.273138092657497	0.0389902195744871	0.273138092657497	1
1	0.273138092657497	0.273138092657497	1	0.0389902195744871	0.273138092657497	0.273138092657497	0.273138092657497	1	1	0.273138092657497	0.273138092657497	0.273138092657497	0.273138092657497	0.273138092657497	1	1	1	0.273138092657497	0.273138092657497	0.273138092657497	0.273138092657497	0.142749109782278	1	1	1	1	1	1	1	1	1	1	1	1	1	1	1	1	1	1	1	1	1	1	1	1	0.142749109782278	1	0.273138092657497
0.142749109782278	0.142749109782278	0.142749109782278	0.142749109782278	0.00556581913447359	0.142749109782278	0.142749109782278	0.142749109782278	0.142749109782278	0.142749109782278	0.142749109782278	0.0389902195744871	0.142749109782278	0.142749109782278	0.142749109782278	0.142749109782278	0.142749109782278	0.142749109782278	0.142749109782278	0.142749109782278	0.142749109782278	0.142749109782278	0.0746044176605755	0.142749109782278	0.142749109782278	0.142749109782278	0.142749109782278	0.142749109782278	0.142749109782278	0.142749109782278	0.142749109782278	0.142749109782278	0.142749109782278	0.142749109782278	0.142749109782278	0.142749109782278	0.142749109782278	0.142749109782278	0.142749109782278	0.142749109782278	0.142749109782278	0.142749109782278	0.142749109782278	0.142749109782278	0.142749109782278	0.142749109782278	0.142749109782278	0.0203773083436329	0.142749109782278	0.522626149993949
0.522626149993949	0.522626149993949	0.142749109782278	0.522626149993949	0.0203773083436329	0.142749109782278	0.142749109782278	0.522626149993949	0.522626149993949	0.522626149993949	0.142749109782278	0.142749109782278	0.142749109782278	0.142749109782278	0.522626149993949	0.522626149993949	0.522626149993949	0.522626149993949	0.522626149993949	0.142749109782278	0.142749109782278	0.522626149993949	0.0746044176605755	0.522626149993949	0.522626149993949	0.522626149993949	0.522626149993949	0.522626149993949	0.522626149993949	0.522626149993949	0.522626149993949	0.522626149993949	0.522626149993949	0.522626149993949	0.522626149993949	0.522626149993949	0.522626149993949	0.522626149993949	0.522626149993949	0.522626149993949	0.522626149993949	0.522626149993949	0.522626149993949	0.522626149993949	0.522626149993949	0.522626149993949	0.522626149993949	0.273138092657497	0.522626149993949	0.142749109782278
0.273138092657497	0.273138092657497	0.0746044176605755	0.273138092657497	0.0106497142068724	0.0746044176605755	0.0746044176605755	0.273138092657497	0.273138092657497	0.273138092657497	0.0746044176605755	0.273138092657497	0.273138092657497	0.273138092657497	0.273138092657497	0.273138092657497	0.273138092657497	0.273138092657497	0.273138092657497	0.0746044176605755	0.0746044176605755	0.273138092657497	0.142749109782278	0.273138092657497	0.273138092657497	0.273138092657497	0.273138092657497	0.273138092657497	0.273138092657497	0.273138092657497	0.273138092657497	0.273138092657497	0.273138092657497	0.273138092657497	0.273138092657497	0.273138092657497	0.273138092657497	0.273138092657497	0.273138092657497	0.273138092657497	0.273138092657497	0.273138092657497	0.273138092657497	0.273138092657497	0.273138092657497	0.273138092657497	0.273138092657497	0.522626149993949	0.273138092657497	0.0746044176605755
0.522626149993949	0.142749109782278	0.142749109782278	0.522626149993949	0.0203773083436329	0.142749109782278	0.142749109782278	0.142749109782278	0.522626149993949	0.522626149993949	0.142749109782278	0.522626149993949	0.522626149993949	0.522626149993949	0.142749109782278	0.522626149993949	0.522626149993949	0.522626149993949	0.142749109782278	0.142749109782278	0.142749109782278	0.142749109782278	0.273138092657497	0.522626149993949	0.522626149993949	0.522626149993949	0.522626149993949	0.522626149993949	0.522626149993949	0.522626149993949	0.522626149993949	0.522626149993949	0.522626149993949	0.522626149993949	0.522626149993949	0.522626149993949	0.522626149993949	0.522626149993949	0.522626149993949	0.522626149993949	0.522626149993949	0.522626149993949	0.522626149993949	0.522626149993949	0.522626149993949	0.522626149993949	0.522626149993949	0.273138092657497	0.522626149993949	0.142749109782278
0.273138092657497	0.273138092657497	0.273138092657497	0.273138092657497	0.0106497142068724	0.273138092657497	0.273138092657497	0.273138092657497	0.273138092657497	0.273138092657497	0.273138092657497	0.273138092657497	1	1	0.273138092657497	0.273138092657497	0.273138092657497	0.273138092657497	0.273138092657497	0.273138092657497	0.273138092657497	0.273138092657497	0.522626149993949	0.273138092657497	0.273138092657497	0.273138092657497	0.273138092657497	0.273138092657497	0.273138092657497	0.273138092657497	0.273138092657497	0.273138092657497	0.273138092657497	0.273138092657497	0.273138092657497	0.273138092657497	0.273138092657497	0.273138092657497	0.273138092657497	0.273138092657497	0.273138092657497	0.273138092657497	0.273138092657497	0.273138092657497	0.273138092657497	0.273138092657497	0.273138092657497	0.142749109782278	0.273138092657497	0.273138092657497
0.522626149993949	0.142749109782278	0.142749109782278	0.522626149993949	0.0203773083436329	0.142749109782278	0.142749109782278	0.142749109782278	0.522626149993949	0.522626149993949	0.142749109782278	0.522626149993949	0.522626149993949	0.522626149993949	0.142749109782278	0.522626149993949	0.522626149993949	0.522626149993949	0.142749109782278	0.142749109782278	0.142749109782278	0.142749109782278	0.273138092657497	0.522626149993949	0.522626149993949	0.522626149993949	0.522626149993949	0.522626149993949	0.522626149993949	0.522626149993949	0.522626149993949	0.522626149993949	0.522626149993949	0.522626149993949	0.522626149993949	0.522626149993949	0.522626149993949	0.522626149993949	0.522626149993949	0.522626149993949	0.522626149993949	0.522626149993949	0.522626149993949	0.522626149993949	0.522626149993949	0.522626149993949	0.522626149993949	0.273138092657497	0.522626149993949	0.142749109782278
1	0.273138092657497	0.273138092657497	1	0.0389902195744871	0.273138092657497	0.273138092657497	0.273138092657497	1	1	0.273138092657497	0.273138092657497	0.273138092657497	0.273138092657497	0.273138092657497	1	1	1	0.273138092657497	0.273138092657497	0.273138092657497	0.273138092657497	0.142749109782278	1	1	1	1	1	1	1	1	1	1	1	1	1	1	1	1	1	1	1	1	1	1	1	1	0.142749109782278	1	0.273138092657497
0.522626149993949	0.142749109782278	0.142749109782278	0.522626149993949	0.0203773083436329	0.142749109782278	0.142749109782278	0.142749109782278	0.522626149993949	0.522626149993949	0.142749109782278	0.522626149993949	0.522626149993949	0.522626149993949	0.142749109782278	0.522626149993949	0.522626149993949	0.522626149993949	0.142749109782278	0.142749109782278	0.142749109782278	0.142749109782278	0.273138092657497	0.522626149993949	0.522626149993949	0.522626149993949	0.522626149993949	0.522626149993949	0.522626149993949	0.522626149993949	0.522626149993949	0.522626149993949	0.522626149993949	0.522626149993949	0.522626149993949	0.522626149993949	0.522626149993949	0.522626149993949	0.522626149993949	0.522626149993949	0.522626149993949	0.522626149993949	0.522626149993949	0.522626149993949	0.522626149993949	0.522626149993949	0.522626149993949	0.273138092657497	0.522626149993949	0.142749109782278
0.0746044176605755	0.0746044176605755	0.0746044176605755	0.0746044176605755	0.00290884262581258	0.0746044176605755	0.0746044176605755	0.0746044176605755	0.0746044176605755	0.0746044176605755	0.0746044176605755	0.0746044176605755	0.273138092657497	0.273138092657497	0.0746044176605755	0.0746044176605755	0.0746044176605755	0.0746044176605755	0.0746044176605755	0.0746044176605755	0.0746044176605755	0.0746044176605755	0.522626149993949	0.0746044176605755	0.0746044176605755	0.0746044176605755	0.0746044176605755	0.0746044176605755	0.0746044176605755	0.0746044176605755	0.0746044176605755	0.0746044176605755	0.0746044176605755	0.0746044176605755	0.0746044176605755	0.0746044176605755	0.0746044176605755	0.0746044176605755	0.0746044176605755	0.0746044176605755	0.0746044176605755	0.0746044176605755	0.0746044176605755	0.0746044176605755	0.0746044176605755	0.0746044176605755	0.0746044176605755	0.0389902195744871	0.0746044176605755	0.273138092657497
0.00556581913447359	0.00152023722246672	0.00152023722246672	0.00556581913447359	0.0106497142068724	0.00152023722246672	0.00556581913447359	0.00152023722246672	0.00556581913447359	0.00556581913447359	0.00556581913447359	0.00556581913447359	0.00152023722246672	0.00152023722246672	0.00152023722246672	0.00556581913447359	0.00556581913447359	0.00556581913447359	0.00152023722246672	0.00556581913447359	0.00556581913447359	0.00152023722246672	0.00290884262581258	0.00556581913447359	0.00556581913447359	0.00556581913447359	0.00556581913447359	0.00556581913447359	0.00556581913447359	0.00556581913447359	0.00556581913447359	0.00556581913447359	0.00556581913447359	0.00556581913447359	0.00556581913447359	0.00556581913447359	0.00556581913447359	0.00556581913447359	0.00556581913447359	0.00556581913447359	0.00556581913447359	0.00556581913447359	0.00556581913447359	0.00556581913447359	0.00556581913447359	0.00556581913447359	0.00556581913447359	0.00290884262581258	0.00556581913447359	0.00556581913447359
1	0.273138092657497	0.273138092657497	1	0.0389902195744871	0.273138092657497	0.273138092657497	0.273138092657497	1	1	0.273138092657497	0.273138092657497	0.273138092657497	0.273138092657497	0.273138092657497	1	1	1	0.273138092657497	0.273138092657497	0.273138092657497	0.273138092657497	0.142749109782278	1	1	1	1	1	1	1	1	1	1	1	1	1	1	1	1	1	1	1	1	1	1	1	1	0.142749109782278	1	0.273138092657497
1	0.273138092657497	0.273138092657497	1	0.0389902195744871	0.273138092657497	0.273138092657497	0.273138092657497	1	1	0.273138092657497	0.273138092657497	0.273138092657497	0.273138092657497	0.273138092657497	1	1	1	0.273138092657497	0.273138092657497	0.273138092657497	0.273138092657497	0.142749109782278	1	1	1	1	1	1	1	1	1	1	1	1	1	1	1	1	1	1	1	1	1	1	1	1	0.142749109782278	1	0.273138092657497
0.273138092657497	0.0746044176605755	0.0746044176605755	0.273138092657497	0.0389902195744871	0.0746044176605755	0.273138092657497	0.0746044176605755	0.273138092657497	0.273138092657497	0.0746044176605755	0.273138092657497	0.273138092657497	0.273138092657497	0.0746044176605755	0.273138092657497	0.273138092657497	0.273138092657497	0.0746044176605755	0.273138092657497	0.273138092657497	0.0746044176605755	0.142749109782278	0.273138092657497	0.273138092657497	0.273138092657497	0.273138092657497	0.273138092657497	0.273138092657497	0.273138092657497	0.273138092657497	0.273138092657497	0.273138092657497	0.273138092657497	0.273138092657497	0.273138092657497	0.273138092657497	0.273138092657497	0.273138092657497	0.273138092657497	0.273138092657497	0.273138092657497	0.273138092657497	0.273138092657497	0.273138092657497	0.273138092657497	0.273138092657497	0.142749109782278	0.273138092657497	0.0746044176605755
0.142749109782278	0.142749109782278	0.142749109782278	0.142749109782278	0.00556581913447359	0.142749109782278	0.142749109782278	0.142749109782278	0.142749109782278	0.142749109782278	0.142749109782278	0.142749109782278	0.522626149993949	0.522626149993949	0.142749109782278	0.142749109782278	0.142749109782278	0.142749109782278	0.142749109782278	0.142749109782278	0.142749109782278	0.142749109782278	0.273138092657497	0.142749109782278	0.142749109782278	0.142749109782278	0.142749109782278	0.142749109782278	0.142749109782278	0.142749109782278	0.142749109782278	0.142749109782278	0.142749109782278	0.142749109782278	0.142749109782278	0.142749109782278	0.142749109782278	0.142749109782278	0.142749109782278	0.142749109782278	0.142749109782278	0.142749109782278	0.142749109782278	0.142749109782278	0.142749109782278	0.142749109782278	0.142749109782278	0.0746044176605755	0.142749109782278	0.522626149993949
0.142749109782278	0.0389902195744871	0.0389902195744871	0.142749109782278	0.00556581913447359	0.142749109782278	0.0389902195744871	0.0389902195744871	0.142749109782278	0.142749109782278	0.0389902195744871	0.142749109782278	0.142749109782278	0.142749109782278	0.0389902195744871	0.142749109782278	0.142749109782278	0.142749109782278	0.0389902195744871	0.0389902195744871	0.0389902195744871	0.0389902195744871	0.0746044176605755	0.142749109782278	0.142749109782278	0.142749109782278	0.142749109782278	0.142749109782278	0.142749109782278	0.142749109782278	0.142749109782278	0.142749109782278	0.142749109782278	0.142749109782278	0.142749109782278	0.142749109782278	0.142749109782278	0.142749109782278	0.142749109782278	0.142749109782278	0.142749109782278	0.142749109782278	0.142749109782278	0.142749109782278	0.142749109782278	0.142749109782278	0.142749109782278	0.0746044176605755	0.142749109782278	0.0389902195744871
0.273138092657497	0.273138092657497	0.273138092657497	0.273138092657497	0.0106497142068724	0.273138092657497	0.273138092657497	0.273138092657497	0.273138092657497	0.273138092657497	0.273138092657497	0.0746044176605755	0.273138092657497	0.273138092657497	0.273138092657497	0.273138092657497	0.273138092657497	0.273138092657497	0.273138092657497	0.273138092657497	0.273138092657497	0.273138092657497	0.142749109782278	0.273138092657497	0.273138092657497	0.273138092657497	0.273138092657497	0.273138092657497	0.273138092657497	0.273138092657497	0.273138092657497	0.273138092657497	0.273138092657497	0.273138092657497	0.273138092657497	0.273138092657497	0.273138092657497	0.273138092657497	0.273138092657497	0.273138092657497	0.273138092657497	0.273138092657497	0.273138092657497	0.273138092657497	0.273138092657497	0.273138092657497	0.273138092657497	0.0389902195744871	0.273138092657497	0.273138092657497
0.142749109782278	0.522626149993949	0.142749109782278	0.142749109782278	0.0203773083436329	0.142749109782278	0.142749109782278	0.522626149993949	0.142749109782278	0.142749109782278	0.142749109782278	0.0389902195744871	0.142749109782278	0.142749109782278	0.522626149993949	0.142749109782278	0.142749109782278	0.142749109782278	0.522626149993949	0.142749109782278	0.142749109782278	0.522626149993949	0.0746044176605755	0.142749109782278	0.142749109782278	0.142749109782278	0.142749109782278	0.142749109782278	0.142749109782278	0.142749109782278	0.142749109782278	0.142749109782278	0.142749109782278	0.142749109782278	0.142749109782278	0.142749109782278	0.142749109782278	0.142749109782278	0.142749109782278	0.142749109782278	0.142749109782278	0.142749109782278	0.142749109782278	0.142749109782278	0.142749109782278	0.142749109782278	0.142749109782278	0.0746044176605755	0.142749109782278	0.142749109782278
0.273138092657497	0.273138092657497	0.273138092657497	0.273138092657497	0.0389902195744871	0.273138092657497	1	0.273138092657497	0.273138092657497	0.273138092657497	0.273138092657497	0.0746044176605755	0.273138092657497	0.273138092657497	0.273138092657497	0.273138092657497	0.273138092657497	0.273138092657497	0.273138092657497	1	1	0.273138092657497	0.142749109782278	0.273138092657497	0.273138092657497	0.273138092657497	0.273138092657497	0.273138092657497	0.273138092657497	0.273138092657497	0.273138092657497	0.273138092657497	0.273138092657497	0.273138092657497	0.273138092657497	0.273138092657497	0.273138092657497	0.273138092657497	0.273138092657497	0.273138092657497	0.273138092657497	0.273138092657497	0.273138092657497	0.273138092657497	0.273138092657497	0.273138092657497	0.273138092657497	0.0389902195744871	0.273138092657497	0.273138092657497
0.273138092657497	0.273138092657497	0.273138092657497	0.273138092657497	0.0389902195744871	0.273138092657497	1	0.273138092657497	0.273138092657497	0.273138092657497	0.273138092657497	0.0746044176605755	0.273138092657497	0.273138092657497	0.273138092657497	0.273138092657497	0.273138092657497	0.273138092657497	0.273138092657497	1	1	0.273138092657497	0.142749109782278	0.273138092657497	0.273138092657497	0.273138092657497	0.273138092657497	0.273138092657497	0.273138092657497	0.273138092657497	0.273138092657497	0.273138092657497	0.273138092657497	0.273138092657497	0.273138092657497	0.273138092657497	0.273138092657497	0.273138092657497	0.273138092657497	0.273138092657497	0.273138092657497	0.273138092657497	0.273138092657497	0.273138092657497	0.273138092657497	0.273138092657497	0.273138092657497	0.0389902195744871	0.273138092657497	0.273138092657497
1	0.273138092657497	0.273138092657497	1	0.0389902195744871	0.273138092657497	0.273138092657497	0.273138092657497	1	1	0.273138092657497	0.273138092657497	0.273138092657497	0.273138092657497	0.273138092657497	1	1	1	0.273138092657497	0.273138092657497	0.273138092657497	0.273138092657497	0.142749109782278	1	1	1	1	1	1	1	1	1	1	1	1	1	1	1	1	1	1	1	1	1	1	1	1	0.142749109782278	1	0.273138092657497
0.0389902195744871	0.0389902195744871	0.0106497142068724	0.0389902195744871	0.00152023722246672	0.0389902195744871	0.0106497142068724	0.0389902195744871	0.0389902195744871	0.0389902195744871	0.0106497142068724	0.0389902195744871	0.0389902195744871	0.0389902195744871	0.0389902195744871	0.0389902195744871	0.0389902195744871	0.0389902195744871	0.0389902195744871	0.0106497142068724	0.0106497142068724	0.0389902195744871	0.0203773083436329	0.0389902195744871	0.0389902195744871	0.0389902195744871	0.0389902195744871	0.0389902195744871	0.0389902195744871	0.0389902195744871	0.0389902195744871	0.0389902195744871	0.0389902195744871	0.0389902195744871	0.0389902195744871	0.0389902195744871	0.0389902195744871	0.0389902195744871	0.0389902195744871	0.0389902195744871	0.0389902195744871	0.0389902195744871	0.0389902195744871	0.0389902195744871	0.0389902195744871	0.0389902195744871	0.0389902195744871	0.0746044176605755	0.0389902195744871	0.0106497142068724
0.142749109782278	0.522626149993949	0.142749109782278	0.142749109782278	0.00556581913447359	0.142749109782278	0.142749109782278	0.522626149993949	0.142749109782278	0.142749109782278	0.142749109782278	0.142749109782278	0.522626149993949	0.522626149993949	0.522626149993949	0.142749109782278	0.142749109782278	0.142749109782278	0.522626149993949	0.142749109782278	0.142749109782278	0.522626149993949	0.273138092657497	0.142749109782278	0.142749109782278	0.142749109782278	0.142749109782278	0.142749109782278	0.142749109782278	0.142749109782278	0.142749109782278	0.142749109782278	0.142749109782278	0.142749109782278	0.142749109782278	0.142749109782278	0.142749109782278	0.142749109782278	0.142749109782278	0.142749109782278	0.142749109782278	0.142749109782278	0.142749109782278	0.142749109782278	0.142749109782278	0.142749109782278	0.142749109782278	0.273138092657497	0.142749109782278	0.142749109782278
1	0.273138092657497	0.273138092657497	1	0.0389902195744871	0.273138092657497	0.273138092657497	0.273138092657497	1	1	0.273138092657497	0.273138092657497	0.273138092657497	0.273138092657497	0.273138092657497	1	1	1	0.273138092657497	0.273138092657497	0.273138092657497	0.273138092657497	0.142749109782278	1	1	1	1	1	1	1	1	1	1	1	1	1	1	1	1	1	1	1	1	1	1	1	1	0.142749109782278	1	0.273138092657497
0.0203773083436329	0.0203773083436329	0.0203773083436329	0.0203773083436329	0.000794515726655275	0.0203773083436329	0.0203773083436329	0.0203773083436329	0.0203773083436329	0.0203773083436329	0.0203773083436329	0.00556581913447359	0.0203773083436329	0.0203773083436329	0.0203773083436329	0.0203773083436329	0.0203773083436329	0.0203773083436329	0.0203773083436329	0.0203773083436329	0.0203773083436329	0.0203773083436329	0.0106497142068724	0.0203773083436329	0.0203773083436329	0.0203773083436329	0.0203773083436329	0.0203773083436329	0.0203773083436329	0.0203773083436329	0.0203773083436329	0.0203773083436329	0.0203773083436329	0.0203773083436329	0.0203773083436329	0.0203773083436329	0.0203773083436329	0.0203773083436329	0.0203773083436329	0.0203773083436329	0.0203773083436329	0.0203773083436329	0.0203773083436329	0.0203773083436329	0.0203773083436329	0.0203773083436329	0.0203773083436329	0.00290884262581258	0.0203773083436329	0.0203773083436329
0.273138092657497	0.273138092657497	0.273138092657497	0.273138092657497	0.0106497142068724	0.273138092657497	0.273138092657497	0.273138092657497	0.273138092657497	0.273138092657497	0.273138092657497	0.273138092657497	1	1	0.273138092657497	0.273138092657497	0.273138092657497	0.273138092657497	0.273138092657497	0.273138092657497	0.273138092657497	0.273138092657497	0.522626149993949	0.273138092657497	0.273138092657497	0.273138092657497	0.273138092657497	0.273138092657497	0.273138092657497	0.273138092657497	0.273138092657497	0.273138092657497	0.273138092657497	0.273138092657497	0.273138092657497	0.273138092657497	0.273138092657497	0.273138092657497	0.273138092657497	0.273138092657497	0.273138092657497	0.273138092657497	0.273138092657497	0.273138092657497	0.273138092657497	0.273138092657497	0.273138092657497	0.142749109782278	0.273138092657497	0.273138092657497
1	0.273138092657497	0.273138092657497	1	0.0389902195744871	0.273138092657497	0.273138092657497	0.273138092657497	1	1	0.273138092657497	0.273138092657497	0.273138092657497	0.273138092657497	0.273138092657497	1	1	1	0.273138092657497	0.273138092657497	0.273138092657497	0.273138092657497	0.142749109782278	1	1	1	1	1	1	1	1	1	1	1	1	1	1	1	1	1	1	1	1	1	1	1	1	0.142749109782278	1	0.273138092657497
1	0.273138092657497	0.273138092657497	1	0.0389902195744871	0.273138092657497	0.273138092657497	0.273138092657497	1	1	0.273138092657497	0.273138092657497	0.273138092657497	0.273138092657497	0.273138092657497	1	1	1	0.273138092657497	0.273138092657497	0.273138092657497	0.273138092657497	0.142749109782278	1	1	1	1	1	1	1	1	1	1	1	1	1	1	1	1	1	1	1	1	1	1	1	1	0.142749109782278	1	0.273138092657497
1	0.273138092657497	0.273138092657497	1	0.0389902195744871	0.273138092657497	0.273138092657497	0.273138092657497	1	1	0.273138092657497	0.273138092657497	0.273138092657497	0.273138092657497	0.273138092657497	1	1	1	0.273138092657497	0.273138092657497	0.273138092657497	0.273138092657497	0.142749109782278	1	1	1	1	1	1	1	1	1	1	1	1	1	1	1	1	1	1	1	1	1	1	1	1	0.142749109782278	1	0.273138092657497
1	0.273138092657497	0.273138092657497	1	0.0389902195744871	0.273138092657497	0.273138092657497	0.273138092657497	1	1	0.273138092657497	0.273138092657497	0.273138092657497	0.273138092657497	0.273138092657497	1	1	1	0.273138092657497	0.273138092657497	0.273138092657497	0.273138092657497	0.142749109782278	1	1	1	1	1	1	1	1	1	1	1	1	1	1	1	1	1	1	1	1	1	1	1	1	0.142749109782278	1	0.273138092657497
1	0.273138092657497	0.273138092657497	1	0.0389902195744871	0.273138092657497	0.273138092657497	0.273138092657497	1	1	0.273138092657497	0.273138092657497	0.273138092657497	0.273138092657497	0.273138092657497	1	1	1	0.273138092657497	0.273138092657497	0.273138092657497	0.273138092657497	0.142749109782278	1	1	1	1	1	1	1	1	1	1	1	1	1	1	1	1	1	1	1	1	1	1	1	1	0.142749109782278	1	0.273138092657497
1	0.273138092657497	0.273138092657497	1	0.0389902195744871	0.273138092657497	0.273138092657497	0.273138092657497	1	1	0.273138092657497	0.273138092657497	0.273138092657497	0.273138092657497	0.273138092657497	1	1	1	0.273138092657497	0.273138092657497	0.273138092657497	0.273138092657497	0.142749109782278	1	1	1	1	1	1	1	1	1	1	1	1	1	1	1	1	1	1	1	1	1	1	1	1	0.142749109782278	1	0.273138092657497
1	0.273138092657497	0.273138092657497	1	0.0389902195744871	0.273138092657497	0.273138092657497	0.273138092657497	1	1	0.273138092657497	0.273138092657497	0.273138092657497	0.273138092657497	0.273138092657497	1	1	1	0.273138092657497	0.273138092657497	0.273138092657497	0.273138092657497	0.142749109782278	1	1	1	1	1	1	1	1	1	1	1	1	1	1	1	1	1	1	1	1	1	1	1	1	0.142749109782278	1	0.273138092657497
0.273138092657497	0.0746044176605755	0.0746044176605755	0.273138092657497	0.0389902195744871	0.0746044176605755	0.0746044176605755	0.0746044176605755	0.273138092657497	0.273138092657497	0.0746044176605755	0.0746044176605755	0.0746044176605755	0.0746044176605755	0.0746044176605755	0.273138092657497	0.273138092657497	0.273138092657497	0.0746044176605755	0.0746044176605755	0.0746044176605755	0.0746044176605755	0.0389902195744871	0.273138092657497	0.273138092657497	0.273138092657497	0.273138092657497	0.273138092657497	0.273138092657497	0.273138092657497	0.273138092657497	0.273138092657497	0.273138092657497	0.273138092657497	0.273138092657497	0.273138092657497	0.273138092657497	0.273138092657497	0.273138092657497	0.273138092657497	0.273138092657497	0.273138092657497	0.273138092657497	0.273138092657497	0.273138092657497	0.273138092657497	0.273138092657497	0.0389902195744871	0.273138092657497	0.0746044176605755
0.273138092657497	0.273138092657497	0.273138092657497	0.273138092657497	0.0389902195744871	0.273138092657497	0.273138092657497	0.273138092657497	0.273138092657497	0.273138092657497	0.273138092657497	0.0746044176605755	0.273138092657497	0.273138092657497	0.273138092657497	0.273138092657497	0.273138092657497	0.273138092657497	0.273138092657497	0.273138092657497	0.273138092657497	0.273138092657497	0.142749109782278	0.273138092657497	0.273138092657497	0.273138092657497	0.273138092657497	0.273138092657497	0.273138092657497	0.273138092657497	0.273138092657497	0.273138092657497	0.273138092657497	0.273138092657497	0.273138092657497	0.273138092657497	0.273138092657497	0.273138092657497	0.273138092657497	0.273138092657497	0.273138092657497	0.273138092657497	0.273138092657497	0.273138092657497	0.273138092657497	0.273138092657497	0.273138092657497	0.0389902195744871	0.273138092657497	0.273138092657497
1	0.273138092657497	0.273138092657497	1	0.0389902195744871	0.273138092657497	0.273138092657497	0.273138092657497	1	1	0.273138092657497	0.273138092657497	0.273138092657497	0.273138092657497	0.273138092657497	1	1	1	0.273138092657497	0.273138092657497	0.273138092657497	0.273138092657497	0.142749109782278	1	1	1	1	1	1	1	1	1	1	1	1	1	1	1	1	1	1	1	1	1	1	1	1	0.142749109782278	1	0.273138092657497
0.273138092657497	0.273138092657497	0.273138092657497	0.273138092657497	0.0106497142068724	0.273138092657497	0.273138092657497	0.273138092657497	0.273138092657497	0.273138092657497	0.273138092657497	0.273138092657497	1	1	0.273138092657497	0.273138092657497	0.273138092657497	0.273138092657497	0.273138092657497	0.273138092657497	0.273138092657497	0.273138092657497	0.522626149993949	0.273138092657497	0.273138092657497	0.273138092657497	0.273138092657497	0.273138092657497	0.273138092657497	0.273138092657497	0.273138092657497	0.273138092657497	0.273138092657497	0.273138092657497	0.273138092657497	0.273138092657497	0.273138092657497	0.273138092657497	0.273138092657497	0.273138092657497	0.273138092657497	0.273138092657497	0.273138092657497	0.273138092657497	0.273138092657497	0.273138092657497	0.273138092657497	0.142749109782278	0.273138092657497	0.273138092657497
0.0389902195744871	0.0389902195744871	0.0106497142068724	0.0389902195744871	0.00556581913447359	0.0106497142068724	0.0106497142068724	0.0389902195744871	0.0389902195744871	0.0389902195744871	0.0106497142068724	0.142749109782278	0.0389902195744871	0.0389902195744871	0.0389902195744871	0.0389902195744871	0.0389902195744871	0.0389902195744871	0.0389902195744871	0.0106497142068724	0.0106497142068724	0.0389902195744871	0.0203773083436329	0.0389902195744871	0.0389902195744871	0.0389902195744871	0.0389902195744871	0.0389902195744871	0.0389902195744871	0.0389902195744871	0.0389902195744871	0.0389902195744871	0.0389902195744871	0.0389902195744871	0.0389902195744871	0.0389902195744871	0.0389902195744871	0.0389902195744871	0.0389902195744871	0.0389902195744871	0.0389902195744871	0.0389902195744871	0.0389902195744871	0.0389902195744871	0.0389902195744871	0.0389902195744871	0.0389902195744871	0.273138092657497	0.0389902195744871	0.0106497142068724
1	0.273138092657497	0.273138092657497	1	0.0389902195744871	0.273138092657497	0.273138092657497	0.273138092657497	1	1	0.273138092657497	0.273138092657497	0.273138092657497	0.273138092657497	0.273138092657497	1	1	1	0.273138092657497	0.273138092657497	0.273138092657497	0.273138092657497	0.142749109782278	1	1	1	1	1	1	1	1	1	1	1	1	1	1	1	1	1	1	1	1	1	1	1	1	0.142749109782278	1	0.273138092657497
0.0389902195744871	0.0106497142068724	0.0106497142068724	0.0389902195744871	0.00556581913447359	0.0106497142068724	0.0389902195744871	0.0106497142068724	0.0389902195744871	0.0389902195744871	0.0106497142068724	0.0389902195744871	0.0389902195744871	0.0389902195744871	0.0106497142068724	0.0389902195744871	0.0389902195744871	0.0389902195744871	0.0106497142068724	0.0389902195744871	0.0389902195744871	0.0106497142068724	0.0746044176605755	0.0389902195744871	0.0389902195744871	0.0389902195744871	0.0389902195744871	0.0389902195744871	0.0389902195744871	0.0389902195744871	0.0389902195744871	0.0389902195744871	0.0389902195744871	0.0389902195744871	0.0389902195744871	0.0389902195744871	0.0389902195744871	0.0389902195744871	0.0389902195744871	0.0389902195744871	0.0389902195744871	0.0389902195744871	0.0389902195744871	0.0389902195744871	0.0389902195744871	0.0389902195744871	0.0389902195744871	0.0203773083436329	0.0389902195744871	0.0106497142068724
0.273138092657497	0.273138092657497	0.273138092657497	0.273138092657497	0.0389902195744871	0.273138092657497	1	0.273138092657497	0.273138092657497	0.273138092657497	0.273138092657497	0.0746044176605755	0.273138092657497	0.273138092657497	0.273138092657497	0.273138092657497	0.273138092657497	0.273138092657497	0.273138092657497	1	1	0.273138092657497	0.142749109782278	0.273138092657497	0.273138092657497	0.273138092657497	0.273138092657497	0.273138092657497	0.273138092657497	0.273138092657497	0.273138092657497	0.273138092657497	0.273138092657497	0.273138092657497	0.273138092657497	0.273138092657497	0.273138092657497	0.273138092657497	0.273138092657497	0.273138092657497	0.273138092657497	0.273138092657497	0.273138092657497	0.273138092657497	0.273138092657497	0.273138092657497	0.273138092657497	0.0389902195744871	0.273138092657497	0.273138092657497
0.273138092657497	0.273138092657497	0.273138092657497	0.273138092657497	0.0389902195744871	0.273138092657497	1	0.273138092657497	0.273138092657497	0.273138092657497	0.273138092657497	0.0746044176605755	0.273138092657497	0.273138092657497	0.273138092657497	0.273138092657497	0.273138092657497	0.273138092657497	0.273138092657497	1	1	0.273138092657497	0.142749109782278	0.273138092657497	0.273138092657497	0.273138092657497	0.273138092657497	0.273138092657497	0.273138092657497	0.273138092657497	0.273138092657497	0.273138092657497	0.273138092657497	0.273138092657497	0.273138092657497	0.273138092657497	0.273138092657497	0.273138092657497	0.273138092657497	0.273138092657497	0.273138092657497	0.273138092657497	0.273138092657497	0.273138092657497	0.273138092657497	0.273138092657497	0.273138092657497	0.0389902195744871	0.273138092657497	0.273138092657497
0.273138092657497	0.273138092657497	0.273138092657497	0.273138092657497	0.0106497142068724	0.273138092657497	0.273138092657497	0.273138092657497	0.273138092657497	0.273138092657497	0.273138092657497	0.273138092657497	1	1	0.273138092657497	0.273138092657497	0.273138092657497	0.273138092657497	0.273138092657497	0.273138092657497	0.273138092657497	0.273138092657497	0.522626149993949	0.273138092657497	0.273138092657497	0.273138092657497	0.273138092657497	0.273138092657497	0.273138092657497	0.273138092657497	0.273138092657497	0.273138092657497	0.273138092657497	0.273138092657497	0.273138092657497	0.273138092657497	0.273138092657497	0.273138092657497	0.273138092657497	0.273138092657497	0.273138092657497	0.273138092657497	0.273138092657497	0.273138092657497	0.273138092657497	0.273138092657497	0.273138092657497	0.142749109782278	0.273138092657497	0.273138092657497
1	0.273138092657497	0.273138092657497	1	0.0389902195744871	0.273138092657497	0.273138092657497	0.273138092657497	1	1	0.273138092657497	0.273138092657497	0.273138092657497	0.273138092657497	0.273138092657497	1	1	1	0.273138092657497	0.273138092657497	0.273138092657497	0.273138092657497	0.142749109782278	1	1	1	1	1	1	1	1	1	1	1	1	1	1	1	1	1	1	1	1	1	1	1	1	0.142749109782278	1	0.273138092657497
0.273138092657497	0.273138092657497	0.273138092657497	0.273138092657497	0.0389902195744871	0.273138092657497	1	0.273138092657497	0.273138092657497	0.273138092657497	0.273138092657497	0.0746044176605755	0.273138092657497	0.273138092657497	0.273138092657497	0.273138092657497	0.273138092657497	0.273138092657497	0.273138092657497	1	1	0.273138092657497	0.142749109782278	0.273138092657497	0.273138092657497	0.273138092657497	0.273138092657497	0.273138092657497	0.273138092657497	0.273138092657497	0.273138092657497	0.273138092657497	0.273138092657497	0.273138092657497	0.273138092657497	0.273138092657497	0.273138092657497	0.273138092657497	0.273138092657497	0.273138092657497	0.273138092657497	0.273138092657497	0.273138092657497	0.273138092657497	0.273138092657497	0.273138092657497	0.273138092657497	0.0389902195744871	0.273138092657497	0.273138092657497
0.273138092657497	0.273138092657497	0.273138092657497	0.273138092657497	0.0389902195744871	0.273138092657497	1	0.273138092657497	0.273138092657497	0.273138092657497	0.273138092657497	0.0746044176605755	0.273138092657497	0.273138092657497	0.273138092657497	0.273138092657497	0.273138092657497	0.273138092657497	0.273138092657497	1	1	0.273138092657497	0.142749109782278	0.273138092657497	0.273138092657497	0.273138092657497	0.273138092657497	0.273138092657497	0.273138092657497	0.273138092657497	0.273138092657497	0.273138092657497	0.273138092657497	0.273138092657497	0.273138092657497	0.273138092657497	0.273138092657497	0.273138092657497	0.273138092657497	0.273138092657497	0.273138092657497	0.273138092657497	0.273138092657497	0.273138092657497	0.273138092657497	0.273138092657497	0.273138092657497	0.0389902195744871	0.273138092657497	0.273138092657497
0.273138092657497	0.273138092657497	0.273138092657497	0.273138092657497	0.0106497142068724	0.273138092657497	0.273138092657497	0.273138092657497	0.273138092657497	0.273138092657497	0.273138092657497	0.0746044176605755	0.273138092657497	0.273138092657497	0.273138092657497	0.273138092657497	0.273138092657497	0.273138092657497	0.273138092657497	0.273138092657497	0.273138092657497	0.273138092657497	0.142749109782278	0.273138092657497	0.273138092657497	0.273138092657497	0.273138092657497	0.273138092657497	0.273138092657497	0.273138092657497	0.273138092657497	0.273138092657497	0.273138092657497	0.273138092657497	0.273138092657497	0.273138092657497	0.273138092657497	0.273138092657497	0.273138092657497	0.273138092657497	0.273138092657497	0.273138092657497	0.273138092657497	0.273138092657497	0.273138092657497	0.273138092657497	0.273138092657497	0.0389902195744871	0.273138092657497	0.273138092657497
1	0.273138092657497	0.273138092657497	1	0.0389902195744871	0.273138092657497	0.273138092657497	0.273138092657497	1	1	0.273138092657497	0.273138092657497	0.273138092657497	0.273138092657497	0.273138092657497	1	1	1	0.273138092657497	0.273138092657497	0.273138092657497	0.273138092657497	0.142749109782278	1	1	1	1	1	1	1	1	1	1	1	1	1	1	1	1	1	1	1	1	1	1	1	1	0.142749109782278	1	0.273138092657497
1	0.273138092657497	0.273138092657497	1	0.0389902195744871	0.273138092657497	0.273138092657497	0.273138092657497	1	1	0.273138092657497	0.273138092657497	0.273138092657497	0.273138092657497	0.273138092657497	1	1	1	0.273138092657497	0.273138092657497	0.273138092657497	0.273138092657497	0.142749109782278	1	1	1	1	1	1	1	1	1	1	1	1	1	1	1	1	1	1	1	1	1	1	1	1	0.142749109782278	1	0.273138092657497
0.142749109782278	0.142749109782278	0.142749109782278	0.142749109782278	0.0203773083436329	0.142749109782278	0.522626149993949	0.142749109782278	0.142749109782278	0.142749109782278	0.142749109782278	0.142749109782278	0.522626149993949	0.522626149993949	0.142749109782278	0.142749109782278	0.142749109782278	0.142749109782278	0.142749109782278	0.522626149993949	0.522626149993949	0.142749109782278	0.273138092657497	0.142749109782278	0.142749109782278	0.142749109782278	0.142749109782278	0.142749109782278	0.142749109782278	0.142749109782278	0.142749109782278	0.142749109782278	0.142749109782278	0.142749109782278	0.142749109782278	0.142749109782278	0.142749109782278	0.142749109782278	0.142749109782278	0.142749109782278	0.142749109782278	0.142749109782278	0.142749109782278	0.142749109782278	0.142749109782278	0.142749109782278	0.142749109782278	0.0746044176605755	0.142749109782278	0.142749109782278
0.273138092657497	0.273138092657497	0.273138092657497	0.273138092657497	0.0106497142068724	0.273138092657497	0.273138092657497	0.273138092657497	0.273138092657497	0.273138092657497	1	0.0746044176605755	0.273138092657497	0.273138092657497	0.273138092657497	0.273138092657497	0.273138092657497	0.273138092657497	0.273138092657497	0.273138092657497	0.273138092657497	0.273138092657497	0.142749109782278	0.273138092657497	0.273138092657497	0.273138092657497	0.273138092657497	0.273138092657497	0.273138092657497	0.273138092657497	0.273138092657497	0.273138092657497	0.273138092657497	0.273138092657497	0.273138092657497	0.273138092657497	0.273138092657497	0.273138092657497	0.273138092657497	0.273138092657497	0.273138092657497	0.273138092657497	0.273138092657497	0.273138092657497	0.273138092657497	0.273138092657497	0.273138092657497	0.0389902195744871	0.273138092657497	0.273138092657497
0.273138092657497	0.273138092657497	0.273138092657497	0.273138092657497	0.0389902195744871	0.273138092657497	1	0.273138092657497	0.273138092657497	0.273138092657497	0.273138092657497	0.0746044176605755	0.273138092657497	0.273138092657497	0.273138092657497	0.273138092657497	0.273138092657497	0.273138092657497	0.273138092657497	1	1	0.273138092657497	0.142749109782278	0.273138092657497	0.273138092657497	0.273138092657497	0.273138092657497	0.273138092657497	0.273138092657497	0.273138092657497	0.273138092657497	0.273138092657497	0.273138092657497	0.273138092657497	0.273138092657497	0.273138092657497	0.273138092657497	0.273138092657497	0.273138092657497	0.273138092657497	0.273138092657497	0.273138092657497	0.273138092657497	0.273138092657497	0.273138092657497	0.273138092657497	0.273138092657497	0.0389902195744871	0.273138092657497	0.273138092657497
1	0.273138092657497	0.273138092657497	1	0.0389902195744871	0.273138092657497	0.273138092657497	0.273138092657497	1	1	0.273138092657497	0.273138092657497	0.273138092657497	0.273138092657497	0.273138092657497	1	1	1	0.273138092657497	0.273138092657497	0.273138092657497	0.273138092657497	0.142749109782278	1	1	1	1	1	1	1	1	1	1	1	1	1	1	1	1	1	1	1	1	1	1	1	1	0.142749109782278	1	0.273138092657497
0.273138092657497	1	0.273138092657497	0.273138092657497	0.0106497142068724	0.273138092657497	0.273138092657497	1	0.273138092657497	0.273138092657497	0.273138092657497	0.0746044176605755	0.273138092657497	0.273138092657497	1	0.273138092657497	0.273138092657497	0.273138092657497	1	0.273138092657497	0.273138092657497	1	0.142749109782278	0.273138092657497	0.273138092657497	0.273138092657497	0.273138092657497	0.273138092657497	0.273138092657497	0.273138092657497	0.273138092657497	0.273138092657497	0.273138092657497	0.273138092657497	0.273138092657497	0.273138092657497	0.273138092657497	0.273138092657497	0.273138092657497	0.273138092657497	0.273138092657497	0.273138092657497	0.273138092657497	0.273138092657497	0.273138092657497	0.273138092657497	0.273138092657497	0.142749109782278	0.273138092657497	0.273138092657497
0.522626149993949	0.142749109782278	0.142749109782278	0.522626149993949	0.0203773083436329	0.142749109782278	0.142749109782278	0.142749109782278	0.522626149993949	0.522626149993949	0.142749109782278	0.522626149993949	0.522626149993949	0.522626149993949	0.142749109782278	0.522626149993949	0.522626149993949	0.522626149993949	0.142749109782278	0.142749109782278	0.142749109782278	0.142749109782278	0.273138092657497	0.522626149993949	0.522626149993949	0.522626149993949	0.522626149993949	0.522626149993949	0.522626149993949	0.522626149993949	0.522626149993949	0.522626149993949	0.522626149993949	0.522626149993949	0.522626149993949	0.522626149993949	0.522626149993949	0.522626149993949	0.522626149993949	0.522626149993949	0.522626149993949	0.522626149993949	0.522626149993949	0.522626149993949	0.522626149993949	0.522626149993949	0.522626149993949	0.273138092657497	0.522626149993949	0.142749109782278
0.273138092657497	0.273138092657497	0.273138092657497	0.273138092657497	0.0106497142068724	0.273138092657497	0.273138092657497	0.273138092657497	0.273138092657497	0.273138092657497	0.273138092657497	0.273138092657497	1	1	0.273138092657497	0.273138092657497	0.273138092657497	0.273138092657497	0.273138092657497	0.273138092657497	0.273138092657497	0.273138092657497	0.522626149993949	0.273138092657497	0.273138092657497	0.273138092657497	0.273138092657497	0.273138092657497	0.273138092657497	0.273138092657497	0.273138092657497	0.273138092657497	0.273138092657497	0.273138092657497	0.273138092657497	0.273138092657497	0.273138092657497	0.273138092657497	0.273138092657497	0.273138092657497	0.273138092657497	0.273138092657497	0.273138092657497	0.273138092657497	0.273138092657497	0.273138092657497	0.273138092657497	0.142749109782278	0.273138092657497	0.273138092657497
1	0.273138092657497	0.273138092657497	1	0.0389902195744871	0.273138092657497	0.273138092657497	0.273138092657497	1	1	0.273138092657497	0.273138092657497	0.273138092657497	0.273138092657497	0.273138092657497	1	1	1	0.273138092657497	0.273138092657497	0.273138092657497	0.273138092657497	0.142749109782278	1	1	1	1	1	1	1	1	1	1	1	1	1	1	1	1	1	1	1	1	1	1	1	1	0.142749109782278	1	0.273138092657497
0.273138092657497	0.273138092657497	0.273138092657497	0.273138092657497	0.0389902195744871	0.273138092657497	1	0.273138092657497	0.273138092657497	0.273138092657497	0.273138092657497	0.0746044176605755	0.273138092657497	0.273138092657497	0.273138092657497	0.273138092657497	0.273138092657497	0.273138092657497	0.273138092657497	1	1	0.273138092657497	0.142749109782278	0.273138092657497	0.273138092657497	0.273138092657497	0.273138092657497	0.273138092657497	0.273138092657497	0.273138092657497	0.273138092657497	0.273138092657497	0.273138092657497	0.273138092657497	0.273138092657497	0.273138092657497	0.273138092657497	0.273138092657497	0.273138092657497	0.273138092657497	0.273138092657497	0.273138092657497	0.273138092657497	0.273138092657497	0.273138092657497	0.273138092657497	0.273138092657497	0.0389902195744871	0.273138092657497	0.273138092657497
1	0.273138092657497	0.273138092657497	1	0.0389902195744871	0.273138092657497	0.273138092657497	0.273138092657497	1	1	0.273138092657497	0.273138092657497	0.273138092657497	0.273138092657497	0.273138092657497	1	1	1	0.273138092657497	0.273138092657497	0.273138092657497	0.273138092657497	0.142749109782278	1	1	1	1	1	1	1	1	1	1	1	1	1	1	1	1	1	1	1	1	1	1	1	1	0.142749109782278	1	0.273138092657497
1	0.273138092657497	0.273138092657497	1	0.0389902195744871	0.273138092657497	0.273138092657497	0.273138092657497	1	1	0.273138092657497	0.273138092657497	0.273138092657497	0.273138092657497	0.273138092657497	1	1	1	0.273138092657497	0.273138092657497	0.273138092657497	0.273138092657497	0.142749109782278	1	1	1	1	1	1	1	1	1	1	1	1	1	1	1	1	1	1	1	1	1	1	1	1	0.142749109782278	1	0.273138092657497
1	0.273138092657497	0.273138092657497	1	0.0389902195744871	0.273138092657497	0.273138092657497	0.273138092657497	1	1	0.273138092657497	0.273138092657497	0.273138092657497	0.273138092657497	0.273138092657497	1	1	1	0.273138092657497	0.273138092657497	0.273138092657497	0.273138092657497	0.142749109782278	1	1	1	1	1	1	1	1	1	1	1	1	1	1	1	1	1	1	1	1	1	1	1	1	0.142749109782278	1	0.273138092657497
0.273138092657497	0.273138092657497	0.273138092657497	0.273138092657497	0.0106497142068724	0.273138092657497	0.273138092657497	0.273138092657497	0.273138092657497	0.273138092657497	0.273138092657497	0.0746044176605755	0.273138092657497	0.273138092657497	0.273138092657497	0.273138092657497	0.273138092657497	0.273138092657497	0.273138092657497	0.273138092657497	0.273138092657497	0.273138092657497	0.142749109782278	0.273138092657497	0.273138092657497	0.273138092657497	0.273138092657497	0.273138092657497	0.273138092657497	0.273138092657497	0.273138092657497	0.273138092657497	0.273138092657497	0.273138092657497	0.273138092657497	0.273138092657497	0.273138092657497	0.273138092657497	0.273138092657497	0.273138092657497	0.273138092657497	0.273138092657497	0.273138092657497	0.273138092657497	0.273138092657497	0.273138092657497	0.273138092657497	0.0389902195744871	0.273138092657497	0.273138092657497
0.273138092657497	0.273138092657497	0.273138092657497	0.273138092657497	0.0106497142068724	0.273138092657497	0.273138092657497	0.273138092657497	0.273138092657497	0.273138092657497	0.273138092657497	0.0746044176605755	0.273138092657497	0.273138092657497	0.273138092657497	0.273138092657497	0.273138092657497	0.273138092657497	0.273138092657497	0.273138092657497	0.273138092657497	0.273138092657497	0.142749109782278	0.273138092657497	0.273138092657497	0.273138092657497	0.273138092657497	0.273138092657497	0.273138092657497	0.273138092657497	0.273138092657497	0.273138092657497	0.273138092657497	0.273138092657497	0.273138092657497	0.273138092657497	0.273138092657497	0.273138092657497	0.273138092657497	0.273138092657497	0.273138092657497	0.273138092657497	0.273138092657497	0.273138092657497	0.273138092657497	0.273138092657497	0.273138092657497	0.0389902195744871	0.273138092657497	0.273138092657497
0.273138092657497	1	0.273138092657497	0.273138092657497	0.0106497142068724	0.273138092657497	0.273138092657497	1	0.273138092657497	0.273138092657497	0.273138092657497	0.0746044176605755	0.273138092657497	0.273138092657497	1	0.273138092657497	0.273138092657497	0.273138092657497	1	0.273138092657497	0.273138092657497	1	0.142749109782278	0.273138092657497	0.273138092657497	0.273138092657497	0.273138092657497	0.273138092657497	0.273138092657497	0.273138092657497	0.273138092657497	0.273138092657497	0.273138092657497	0.273138092657497	0.273138092657497	0.273138092657497	0.273138092657497	0.273138092657497	0.273138092657497	0.273138092657497	0.273138092657497	0.273138092657497	0.273138092657497	0.273138092657497	0.273138092657497	0.273138092657497	0.273138092657497	0.142749109782278	0.273138092657497	0.273138092657497
1	0.273138092657497	0.273138092657497	1	0.0389902195744871	0.273138092657497	0.273138092657497	0.273138092657497	1	1	0.273138092657497	0.273138092657497	0.273138092657497	0.273138092657497	0.273138092657497	1	1	1	0.273138092657497	0.273138092657497	0.273138092657497	0.273138092657497	0.142749109782278	1	1	1	1	1	1	1	1	1	1	1	1	1	1	1	1	1	1	1	1	1	1	1	1	0.142749109782278	1	0.273138092657497
0.273138092657497	0.273138092657497	0.273138092657497	0.273138092657497	0.0389902195744871	0.273138092657497	1	0.273138092657497	0.273138092657497	0.273138092657497	0.273138092657497	0.0746044176605755	0.273138092657497	0.273138092657497	0.273138092657497	0.273138092657497	0.273138092657497	0.273138092657497	0.273138092657497	1	1	0.273138092657497	0.142749109782278	0.273138092657497	0.273138092657497	0.273138092657497	0.273138092657497	0.273138092657497	0.273138092657497	0.273138092657497	0.273138092657497	0.273138092657497	0.273138092657497	0.273138092657497	0.273138092657497	0.273138092657497	0.273138092657497	0.273138092657497	0.273138092657497	0.273138092657497	0.273138092657497	0.273138092657497	0.273138092657497	0.273138092657497	0.273138092657497	0.273138092657497	0.273138092657497	0.0389902195744871	0.273138092657497	0.273138092657497
0.273138092657497	0.0746044176605755	0.0746044176605755	0.273138092657497	0.0106497142068724	0.0746044176605755	0.0746044176605755	0.0746044176605755	0.273138092657497	0.273138092657497	0.0746044176605755	1	0.273138092657497	0.273138092657497	0.0746044176605755	0.273138092657497	0.273138092657497	0.273138092657497	0.0746044176605755	0.0746044176605755	0.0746044176605755	0.0746044176605755	0.142749109782278	0.273138092657497	0.273138092657497	0.273138092657497	0.273138092657497	0.273138092657497	0.273138092657497	0.273138092657497	0.273138092657497	0.273138092657497	0.273138092657497	0.273138092657497	0.273138092657497	0.273138092657497	0.273138092657497	0.273138092657497	0.273138092657497	0.273138092657497	0.273138092657497	0.273138092657497	0.273138092657497	0.273138092657497	0.273138092657497	0.273138092657497	0.273138092657497	0.522626149993949	0.273138092657497	0.0746044176605755
0.273138092657497	0.273138092657497	0.273138092657497	0.273138092657497	0.0106497142068724	0.273138092657497	0.273138092657497	0.273138092657497	0.273138092657497	0.273138092657497	0.273138092657497	0.273138092657497	1	1	0.273138092657497	0.273138092657497	0.273138092657497	0.273138092657497	0.273138092657497	0.273138092657497	0.273138092657497	0.273138092657497	0.522626149993949	0.273138092657497	0.273138092657497	0.273138092657497	0.273138092657497	0.273138092657497	0.273138092657497	0.273138092657497	0.273138092657497	0.273138092657497	0.273138092657497	0.273138092657497	0.273138092657497	0.273138092657497	0.273138092657497	0.273138092657497	0.273138092657497	0.273138092657497	0.273138092657497	0.273138092657497	0.273138092657497	0.273138092657497	0.273138092657497	0.273138092657497	0.273138092657497	0.142749109782278	0.273138092657497	0.273138092657497
0.273138092657497	0.273138092657497	0.273138092657497	0.273138092657497	0.0106497142068724	0.273138092657497	0.273138092657497	0.273138092657497	0.273138092657497	0.273138092657497	0.273138092657497	0.273138092657497	1	1	0.273138092657497	0.273138092657497	0.273138092657497	0.273138092657497	0.273138092657497	0.273138092657497	0.273138092657497	0.273138092657497	0.522626149993949	0.273138092657497	0.273138092657497	0.273138092657497	0.273138092657497	0.273138092657497	0.273138092657497	0.273138092657497	0.273138092657497	0.273138092657497	0.273138092657497	0.273138092657497	0.273138092657497	0.273138092657497	0.273138092657497	0.273138092657497	0.273138092657497	0.273138092657497	0.273138092657497	0.273138092657497	0.273138092657497	0.273138092657497	0.273138092657497	0.273138092657497	0.273138092657497	0.142749109782278	0.273138092657497	0.273138092657497
1	0.273138092657497	0.273138092657497	1	0.0389902195744871	0.273138092657497	0.273138092657497	0.273138092657497	1	1	0.273138092657497	0.273138092657497	0.273138092657497	0.273138092657497	0.273138092657497	1	1	1	0.273138092657497	0.273138092657497	0.273138092657497	0.273138092657497	0.142749109782278	1	1	1	1	1	1	1	1	1	1	1	1	1	1	1	1	1	1	1	1	1	1	1	1	0.142749109782278	1	0.273138092657497
0.142749109782278	0.522626149993949	0.142749109782278	0.142749109782278	0.00556581913447359	0.142749109782278	0.142749109782278	0.522626149993949	0.142749109782278	0.142749109782278	0.142749109782278	0.142749109782278	0.522626149993949	0.522626149993949	0.522626149993949	0.142749109782278	0.142749109782278	0.142749109782278	0.522626149993949	0.142749109782278	0.142749109782278	0.522626149993949	0.273138092657497	0.142749109782278	0.142749109782278	0.142749109782278	0.142749109782278	0.142749109782278	0.142749109782278	0.142749109782278	0.142749109782278	0.142749109782278	0.142749109782278	0.142749109782278	0.142749109782278	0.142749109782278	0.142749109782278	0.142749109782278	0.142749109782278	0.142749109782278	0.142749109782278	0.142749109782278	0.142749109782278	0.142749109782278	0.142749109782278	0.142749109782278	0.142749109782278	0.273138092657497	0.142749109782278	0.142749109782278
1	0.273138092657497	0.273138092657497	1	0.0389902195744871	0.273138092657497	0.273138092657497	0.273138092657497	1	1	0.273138092657497	0.273138092657497	0.273138092657497	0.273138092657497	0.273138092657497	1	1	1	0.273138092657497	0.273138092657497	0.273138092657497	0.273138092657497	0.142749109782278	1	1	1	1	1	1	1	1	1	1	1	1	1	1	1	1	1	1	1	1	1	1	1	1	0.142749109782278	1	0.273138092657497
0.273138092657497	1	0.273138092657497	0.273138092657497	0.0106497142068724	0.273138092657497	0.273138092657497	1	0.273138092657497	0.273138092657497	0.273138092657497	0.0746044176605755	0.273138092657497	0.273138092657497	1	0.273138092657497	0.273138092657497	0.273138092657497	1	0.273138092657497	0.273138092657497	1	0.142749109782278	0.273138092657497	0.273138092657497	0.273138092657497	0.273138092657497	0.273138092657497	0.273138092657497	0.273138092657497	0.273138092657497	0.273138092657497	0.273138092657497	0.273138092657497	0.273138092657497	0.273138092657497	0.273138092657497	0.273138092657497	0.273138092657497	0.273138092657497	0.273138092657497	0.273138092657497	0.273138092657497	0.273138092657497	0.273138092657497	0.273138092657497	0.273138092657497	0.142749109782278	0.273138092657497	0.273138092657497
1	0.273138092657497	0.273138092657497	1	0.0389902195744871	0.273138092657497	0.273138092657497	0.273138092657497	1	1	0.273138092657497	0.273138092657497	0.273138092657497	0.273138092657497	0.273138092657497	1	1	1	0.273138092657497	0.273138092657497	0.273138092657497	0.273138092657497	0.142749109782278	1	1	1	1	1	1	1	1	1	1	1	1	1	1	1	1	1	1	1	1	1	1	1	1	0.142749109782278	1	0.273138092657497
0.522626149993949	0.142749109782278	0.142749109782278	0.522626149993949	0.0203773083436329	0.142749109782278	0.142749109782278	0.142749109782278	0.522626149993949	0.522626149993949	0.142749109782278	0.522626149993949	0.522626149993949	0.522626149993949	0.142749109782278	0.522626149993949	0.522626149993949	0.522626149993949	0.142749109782278	0.142749109782278	0.142749109782278	0.142749109782278	0.273138092657497	0.522626149993949	0.522626149993949	0.522626149993949	0.522626149993949	0.522626149993949	0.522626149993949	0.522626149993949	0.522626149993949	0.522626149993949	0.522626149993949	0.522626149993949	0.522626149993949	0.522626149993949	0.522626149993949	0.522626149993949	0.522626149993949	0.522626149993949	0.522626149993949	0.522626149993949	0.522626149993949	0.522626149993949	0.522626149993949	0.522626149993949	0.522626149993949	0.273138092657497	0.522626149993949	0.142749109782278
0.273138092657497	1	0.273138092657497	0.273138092657497	0.0106497142068724	0.273138092657497	0.273138092657497	1	0.273138092657497	0.273138092657497	0.273138092657497	0.0746044176605755	0.273138092657497	0.273138092657497	1	0.273138092657497	0.273138092657497	0.273138092657497	1	0.273138092657497	0.273138092657497	1	0.142749109782278	0.273138092657497	0.273138092657497	0.273138092657497	0.273138092657497	0.273138092657497	0.273138092657497	0.273138092657497	0.273138092657497	0.273138092657497	0.273138092657497	0.273138092657497	0.273138092657497	0.273138092657497	0.273138092657497	0.273138092657497	0.273138092657497	0.273138092657497	0.273138092657497	0.273138092657497	0.273138092657497	0.273138092657497	0.273138092657497	0.273138092657497	0.273138092657497	0.142749109782278	0.273138092657497	0.273138092657497
0.273138092657497	0.273138092657497	0.0746044176605755	0.273138092657497	0.0106497142068724	0.0746044176605755	0.0746044176605755	0.273138092657497	0.273138092657497	0.273138092657497	0.0746044176605755	0.273138092657497	0.0746044176605755	0.0746044176605755	0.273138092657497	0.273138092657497	0.273138092657497	0.273138092657497	0.273138092657497	0.0746044176605755	0.0746044176605755	0.273138092657497	0.0389902195744871	0.273138092657497	0.273138092657497	0.273138092657497	0.273138092657497	0.273138092657497	0.273138092657497	0.273138092657497	0.273138092657497	0.273138092657497	0.273138092657497	0.273138092657497	0.273138092657497	0.273138092657497	0.273138092657497	0.273138092657497	0.273138092657497	0.273138092657497	0.273138092657497	0.273138092657497	0.273138092657497	0.273138092657497	0.273138092657497	0.273138092657497	0.273138092657497	0.522626149993949	0.273138092657497	0.0746044176605755
0.522626149993949	0.142749109782278	0.142749109782278	0.522626149993949	0.0203773083436329	0.522626149993949	0.142749109782278	0.142749109782278	0.522626149993949	0.522626149993949	0.142749109782278	0.142749109782278	0.142749109782278	0.142749109782278	0.142749109782278	0.522626149993949	0.522626149993949	0.522626149993949	0.142749109782278	0.142749109782278	0.142749109782278	0.142749109782278	0.0746044176605755	0.522626149993949	0.522626149993949	0.522626149993949	0.522626149993949	0.522626149993949	0.522626149993949	0.522626149993949	0.522626149993949	0.522626149993949	0.522626149993949	0.522626149993949	0.522626149993949	0.522626149993949	0.522626149993949	0.522626149993949	0.522626149993949	0.522626149993949	0.522626149993949	0.522626149993949	0.522626149993949	0.522626149993949	0.522626149993949	0.522626149993949	0.522626149993949	0.0746044176605755	0.522626149993949	0.142749109782278
0.273138092657497	0.273138092657497	0.273138092657497	0.273138092657497	0.0106497142068724	1	0.273138092657497	0.273138092657497	0.273138092657497	0.273138092657497	0.273138092657497	0.0746044176605755	0.273138092657497	0.273138092657497	0.273138092657497	0.273138092657497	0.273138092657497	0.273138092657497	0.273138092657497	0.273138092657497	0.273138092657497	0.273138092657497	0.142749109782278	0.273138092657497	0.273138092657497	0.273138092657497	0.273138092657497	0.273138092657497	0.273138092657497	0.273138092657497	0.273138092657497	0.273138092657497	0.273138092657497	0.273138092657497	0.273138092657497	0.273138092657497	0.273138092657497	0.273138092657497	0.273138092657497	0.273138092657497	0.273138092657497	0.273138092657497	0.273138092657497	0.273138092657497	0.273138092657497	0.273138092657497	0.273138092657497	0.0389902195744871	0.273138092657497	0.273138092657497
0.273138092657497	0.273138092657497	0.273138092657497	0.273138092657497	0.0389902195744871	0.273138092657497	1	0.273138092657497	0.273138092657497	0.273138092657497	0.273138092657497	0.0746044176605755	0.273138092657497	0.273138092657497	0.273138092657497	0.273138092657497	0.273138092657497	0.273138092657497	0.273138092657497	1	1	0.273138092657497	0.142749109782278	0.273138092657497	0.273138092657497	0.273138092657497	0.273138092657497	0.273138092657497	0.273138092657497	0.273138092657497	0.273138092657497	0.273138092657497	0.273138092657497	0.273138092657497	0.273138092657497	0.273138092657497	0.273138092657497	0.273138092657497	0.273138092657497	0.273138092657497	0.273138092657497	0.273138092657497	0.273138092657497	0.273138092657497	0.273138092657497	0.273138092657497	0.273138092657497	0.0389902195744871	0.273138092657497	0.273138092657497
0.00556581913447359	0.00152023722246672	0.00152023722246672	0.00556581913447359	0.000794515726655275	0.00556581913447359	0.00556581913447359	0.00152023722246672	0.00556581913447359	0.00556581913447359	0.00152023722246672	0.00556581913447359	0.00556581913447359	0.00556581913447359	0.00152023722246672	0.00556581913447359	0.00556581913447359	0.00556581913447359	0.00152023722246672	0.00556581913447359	0.00556581913447359	0.00152023722246672	0.00290884262581258	0.00556581913447359	0.00556581913447359	0.00556581913447359	0.00556581913447359	0.00556581913447359	0.00556581913447359	0.00556581913447359	0.00556581913447359	0.00556581913447359	0.00556581913447359	0.00556581913447359	0.00556581913447359	0.00556581913447359	0.00556581913447359	0.00556581913447359	0.00556581913447359	0.00556581913447359	0.00556581913447359	0.00556581913447359	0.00556581913447359	0.00556581913447359	0.00556581913447359	0.00556581913447359	0.00556581913447359	0.00290884262581258	0.00556581913447359	0.00152023722246672
0.273138092657497	0.273138092657497	0.273138092657497	0.273138092657497	0.0106497142068724	0.273138092657497	0.273138092657497	0.273138092657497	0.273138092657497	0.273138092657497	0.273138092657497	0.0746044176605755	0.273138092657497	0.273138092657497	0.273138092657497	0.273138092657497	0.273138092657497	0.273138092657497	0.273138092657497	0.273138092657497	0.273138092657497	0.273138092657497	0.142749109782278	0.273138092657497	0.273138092657497	0.273138092657497	0.273138092657497	0.273138092657497	0.273138092657497	0.273138092657497	0.273138092657497	0.273138092657497	0.273138092657497	0.273138092657497	0.273138092657497	0.273138092657497	0.273138092657497	0.273138092657497	0.273138092657497	0.273138092657497	0.273138092657497	0.273138092657497	0.273138092657497	0.273138092657497	0.273138092657497	0.273138092657497	0.273138092657497	0.0389902195744871	0.273138092657497	0.273138092657497
0.142749109782278	0.522626149993949	0.142749109782278	0.142749109782278	0.00556581913447359	0.142749109782278	0.142749109782278	0.522626149993949	0.142749109782278	0.142749109782278	0.522626149993949	0.0389902195744871	0.142749109782278	0.142749109782278	0.522626149993949	0.142749109782278	0.142749109782278	0.142749109782278	0.522626149993949	0.142749109782278	0.142749109782278	0.522626149993949	0.0746044176605755	0.142749109782278	0.142749109782278	0.142749109782278	0.142749109782278	0.142749109782278	0.142749109782278	0.142749109782278	0.142749109782278	0.142749109782278	0.142749109782278	0.142749109782278	0.142749109782278	0.142749109782278	0.142749109782278	0.142749109782278	0.142749109782278	0.142749109782278	0.142749109782278	0.142749109782278	0.142749109782278	0.142749109782278	0.142749109782278	0.142749109782278	0.142749109782278	0.0746044176605755	0.142749109782278	0.142749109782278
0.273138092657497	1	0.273138092657497	0.273138092657497	0.0106497142068724	0.273138092657497	0.273138092657497	1	0.273138092657497	0.273138092657497	0.273138092657497	0.0746044176605755	0.273138092657497	0.273138092657497	1	0.273138092657497	0.273138092657497	0.273138092657497	1	0.273138092657497	0.273138092657497	1	0.142749109782278	0.273138092657497	0.273138092657497	0.273138092657497	0.273138092657497	0.273138092657497	0.273138092657497	0.273138092657497	0.273138092657497	0.273138092657497	0.273138092657497	0.273138092657497	0.273138092657497	0.273138092657497	0.273138092657497	0.273138092657497	0.273138092657497	0.273138092657497	0.273138092657497	0.273138092657497	0.273138092657497	0.273138092657497	0.273138092657497	0.273138092657497	0.273138092657497	0.142749109782278	0.273138092657497	0.273138092657497
0.273138092657497	0.273138092657497	0.273138092657497	0.273138092657497	0.0389902195744871	0.273138092657497	0.273138092657497	0.273138092657497	0.273138092657497	0.273138092657497	0.273138092657497	0.0746044176605755	0.273138092657497	0.273138092657497	0.273138092657497	0.273138092657497	0.273138092657497	0.273138092657497	0.273138092657497	0.273138092657497	0.273138092657497	0.273138092657497	0.142749109782278	0.273138092657497	0.273138092657497	0.273138092657497	0.273138092657497	0.273138092657497	0.273138092657497	0.273138092657497	0.273138092657497	0.273138092657497	0.273138092657497	0.273138092657497	0.273138092657497	0.273138092657497	0.273138092657497	0.273138092657497	0.273138092657497	0.273138092657497	0.273138092657497	0.273138092657497	0.273138092657497	0.273138092657497	0.273138092657497	0.273138092657497	0.273138092657497	0.0389902195744871	0.273138092657497	0.273138092657497
0.273138092657497	0.273138092657497	0.273138092657497	0.273138092657497	0.0389902195744871	0.273138092657497	0.273138092657497	0.273138092657497	0.273138092657497	0.273138092657497	0.273138092657497	0.0746044176605755	0.273138092657497	0.273138092657497	0.273138092657497	0.273138092657497	0.273138092657497	0.273138092657497	0.273138092657497	0.273138092657497	0.273138092657497	0.273138092657497	0.142749109782278	0.273138092657497	0.273138092657497	0.273138092657497	0.273138092657497	0.273138092657497	0.273138092657497	0.273138092657497	0.273138092657497	0.273138092657497	0.273138092657497	0.273138092657497	0.273138092657497	0.273138092657497	0.273138092657497	0.273138092657497	0.273138092657497	0.273138092657497	0.273138092657497	0.273138092657497	0.273138092657497	0.273138092657497	0.273138092657497	0.273138092657497	0.273138092657497	0.0389902195744871	0.273138092657497	0.273138092657497
0.00152023722246672	0.00152023722246672	0.000415234695331491	0.00152023722246672	0.0106497142068724	0.000415234695331491	0.000415234695331491	0.00152023722246672	0.00152023722246672	0.00152023722246672	0.000415234695331491	0.00556581913447359	0.00152023722246672	0.00152023722246672	0.00152023722246672	0.00152023722246672	0.00152023722246672	0.00152023722246672	0.00152023722246672	0.000415234695331491	0.000415234695331491	0.00152023722246672	0.00290884262581258	0.00152023722246672	0.00152023722246672	0.00152023722246672	0.00152023722246672	0.00152023722246672	0.00152023722246672	0.00152023722246672	0.00152023722246672	0.00152023722246672	0.00152023722246672	0.00152023722246672	0.00152023722246672	0.00152023722246672	0.00152023722246672	0.00152023722246672	0.00152023722246672	0.00152023722246672	0.00152023722246672	0.00152023722246672	0.00152023722246672	0.00152023722246672	0.00152023722246672	0.00152023722246672	0.00152023722246672	0.0106497142068724	0.00152023722246672	0.000415234695331491
0.273138092657497	0.273138092657497	0.273138092657497	0.273138092657497	0.0106497142068724	0.273138092657497	0.273138092657497	0.273138092657497	0.273138092657497	0.273138092657497	0.273138092657497	0.0746044176605755	0.273138092657497	0.273138092657497	0.273138092657497	0.273138092657497	0.273138092657497	0.273138092657497	0.273138092657497	0.273138092657497	0.273138092657497	0.273138092657497	0.142749109782278	0.273138092657497	0.273138092657497	0.273138092657497	0.273138092657497	0.273138092657497	0.273138092657497	0.273138092657497	0.273138092657497	0.273138092657497	0.273138092657497	0.273138092657497	0.273138092657497	0.273138092657497	0.273138092657497	0.273138092657497	0.273138092657497	0.273138092657497	0.273138092657497	0.273138092657497	0.273138092657497	0.273138092657497	0.273138092657497	0.273138092657497	0.273138092657497	0.0389902195744871	0.273138092657497	0.273138092657497
1	0.273138092657497	0.273138092657497	1	0.0389902195744871	0.273138092657497	0.273138092657497	0.273138092657497	1	1	0.273138092657497	0.273138092657497	0.273138092657497	0.273138092657497	0.273138092657497	1	1	1	0.273138092657497	0.273138092657497	0.273138092657497	0.273138092657497	0.142749109782278	1	1	1	1	1	1	1	1	1	1	1	1	1	1	1	1	1	1	1	1	1	1	1	1	0.142749109782278	1	0.273138092657497
0.273138092657497	0.273138092657497	0.273138092657497	0.273138092657497	0.0106497142068724	0.273138092657497	0.273138092657497	0.273138092657497	0.273138092657497	0.273138092657497	0.273138092657497	0.0746044176605755	0.273138092657497	0.273138092657497	0.273138092657497	0.273138092657497	0.273138092657497	0.273138092657497	0.273138092657497	0.273138092657497	0.273138092657497	0.273138092657497	0.142749109782278	0.273138092657497	0.273138092657497	0.273138092657497	0.273138092657497	0.273138092657497	0.273138092657497	0.273138092657497	0.273138092657497	0.273138092657497	0.273138092657497	0.273138092657497	0.273138092657497	0.273138092657497	0.273138092657497	0.273138092657497	0.273138092657497	0.273138092657497	0.273138092657497	0.273138092657497	0.273138092657497	0.273138092657497	0.273138092657497	0.273138092657497	0.273138092657497	0.0389902195744871	0.273138092657497	0.273138092657497
0.522626149993949	0.142749109782278	0.142749109782278	0.522626149993949	0.0203773083436329	0.142749109782278	0.142749109782278	0.142749109782278	0.522626149993949	0.522626149993949	0.142749109782278	0.522626149993949	0.142749109782278	0.142749109782278	0.142749109782278	0.522626149993949	0.522626149993949	0.522626149993949	0.142749109782278	0.142749109782278	0.142749109782278	0.142749109782278	0.0746044176605755	0.522626149993949	0.522626149993949	0.522626149993949	0.522626149993949	0.522626149993949	0.522626149993949	0.522626149993949	0.522626149993949	0.522626149993949	0.522626149993949	0.522626149993949	0.522626149993949	0.522626149993949	0.522626149993949	0.522626149993949	0.522626149993949	0.522626149993949	0.522626149993949	0.522626149993949	0.522626149993949	0.522626149993949	0.522626149993949	0.522626149993949	0.522626149993949	0.273138092657497	0.522626149993949	0.142749109782278
0.522626149993949	0.142749109782278	0.142749109782278	0.522626149993949	0.0203773083436329	0.142749109782278	0.142749109782278	0.142749109782278	0.522626149993949	0.522626149993949	0.142749109782278	0.522626149993949	0.522626149993949	0.522626149993949	0.142749109782278	0.522626149993949	0.522626149993949	0.522626149993949	0.142749109782278	0.142749109782278	0.142749109782278	0.142749109782278	0.273138092657497	0.522626149993949	0.522626149993949	0.522626149993949	0.522626149993949	0.522626149993949	0.522626149993949	0.522626149993949	0.522626149993949	0.522626149993949	0.522626149993949	0.522626149993949	0.522626149993949	0.522626149993949	0.522626149993949	0.522626149993949	0.522626149993949	0.522626149993949	0.522626149993949	0.522626149993949	0.522626149993949	0.522626149993949	0.522626149993949	0.522626149993949	0.522626149993949	0.273138092657497	0.522626149993949	0.142749109782278
0.273138092657497	0.273138092657497	0.273138092657497	0.273138092657497	0.0106497142068724	0.273138092657497	0.273138092657497	0.273138092657497	0.273138092657497	0.273138092657497	0.273138092657497	0.273138092657497	1	1	0.273138092657497	0.273138092657497	0.273138092657497	0.273138092657497	0.273138092657497	0.273138092657497	0.273138092657497	0.273138092657497	0.522626149993949	0.273138092657497	0.273138092657497	0.273138092657497	0.273138092657497	0.273138092657497	0.273138092657497	0.273138092657497	0.273138092657497	0.273138092657497	0.273138092657497	0.273138092657497	0.273138092657497	0.273138092657497	0.273138092657497	0.273138092657497	0.273138092657497	0.273138092657497	0.273138092657497	0.273138092657497	0.273138092657497	0.273138092657497	0.273138092657497	0.273138092657497	0.273138092657497	0.142749109782278	0.273138092657497	0.273138092657497
0.273138092657497	0.273138092657497	0.273138092657497	0.273138092657497	0.0106497142068724	0.273138092657497	0.273138092657497	0.273138092657497	0.273138092657497	0.273138092657497	0.273138092657497	0.273138092657497	1	1	0.273138092657497	0.273138092657497	0.273138092657497	0.273138092657497	0.273138092657497	0.273138092657497	0.273138092657497	0.273138092657497	0.522626149993949	0.273138092657497	0.273138092657497	0.273138092657497	0.273138092657497	0.273138092657497	0.273138092657497	0.273138092657497	0.273138092657497	0.273138092657497	0.273138092657497	0.273138092657497	0.273138092657497	0.273138092657497	0.273138092657497	0.273138092657497	0.273138092657497	0.273138092657497	0.273138092657497	0.273138092657497	0.273138092657497	0.273138092657497	0.273138092657497	0.273138092657497	0.273138092657497	0.142749109782278	0.273138092657497	0.273138092657497
1	0.273138092657497	0.273138092657497	1	0.0389902195744871	0.273138092657497	0.273138092657497	0.273138092657497	1	1	0.273138092657497	0.273138092657497	0.273138092657497	0.273138092657497	0.273138092657497	1	1	1	0.273138092657497	0.273138092657497	0.273138092657497	0.273138092657497	0.142749109782278	1	1	1	1	1	1	1	1	1	1	1	1	1	1	1	1	1	1	1	1	1	1	1	1	0.142749109782278	1	0.273138092657497
1	0.273138092657497	0.273138092657497	1	0.0389902195744871	0.273138092657497	0.273138092657497	0.273138092657497	1	1	0.273138092657497	0.273138092657497	0.273138092657497	0.273138092657497	0.273138092657497	1	1	1	0.273138092657497	0.273138092657497	0.273138092657497	0.273138092657497	0.142749109782278	1	1	1	1	1	1	1	1	1	1	1	1	1	1	1	1	1	1	1	1	1	1	1	1	0.142749109782278	1	0.273138092657497
1	0.273138092657497	0.273138092657497	1	0.0389902195744871	0.273138092657497	0.273138092657497	0.273138092657497	1	1	0.273138092657497	0.273138092657497	0.273138092657497	0.273138092657497	0.273138092657497	1	1	1	0.273138092657497	0.273138092657497	0.273138092657497	0.273138092657497	0.142749109782278	1	1	1	1	1	1	1	1	1	1	1	1	1	1	1	1	1	1	1	1	1	1	1	1	0.142749109782278	1	0.273138092657497
0.522626149993949	0.142749109782278	0.142749109782278	0.522626149993949	0.0203773083436329	0.142749109782278	0.142749109782278	0.142749109782278	0.522626149993949	0.522626149993949	0.142749109782278	0.522626149993949	0.142749109782278	0.142749109782278	0.142749109782278	0.522626149993949	0.522626149993949	0.522626149993949	0.142749109782278	0.142749109782278	0.142749109782278	0.142749109782278	0.0746044176605755	0.522626149993949	0.522626149993949	0.522626149993949	0.522626149993949	0.522626149993949	0.522626149993949	0.522626149993949	0.522626149993949	0.522626149993949	0.522626149993949	0.522626149993949	0.522626149993949	0.522626149993949	0.522626149993949	0.522626149993949	0.522626149993949	0.522626149993949	0.522626149993949	0.522626149993949	0.522626149993949	0.522626149993949	0.522626149993949	0.522626149993949	0.522626149993949	0.273138092657497	0.522626149993949	0.142749109782278
0.142749109782278	0.522626149993949	0.142749109782278	0.142749109782278	0.00556581913447359	0.142749109782278	0.142749109782278	0.522626149993949	0.142749109782278	0.142749109782278	0.142749109782278	0.142749109782278	0.522626149993949	0.522626149993949	0.522626149993949	0.142749109782278	0.142749109782278	0.142749109782278	0.522626149993949	0.142749109782278	0.142749109782278	0.522626149993949	0.273138092657497	0.142749109782278	0.142749109782278	0.142749109782278	0.142749109782278	0.142749109782278	0.142749109782278	0.142749109782278	0.142749109782278	0.142749109782278	0.142749109782278	0.142749109782278	0.142749109782278	0.142749109782278	0.142749109782278	0.142749109782278	0.142749109782278	0.142749109782278	0.142749109782278	0.142749109782278	0.142749109782278	0.142749109782278	0.142749109782278	0.142749109782278	0.142749109782278	0.273138092657497	0.142749109782278	0.142749109782278
0.273138092657497	0.273138092657497	0.273138092657497	0.273138092657497	0.0106497142068724	0.273138092657497	0.273138092657497	0.273138092657497	0.273138092657497	0.273138092657497	0.273138092657497	0.273138092657497	1	1	0.273138092657497	0.273138092657497	0.273138092657497	0.273138092657497	0.273138092657497	0.273138092657497	0.273138092657497	0.273138092657497	0.522626149993949	0.273138092657497	0.273138092657497	0.273138092657497	0.273138092657497	0.273138092657497	0.273138092657497	0.273138092657497	0.273138092657497	0.273138092657497	0.273138092657497	0.273138092657497	0.273138092657497	0.273138092657497	0.273138092657497	0.273138092657497	0.273138092657497	0.273138092657497	0.273138092657497	0.273138092657497	0.273138092657497	0.273138092657497	0.273138092657497	0.273138092657497	0.273138092657497	0.142749109782278	0.273138092657497	0.273138092657497
0.273138092657497	1	0.273138092657497	0.273138092657497	0.0106497142068724	0.273138092657497	0.273138092657497	1	0.273138092657497	0.273138092657497	0.273138092657497	0.0746044176605755	0.273138092657497	0.273138092657497	1	0.273138092657497	0.273138092657497	0.273138092657497	1	0.273138092657497	0.273138092657497	1	0.142749109782278	0.273138092657497	0.273138092657497	0.273138092657497	0.273138092657497	0.273138092657497	0.273138092657497	0.273138092657497	0.273138092657497	0.273138092657497	0.273138092657497	0.273138092657497	0.273138092657497	0.273138092657497	0.273138092657497	0.273138092657497	0.273138092657497	0.273138092657497	0.273138092657497	0.273138092657497	0.273138092657497	0.273138092657497	0.273138092657497	0.273138092657497	0.273138092657497	0.142749109782278	0.273138092657497	0.273138092657497
1	0.273138092657497	0.273138092657497	1	0.0389902195744871	0.273138092657497	0.273138092657497	0.273138092657497	1	1	0.273138092657497	0.273138092657497	0.273138092657497	0.273138092657497	0.273138092657497	1	1	1	0.273138092657497	0.273138092657497	0.273138092657497	0.273138092657497	0.142749109782278	1	1	1	1	1	1	1	1	1	1	1	1	1	1	1	1	1	1	1	1	1	1	1	1	0.142749109782278	1	0.273138092657497
1	0.273138092657497	0.273138092657497	1	0.0389902195744871	0.273138092657497	0.273138092657497	0.273138092657497	1	1	0.273138092657497	0.273138092657497	0.273138092657497	0.273138092657497	0.273138092657497	1	1	1	0.273138092657497	0.273138092657497	0.273138092657497	0.273138092657497	0.142749109782278	1	1	1	1	1	1	1	1	1	1	1	1	1	1	1	1	1	1	1	1	1	1	1	1	0.142749109782278	1	0.273138092657497
0.273138092657497	0.273138092657497	0.273138092657497	0.273138092657497	0.0106497142068724	1	0.273138092657497	0.273138092657497	0.273138092657497	0.273138092657497	0.273138092657497	0.0746044176605755	0.273138092657497	0.273138092657497	0.273138092657497	0.273138092657497	0.273138092657497	0.273138092657497	0.273138092657497	0.273138092657497	0.273138092657497	0.273138092657497	0.142749109782278	0.273138092657497	0.273138092657497	0.273138092657497	0.273138092657497	0.273138092657497	0.273138092657497	0.273138092657497	0.273138092657497	0.273138092657497	0.273138092657497	0.273138092657497	0.273138092657497	0.273138092657497	0.273138092657497	0.273138092657497	0.273138092657497	0.273138092657497	0.273138092657497	0.273138092657497	0.273138092657497	0.273138092657497	0.273138092657497	0.273138092657497	0.273138092657497	0.0389902195744871	0.273138092657497	0.273138092657497
1	0.273138092657497	0.273138092657497	1	0.0389902195744871	0.273138092657497	0.273138092657497	0.273138092657497	1	1	0.273138092657497	0.273138092657497	0.273138092657497	0.273138092657497	0.273138092657497	1	1	1	0.273138092657497	0.273138092657497	0.273138092657497	0.273138092657497	0.142749109782278	1	1	1	1	1	1	1	1	1	1	1	1	1	1	1	1	1	1	1	1	1	1	1	1	0.142749109782278	1	0.273138092657497
1	0.273138092657497	0.273138092657497	1	0.0389902195744871	0.273138092657497	0.273138092657497	0.273138092657497	1	1	0.273138092657497	0.273138092657497	0.273138092657497	0.273138092657497	0.273138092657497	1	1	1	0.273138092657497	0.273138092657497	0.273138092657497	0.273138092657497	0.142749109782278	1	1	1	1	1	1	1	1	1	1	1	1	1	1	1	1	1	1	1	1	1	1	1	1	0.142749109782278	1	0.273138092657497
0.273138092657497	0.273138092657497	0.273138092657497	0.273138092657497	0.0389902195744871	0.273138092657497	0.273138092657497	0.273138092657497	0.273138092657497	0.273138092657497	0.273138092657497	0.0746044176605755	0.273138092657497	0.273138092657497	0.273138092657497	0.273138092657497	0.273138092657497	0.273138092657497	0.273138092657497	0.273138092657497	0.273138092657497	0.273138092657497	0.142749109782278	0.273138092657497	0.273138092657497	0.273138092657497	0.273138092657497	0.273138092657497	0.273138092657497	0.273138092657497	0.273138092657497	0.273138092657497	0.273138092657497	0.273138092657497	0.273138092657497	0.273138092657497	0.273138092657497	0.273138092657497	0.273138092657497	0.273138092657497	0.273138092657497	0.273138092657497	0.273138092657497	0.273138092657497	0.273138092657497	0.273138092657497	0.273138092657497	0.0389902195744871	0.273138092657497	0.273138092657497
0.522626149993949	0.142749109782278	0.142749109782278	0.522626149993949	0.0746044176605755	0.142749109782278	0.522626149993949	0.142749109782278	0.522626149993949	0.522626149993949	0.142749109782278	0.142749109782278	0.142749109782278	0.142749109782278	0.142749109782278	0.522626149993949	0.522626149993949	0.522626149993949	0.142749109782278	0.522626149993949	0.522626149993949	0.142749109782278	0.0746044176605755	0.522626149993949	0.522626149993949	0.522626149993949	0.522626149993949	0.522626149993949	0.522626149993949	0.522626149993949	0.522626149993949	0.522626149993949	0.522626149993949	0.522626149993949	0.522626149993949	0.522626149993949	0.522626149993949	0.522626149993949	0.522626149993949	0.522626149993949	0.522626149993949	0.522626149993949	0.522626149993949	0.522626149993949	0.522626149993949	0.522626149993949	0.522626149993949	0.0746044176605755	0.522626149993949	0.142749109782278
1	0.273138092657497	0.273138092657497	1	0.0389902195744871	0.273138092657497	0.273138092657497	0.273138092657497	1	1	0.273138092657497	0.273138092657497	0.273138092657497	0.273138092657497	0.273138092657497	1	1	1	0.273138092657497	0.273138092657497	0.273138092657497	0.273138092657497	0.142749109782278	1	1	1	1	1	1	1	1	1	1	1	1	1	1	1	1	1	1	1	1	1	1	1	1	0.142749109782278	1	0.273138092657497
0.273138092657497	0.273138092657497	0.273138092657497	0.273138092657497	0.0106497142068724	0.273138092657497	0.273138092657497	0.273138092657497	0.273138092657497	0.273138092657497	0.273138092657497	0.0746044176605755	0.273138092657497	0.273138092657497	0.273138092657497	0.273138092657497	0.273138092657497	0.273138092657497	0.273138092657497	0.273138092657497	0.273138092657497	0.273138092657497	0.142749109782278	0.273138092657497	0.273138092657497	0.273138092657497	0.273138092657497	0.273138092657497	0.273138092657497	0.273138092657497	0.273138092657497	0.273138092657497	0.273138092657497	0.273138092657497	0.273138092657497	0.273138092657497	0.273138092657497	0.273138092657497	0.273138092657497	0.273138092657497	0.273138092657497	0.273138092657497	0.273138092657497	0.273138092657497	0.273138092657497	0.273138092657497	0.273138092657497	0.0389902195744871	0.273138092657497	0.273138092657497
0.0746044176605755	0.0746044176605755	0.0746044176605755	0.0746044176605755	0.0389902195744871	0.0746044176605755	0.0746044176605755	0.0746044176605755	0.0746044176605755	0.0746044176605755	0.0746044176605755	0.0203773083436329	0.0746044176605755	0.0746044176605755	0.0746044176605755	0.0746044176605755	0.0746044176605755	0.0746044176605755	0.0746044176605755	0.0746044176605755	0.0746044176605755	0.0746044176605755	0.0389902195744871	0.0746044176605755	0.0746044176605755	0.0746044176605755	0.0746044176605755	0.0746044176605755	0.0746044176605755	0.0746044176605755	0.0746044176605755	0.0746044176605755	0.0746044176605755	0.0746044176605755	0.0746044176605755	0.0746044176605755	0.0746044176605755	0.0746044176605755	0.0746044176605755	0.0746044176605755	0.0746044176605755	0.0746044176605755	0.0746044176605755	0.0746044176605755	0.0746044176605755	0.0746044176605755	0.0746044176605755	0.0106497142068724	0.0746044176605755	0.0746044176605755
0.0389902195744871	0.0389902195744871	0.0389902195744871	0.0389902195744871	0.00152023722246672	0.0389902195744871	0.0389902195744871	0.0389902195744871	0.0389902195744871	0.0389902195744871	0.142749109782278	0.0106497142068724	0.0389902195744871	0.0389902195744871	0.0389902195744871	0.0389902195744871	0.0389902195744871	0.0389902195744871	0.0389902195744871	0.0389902195744871	0.0389902195744871	0.0389902195744871	0.0203773083436329	0.0389902195744871	0.0389902195744871	0.0389902195744871	0.0389902195744871	0.0389902195744871	0.0389902195744871	0.0389902195744871	0.0389902195744871	0.0389902195744871	0.0389902195744871	0.0389902195744871	0.0389902195744871	0.0389902195744871	0.0389902195744871	0.0389902195744871	0.0389902195744871	0.0389902195744871	0.0389902195744871	0.0389902195744871	0.0389902195744871	0.0389902195744871	0.0389902195744871	0.0389902195744871	0.0389902195744871	0.00556581913447359	0.0389902195744871	0.0389902195744871
0.273138092657497	0.273138092657497	0.273138092657497	0.273138092657497	0.0106497142068724	0.273138092657497	0.273138092657497	0.273138092657497	0.273138092657497	0.273138092657497	0.273138092657497	0.0746044176605755	0.273138092657497	0.273138092657497	0.273138092657497	0.273138092657497	0.273138092657497	0.273138092657497	0.273138092657497	0.273138092657497	0.273138092657497	0.273138092657497	0.142749109782278	0.273138092657497	0.273138092657497	0.273138092657497	0.273138092657497	0.273138092657497	0.273138092657497	0.273138092657497	0.273138092657497	0.273138092657497	0.273138092657497	0.273138092657497	0.273138092657497	0.273138092657497	0.273138092657497	0.273138092657497	0.273138092657497	0.273138092657497	0.273138092657497	0.273138092657497	0.273138092657497	0.273138092657497	0.273138092657497	0.273138092657497	0.273138092657497	0.0389902195744871	0.273138092657497	0.273138092657497
0.142749109782278	0.142749109782278	0.142749109782278	0.142749109782278	0.00556581913447359	0.142749109782278	0.142749109782278	0.142749109782278	0.142749109782278	0.142749109782278	0.142749109782278	0.0389902195744871	0.142749109782278	0.142749109782278	0.142749109782278	0.142749109782278	0.142749109782278	0.142749109782278	0.142749109782278	0.142749109782278	0.142749109782278	0.142749109782278	0.0746044176605755	0.142749109782278	0.142749109782278	0.142749109782278	0.142749109782278	0.142749109782278	0.142749109782278	0.142749109782278	0.142749109782278	0.142749109782278	0.142749109782278	0.142749109782278	0.142749109782278	0.142749109782278	0.142749109782278	0.142749109782278	0.142749109782278	0.142749109782278	0.142749109782278	0.142749109782278	0.142749109782278	0.142749109782278	0.142749109782278	0.142749109782278	0.142749109782278	0.0203773083436329	0.142749109782278	0.142749109782278
0.273138092657497	0.273138092657497	0.273138092657497	0.273138092657497	0.0389902195744871	0.273138092657497	1	0.273138092657497	0.273138092657497	0.273138092657497	0.273138092657497	0.0746044176605755	0.273138092657497	0.273138092657497	0.273138092657497	0.273138092657497	0.273138092657497	0.273138092657497	0.273138092657497	1	1	0.273138092657497	0.142749109782278	0.273138092657497	0.273138092657497	0.273138092657497	0.273138092657497	0.273138092657497	0.273138092657497	0.273138092657497	0.273138092657497	0.273138092657497	0.273138092657497	0.273138092657497	0.273138092657497	0.273138092657497	0.273138092657497	0.273138092657497	0.273138092657497	0.273138092657497	0.273138092657497	0.273138092657497	0.273138092657497	0.273138092657497	0.273138092657497	0.273138092657497	0.273138092657497	0.0389902195744871	0.273138092657497	0.273138092657497
0.142749109782278	0.522626149993949	0.142749109782278	0.142749109782278	0.00556581913447359	0.142749109782278	0.142749109782278	0.522626149993949	0.142749109782278	0.142749109782278	0.142749109782278	0.142749109782278	0.522626149993949	0.522626149993949	0.522626149993949	0.142749109782278	0.142749109782278	0.142749109782278	0.522626149993949	0.142749109782278	0.142749109782278	0.522626149993949	0.273138092657497	0.142749109782278	0.142749109782278	0.142749109782278	0.142749109782278	0.142749109782278	0.142749109782278	0.142749109782278	0.142749109782278	0.142749109782278	0.142749109782278	0.142749109782278	0.142749109782278	0.142749109782278	0.142749109782278	0.142749109782278	0.142749109782278	0.142749109782278	0.142749109782278	0.142749109782278	0.142749109782278	0.142749109782278	0.142749109782278	0.142749109782278	0.142749109782278	0.273138092657497	0.142749109782278	0.142749109782278
0.142749109782278	0.0389902195744871	0.0389902195744871	0.142749109782278	0.0203773083436329	0.142749109782278	0.0389902195744871	0.0389902195744871	0.142749109782278	0.142749109782278	0.0389902195744871	0.142749109782278	0.142749109782278	0.142749109782278	0.0389902195744871	0.142749109782278	0.142749109782278	0.142749109782278	0.0389902195744871	0.0389902195744871	0.0389902195744871	0.0389902195744871	0.0746044176605755	0.142749109782278	0.142749109782278	0.142749109782278	0.142749109782278	0.142749109782278	0.142749109782278	0.142749109782278	0.142749109782278	0.142749109782278	0.142749109782278	0.142749109782278	0.142749109782278	0.142749109782278	0.142749109782278	0.142749109782278	0.142749109782278	0.142749109782278	0.142749109782278	0.142749109782278	0.142749109782278	0.142749109782278	0.142749109782278	0.142749109782278	0.142749109782278	0.0746044176605755	0.142749109782278	0.0389902195744871
0.273138092657497	0.273138092657497	0.273138092657497	0.273138092657497	0.0106497142068724	0.273138092657497	0.273138092657497	0.273138092657497	0.273138092657497	0.273138092657497	0.273138092657497	0.273138092657497	1	1	0.273138092657497	0.273138092657497	0.273138092657497	0.273138092657497	0.273138092657497	0.273138092657497	0.273138092657497	0.273138092657497	0.522626149993949	0.273138092657497	0.273138092657497	0.273138092657497	0.273138092657497	0.273138092657497	0.273138092657497	0.273138092657497	0.273138092657497	0.273138092657497	0.273138092657497	0.273138092657497	0.273138092657497	0.273138092657497	0.273138092657497	0.273138092657497	0.273138092657497	0.273138092657497	0.273138092657497	0.273138092657497	0.273138092657497	0.273138092657497	0.273138092657497	0.273138092657497	0.273138092657497	0.142749109782278	0.273138092657497	0.273138092657497
0.273138092657497	0.273138092657497	0.273138092657497	0.273138092657497	0.0106497142068724	0.273138092657497	0.273138092657497	0.273138092657497	0.273138092657497	0.273138092657497	0.273138092657497	0.0746044176605755	0.273138092657497	0.273138092657497	0.273138092657497	0.273138092657497	0.273138092657497	0.273138092657497	0.273138092657497	0.273138092657497	0.273138092657497	0.273138092657497	0.142749109782278	0.273138092657497	0.273138092657497	0.273138092657497	0.273138092657497	0.273138092657497	0.273138092657497	0.273138092657497	0.273138092657497	0.273138092657497	0.273138092657497	0.273138092657497	0.273138092657497	0.273138092657497	0.273138092657497	0.273138092657497	0.273138092657497	0.273138092657497	0.273138092657497	0.273138092657497	0.273138092657497	0.273138092657497	0.273138092657497	0.273138092657497	0.273138092657497	0.0389902195744871	0.273138092657497	0.273138092657497
0.273138092657497	0.273138092657497	0.273138092657497	0.273138092657497	0.0106497142068724	0.273138092657497	0.273138092657497	0.273138092657497	0.273138092657497	0.273138092657497	0.273138092657497	0.273138092657497	1	1	0.273138092657497	0.273138092657497	0.273138092657497	0.273138092657497	0.273138092657497	0.273138092657497	0.273138092657497	0.273138092657497	0.522626149993949	0.273138092657497	0.273138092657497	0.273138092657497	0.273138092657497	0.273138092657497	0.273138092657497	0.273138092657497	0.273138092657497	0.273138092657497	0.273138092657497	0.273138092657497	0.273138092657497	0.273138092657497	0.273138092657497	0.273138092657497	0.273138092657497	0.273138092657497	0.273138092657497	0.273138092657497	0.273138092657497	0.273138092657497	0.273138092657497	0.273138092657497	0.273138092657497	0.142749109782278	0.273138092657497	0.273138092657497
0.273138092657497	0.273138092657497	0.273138092657497	0.273138092657497	0.0106497142068724	0.273138092657497	0.273138092657497	0.273138092657497	0.273138092657497	0.273138092657497	0.273138092657497	0.273138092657497	1	1	0.273138092657497	0.273138092657497	0.273138092657497	0.273138092657497	0.273138092657497	0.273138092657497	0.273138092657497	0.273138092657497	0.522626149993949	0.273138092657497	0.273138092657497	0.273138092657497	0.273138092657497	0.273138092657497	0.273138092657497	0.273138092657497	0.273138092657497	0.273138092657497	0.273138092657497	0.273138092657497	0.273138092657497	0.273138092657497	0.273138092657497	0.273138092657497	0.273138092657497	0.273138092657497	0.273138092657497	0.273138092657497	0.273138092657497	0.273138092657497	0.273138092657497	0.273138092657497	0.273138092657497	0.142749109782278	0.273138092657497	0.273138092657497
0.273138092657497	0.273138092657497	0.273138092657497	0.273138092657497	0.0106497142068724	0.273138092657497	0.273138092657497	0.273138092657497	0.273138092657497	0.273138092657497	0.273138092657497	0.273138092657497	1	1	0.273138092657497	0.273138092657497	0.273138092657497	0.273138092657497	0.273138092657497	0.273138092657497	0.273138092657497	0.273138092657497	0.522626149993949	0.273138092657497	0.273138092657497	0.273138092657497	0.273138092657497	0.273138092657497	0.273138092657497	0.273138092657497	0.273138092657497	0.273138092657497	0.273138092657497	0.273138092657497	0.273138092657497	0.273138092657497	0.273138092657497	0.273138092657497	0.273138092657497	0.273138092657497	0.273138092657497	0.273138092657497	0.273138092657497	0.273138092657497	0.273138092657497	0.273138092657497	0.273138092657497	0.142749109782278	0.273138092657497	0.273138092657497
0.522626149993949	0.142749109782278	0.142749109782278	0.522626149993949	0.0203773083436329	0.142749109782278	0.142749109782278	0.142749109782278	0.522626149993949	0.522626149993949	0.142749109782278	0.522626149993949	0.522626149993949	0.522626149993949	0.142749109782278	0.522626149993949	0.522626149993949	0.522626149993949	0.142749109782278	0.142749109782278	0.142749109782278	0.142749109782278	0.273138092657497	0.522626149993949	0.522626149993949	0.522626149993949	0.522626149993949	0.522626149993949	0.522626149993949	0.522626149993949	0.522626149993949	0.522626149993949	0.522626149993949	0.522626149993949	0.522626149993949	0.522626149993949	0.522626149993949	0.522626149993949	0.522626149993949	0.522626149993949	0.522626149993949	0.522626149993949	0.522626149993949	0.522626149993949	0.522626149993949	0.522626149993949	0.522626149993949	0.273138092657497	0.522626149993949	0.142749109782278
1	0.273138092657497	0.273138092657497	1	0.0389902195744871	0.273138092657497	0.273138092657497	0.273138092657497	1	1	0.273138092657497	0.273138092657497	0.273138092657497	0.273138092657497	0.273138092657497	1	1	1	0.273138092657497	0.273138092657497	0.273138092657497	0.273138092657497	0.142749109782278	1	1	1	1	1	1	1	1	1	1	1	1	1	1	1	1	1	1	1	1	1	1	1	1	0.142749109782278	1	0.273138092657497
1	0.273138092657497	0.273138092657497	1	0.0389902195744871	0.273138092657497	0.273138092657497	0.273138092657497	1	1	0.273138092657497	0.273138092657497	0.273138092657497	0.273138092657497	0.273138092657497	1	1	1	0.273138092657497	0.273138092657497	0.273138092657497	0.273138092657497	0.142749109782278	1	1	1	1	1	1	1	1	1	1	1	1	1	1	1	1	1	1	1	1	1	1	1	1	0.142749109782278	1	0.273138092657497
1	0.273138092657497	0.273138092657497	1	0.0389902195744871	0.273138092657497	0.273138092657497	0.273138092657497	1	1	0.273138092657497	0.273138092657497	0.273138092657497	0.273138092657497	0.273138092657497	1	1	1	0.273138092657497	0.273138092657497	0.273138092657497	0.273138092657497	0.142749109782278	1	1	1	1	1	1	1	1	1	1	1	1	1	1	1	1	1	1	1	1	1	1	1	1	0.142749109782278	1	0.273138092657497
1	0.273138092657497	0.273138092657497	1	0.0389902195744871	0.273138092657497	0.273138092657497	0.273138092657497	1	1	0.273138092657497	0.273138092657497	0.273138092657497	0.273138092657497	0.273138092657497	1	1	1	0.273138092657497	0.273138092657497	0.273138092657497	0.273138092657497	0.142749109782278	1	1	1	1	1	1	1	1	1	1	1	1	1	1	1	1	1	1	1	1	1	1	1	1	0.142749109782278	1	0.273138092657497
1	0.273138092657497	0.273138092657497	1	0.0389902195744871	0.273138092657497	0.273138092657497	0.273138092657497	1	1	0.273138092657497	0.273138092657497	0.273138092657497	0.273138092657497	0.273138092657497	1	1	1	0.273138092657497	0.273138092657497	0.273138092657497	0.273138092657497	0.142749109782278	1	1	1	1	1	1	1	1	1	1	1	1	1	1	1	1	1	1	1	1	1	1	1	1	0.142749109782278	1	0.273138092657497
1	0.273138092657497	0.273138092657497	1	0.0389902195744871	0.273138092657497	0.273138092657497	0.273138092657497	1	1	0.273138092657497	0.273138092657497	0.273138092657497	0.273138092657497	0.273138092657497	1	1	1	0.273138092657497	0.273138092657497	0.273138092657497	0.273138092657497	0.142749109782278	1	1	1	1	1	1	1	1	1	1	1	1	1	1	1	1	1	1	1	1	1	1	1	1	0.142749109782278	1	0.273138092657497
0.273138092657497	1	0.273138092657497	0.273138092657497	0.0106497142068724	0.273138092657497	0.273138092657497	1	0.273138092657497	0.273138092657497	0.273138092657497	0.0746044176605755	0.273138092657497	0.273138092657497	1	0.273138092657497	0.273138092657497	0.273138092657497	1	0.273138092657497	0.273138092657497	1	0.142749109782278	0.273138092657497	0.273138092657497	0.273138092657497	0.273138092657497	0.273138092657497	0.273138092657497	0.273138092657497	0.273138092657497	0.273138092657497	0.273138092657497	0.273138092657497	0.273138092657497	0.273138092657497	0.273138092657497	0.273138092657497	0.273138092657497	0.273138092657497	0.273138092657497	0.273138092657497	0.273138092657497	0.273138092657497	0.273138092657497	0.273138092657497	0.273138092657497	0.142749109782278	0.273138092657497	0.273138092657497
0.142749109782278	0.142749109782278	0.142749109782278	0.142749109782278	0.00556581913447359	0.522626149993949	0.142749109782278	0.142749109782278	0.142749109782278	0.142749109782278	0.142749109782278	0.142749109782278	0.522626149993949	0.522626149993949	0.142749109782278	0.142749109782278	0.142749109782278	0.142749109782278	0.142749109782278	0.142749109782278	0.142749109782278	0.142749109782278	0.273138092657497	0.142749109782278	0.142749109782278	0.142749109782278	0.142749109782278	0.142749109782278	0.142749109782278	0.142749109782278	0.142749109782278	0.142749109782278	0.142749109782278	0.142749109782278	0.142749109782278	0.142749109782278	0.142749109782278	0.142749109782278	0.142749109782278	0.142749109782278	0.142749109782278	0.142749109782278	0.142749109782278	0.142749109782278	0.142749109782278	0.142749109782278	0.142749109782278	0.0746044176605755	0.142749109782278	0.142749109782278
1	0.273138092657497	0.273138092657497	1	0.0389902195744871	0.273138092657497	0.273138092657497	0.273138092657497	1	1	0.273138092657497	0.273138092657497	0.273138092657497	0.273138092657497	0.273138092657497	1	1	1	0.273138092657497	0.273138092657497	0.273138092657497	0.273138092657497	0.142749109782278	1	1	1	1	1	1	1	1	1	1	1	1	1	1	1	1	1	1	1	1	1	1	1	1	0.142749109782278	1	0.273138092657497
1	0.273138092657497	0.273138092657497	1	0.0389902195744871	0.273138092657497	0.273138092657497	0.273138092657497	1	1	0.273138092657497	0.273138092657497	0.273138092657497	0.273138092657497	0.273138092657497	1	1	1	0.273138092657497	0.273138092657497	0.273138092657497	0.273138092657497	0.142749109782278	1	1	1	1	1	1	1	1	1	1	1	1	1	1	1	1	1	1	1	1	1	1	1	1	0.142749109782278	1	0.273138092657497
0.273138092657497	1	0.273138092657497	0.273138092657497	0.0106497142068724	0.273138092657497	0.273138092657497	1	0.273138092657497	0.273138092657497	0.273138092657497	0.0746044176605755	0.273138092657497	0.273138092657497	1	0.273138092657497	0.273138092657497	0.273138092657497	1	0.273138092657497	0.273138092657497	1	0.142749109782278	0.273138092657497	0.273138092657497	0.273138092657497	0.273138092657497	0.273138092657497	0.273138092657497	0.273138092657497	0.273138092657497	0.273138092657497	0.273138092657497	0.273138092657497	0.273138092657497	0.273138092657497	0.273138092657497	0.273138092657497	0.273138092657497	0.273138092657497	0.273138092657497	0.273138092657497	0.273138092657497	0.273138092657497	0.273138092657497	0.273138092657497	0.273138092657497	0.142749109782278	0.273138092657497	0.273138092657497
0.273138092657497	0.273138092657497	0.273138092657497	0.273138092657497	0.0106497142068724	1	0.273138092657497	0.273138092657497	0.273138092657497	0.273138092657497	0.273138092657497	0.0746044176605755	0.273138092657497	0.273138092657497	0.273138092657497	0.273138092657497	0.273138092657497	0.273138092657497	0.273138092657497	0.273138092657497	0.273138092657497	0.273138092657497	0.142749109782278	0.273138092657497	0.273138092657497	0.273138092657497	0.273138092657497	0.273138092657497	0.273138092657497	0.273138092657497	0.273138092657497	0.273138092657497	0.273138092657497	0.273138092657497	0.273138092657497	0.273138092657497	0.273138092657497	0.273138092657497	0.273138092657497	0.273138092657497	0.273138092657497	0.273138092657497	0.273138092657497	0.273138092657497	0.273138092657497	0.273138092657497	0.273138092657497	0.0389902195744871	0.273138092657497	0.273138092657497
0.273138092657497	0.273138092657497	0.273138092657497	0.273138092657497	0.0106497142068724	0.273138092657497	0.273138092657497	0.273138092657497	0.273138092657497	0.273138092657497	0.273138092657497	0.0746044176605755	0.273138092657497	0.273138092657497	0.273138092657497	0.273138092657497	0.273138092657497	0.273138092657497	0.273138092657497	0.273138092657497	0.273138092657497	0.273138092657497	0.142749109782278	0.273138092657497	0.273138092657497	0.273138092657497	0.273138092657497	0.273138092657497	0.273138092657497	0.273138092657497	0.273138092657497	0.273138092657497	0.273138092657497	0.273138092657497	0.273138092657497	0.273138092657497	0.273138092657497	0.273138092657497	0.273138092657497	0.273138092657497	0.273138092657497	0.273138092657497	0.273138092657497	0.273138092657497	0.273138092657497	0.273138092657497	0.273138092657497	0.0389902195744871	0.273138092657497	0.273138092657497
1	0.273138092657497	0.273138092657497	1	0.0389902195744871	0.273138092657497	0.273138092657497	0.273138092657497	1	1	0.273138092657497	0.273138092657497	0.273138092657497	0.273138092657497	0.273138092657497	1	1	1	0.273138092657497	0.273138092657497	0.273138092657497	0.273138092657497	0.142749109782278	1	1	1	1	1	1	1	1	1	1	1	1	1	1	1	1	1	1	1	1	1	1	1	1	0.142749109782278	1	0.273138092657497
0.0746044176605755	0.0746044176605755	0.0203773083436329	0.0746044176605755	0.0106497142068724	0.0203773083436329	0.0203773083436329	0.0746044176605755	0.0746044176605755	0.0746044176605755	0.0203773083436329	0.0746044176605755	0.0746044176605755	0.0746044176605755	0.0746044176605755	0.0746044176605755	0.0746044176605755	0.0746044176605755	0.0746044176605755	0.0203773083436329	0.0203773083436329	0.0746044176605755	0.0389902195744871	0.0746044176605755	0.0746044176605755	0.0746044176605755	0.0746044176605755	0.0746044176605755	0.0746044176605755	0.0746044176605755	0.0746044176605755	0.0746044176605755	0.0746044176605755	0.0746044176605755	0.0746044176605755	0.0746044176605755	0.0746044176605755	0.0746044176605755	0.0746044176605755	0.0746044176605755	0.0746044176605755	0.0746044176605755	0.0746044176605755	0.0746044176605755	0.0746044176605755	0.0746044176605755	0.0746044176605755	0.142749109782278	0.0746044176605755	0.0203773083436329
0.273138092657497	0.273138092657497	0.273138092657497	0.273138092657497	0.0106497142068724	0.273138092657497	0.273138092657497	0.273138092657497	0.273138092657497	0.273138092657497	0.273138092657497	0.273138092657497	1	1	0.273138092657497	0.273138092657497	0.273138092657497	0.273138092657497	0.273138092657497	0.273138092657497	0.273138092657497	0.273138092657497	0.522626149993949	0.273138092657497	0.273138092657497	0.273138092657497	0.273138092657497	0.273138092657497	0.273138092657497	0.273138092657497	0.273138092657497	0.273138092657497	0.273138092657497	0.273138092657497	0.273138092657497	0.273138092657497	0.273138092657497	0.273138092657497	0.273138092657497	0.273138092657497	0.273138092657497	0.273138092657497	0.273138092657497	0.273138092657497	0.273138092657497	0.273138092657497	0.273138092657497	0.142749109782278	0.273138092657497	0.273138092657497
0.273138092657497	0.273138092657497	0.273138092657497	0.273138092657497	0.0106497142068724	0.273138092657497	0.273138092657497	0.273138092657497	0.273138092657497	0.273138092657497	0.273138092657497	0.273138092657497	1	1	0.273138092657497	0.273138092657497	0.273138092657497	0.273138092657497	0.273138092657497	0.273138092657497	0.273138092657497	0.273138092657497	0.522626149993949	0.273138092657497	0.273138092657497	0.273138092657497	0.273138092657497	0.273138092657497	0.273138092657497	0.273138092657497	0.273138092657497	0.273138092657497	0.273138092657497	0.273138092657497	0.273138092657497	0.273138092657497	0.273138092657497	0.273138092657497	0.273138092657497	0.273138092657497	0.273138092657497	0.273138092657497	0.273138092657497	0.273138092657497	0.273138092657497	0.273138092657497	0.273138092657497	0.142749109782278	0.273138092657497	0.273138092657497
0.273138092657497	0.273138092657497	0.273138092657497	0.273138092657497	0.0106497142068724	0.273138092657497	0.273138092657497	0.273138092657497	0.273138092657497	0.273138092657497	0.273138092657497	0.273138092657497	1	1	0.273138092657497	0.273138092657497	0.273138092657497	0.273138092657497	0.273138092657497	0.273138092657497	0.273138092657497	0.273138092657497	0.522626149993949	0.273138092657497	0.273138092657497	0.273138092657497	0.273138092657497	0.273138092657497	0.273138092657497	0.273138092657497	0.273138092657497	0.273138092657497	0.273138092657497	0.273138092657497	0.273138092657497	0.273138092657497	0.273138092657497	0.273138092657497	0.273138092657497	0.273138092657497	0.273138092657497	0.273138092657497	0.273138092657497	0.273138092657497	0.273138092657497	0.273138092657497	0.273138092657497	0.142749109782278	0.273138092657497	0.273138092657497
0.142749109782278	0.142749109782278	0.142749109782278	0.142749109782278	0.00556581913447359	0.142749109782278	0.142749109782278	0.142749109782278	0.142749109782278	0.142749109782278	0.142749109782278	0.142749109782278	0.522626149993949	0.522626149993949	0.142749109782278	0.142749109782278	0.142749109782278	0.142749109782278	0.142749109782278	0.142749109782278	0.142749109782278	0.142749109782278	0.273138092657497	0.142749109782278	0.142749109782278	0.142749109782278	0.142749109782278	0.142749109782278	0.142749109782278	0.142749109782278	0.142749109782278	0.142749109782278	0.142749109782278	0.142749109782278	0.142749109782278	0.142749109782278	0.142749109782278	0.142749109782278	0.142749109782278	0.142749109782278	0.142749109782278	0.142749109782278	0.142749109782278	0.142749109782278	0.142749109782278	0.142749109782278	0.142749109782278	0.0746044176605755	0.142749109782278	0.522626149993949
1	0.273138092657497	0.273138092657497	1	0.0389902195744871	0.273138092657497	0.273138092657497	0.273138092657497	1	1	0.273138092657497	0.273138092657497	0.273138092657497	0.273138092657497	0.273138092657497	1	1	1	0.273138092657497	0.273138092657497	0.273138092657497	0.273138092657497	0.142749109782278	1	1	1	1	1	1	1	1	1	1	1	1	1	1	1	1	1	1	1	1	1	1	1	1	0.142749109782278	1	0.273138092657497
1	0.273138092657497	0.273138092657497	1	0.0389902195744871	0.273138092657497	0.273138092657497	0.273138092657497	1	1	0.273138092657497	0.273138092657497	0.273138092657497	0.273138092657497	0.273138092657497	1	1	1	0.273138092657497	0.273138092657497	0.273138092657497	0.273138092657497	0.142749109782278	1	1	1	1	1	1	1	1	1	1	1	1	1	1	1	1	1	1	1	1	1	1	1	1	0.142749109782278	1	0.273138092657497
0.273138092657497	0.273138092657497	0.273138092657497	0.273138092657497	0.0106497142068724	0.273138092657497	0.273138092657497	0.273138092657497	0.273138092657497	0.273138092657497	0.273138092657497	0.273138092657497	0.273138092657497	0.273138092657497	0.273138092657497	0.273138092657497	0.273138092657497	0.273138092657497	0.273138092657497	0.273138092657497	0.273138092657497	0.273138092657497	0.142749109782278	0.273138092657497	0.273138092657497	0.273138092657497	0.273138092657497	0.273138092657497	0.273138092657497	0.273138092657497	0.273138092657497	0.273138092657497	0.273138092657497	0.273138092657497	0.273138092657497	0.273138092657497	0.273138092657497	0.273138092657497	0.273138092657497	0.273138092657497	0.273138092657497	0.273138092657497	0.273138092657497	0.273138092657497	0.273138092657497	0.273138092657497	0.273138092657497	0.142749109782278	0.273138092657497	0.273138092657497
1	0.273138092657497	0.273138092657497	1	0.0389902195744871	0.273138092657497	0.273138092657497	0.273138092657497	1	1	0.273138092657497	0.273138092657497	0.273138092657497	0.273138092657497	0.273138092657497	1	1	1	0.273138092657497	0.273138092657497	0.273138092657497	0.273138092657497	0.142749109782278	1	1	1	1	1	1	1	1	1	1	1	1	1	1	1	1	1	1	1	1	1	1	1	1	0.142749109782278	1	0.273138092657497
0.273138092657497	0.273138092657497	0.273138092657497	0.273138092657497	0.0106497142068724	0.273138092657497	0.273138092657497	0.273138092657497	0.273138092657497	0.273138092657497	0.273138092657497	0.0746044176605755	0.273138092657497	0.273138092657497	0.273138092657497	0.273138092657497	0.273138092657497	0.273138092657497	0.273138092657497	0.273138092657497	0.273138092657497	0.273138092657497	0.142749109782278	0.273138092657497	0.273138092657497	0.273138092657497	0.273138092657497	0.273138092657497	0.273138092657497	0.273138092657497	0.273138092657497	0.273138092657497	0.273138092657497	0.273138092657497	0.273138092657497	0.273138092657497	0.273138092657497	0.273138092657497	0.273138092657497	0.273138092657497	0.273138092657497	0.273138092657497	0.273138092657497	0.273138092657497	0.273138092657497	0.273138092657497	0.273138092657497	0.0389902195744871	0.273138092657497	0.273138092657497
1	0.273138092657497	0.273138092657497	1	0.0389902195744871	0.273138092657497	0.273138092657497	0.273138092657497	1	1	0.273138092657497	0.273138092657497	0.273138092657497	0.273138092657497	0.273138092657497	1	1	1	0.273138092657497	0.273138092657497	0.273138092657497	0.273138092657497	0.142749109782278	1	1	1	1	1	1	1	1	1	1	1	1	1	1	1	1	1	1	1	1	1	1	1	1	0.142749109782278	1	0.273138092657497
[truncated: 242 more columns]
