# Supplementary material for: Optimizing transformer-based prediction of human microbe–disease associations through integrated loss strategies
Source: PeerJ Comput Sci. 2025 Aug 15;11:e3098. doi: 10.7717/peerj-cs.3098 (PMC12453706; doi:10.7717/peerj-cs.3098)
Supplement: Supplemental Information 1 [file peerj-cs-11-3098-s001.zip › 2 zr_main__Disbiome_Hyper_2025_4_6.py]

from datetime import datetime
import torch
import torch.nn as nn
import numpy as np
import pandas as pd
from torch import optim

from load_data_Disbiome import load_data1
from model_Hyper import HGNN_ATT_CL
from construct_graph_sklearn import construct_kmeans_graph,construct_knn_graph
from plot_result_zr1 import plot_loss,plot_auc_curves,plot_acc
import warnings
warnings.filterwarnings('ignore')

import time
start = time.time()

device = torch.device("cuda" if torch.cuda.is_available() else "cpu")


def calculate_accuracy(true_values, predicted_values, threshold=0.5):
    predicted_labels = (predicted_values >= threshold).float()
    correct_predictions = (predicted_labels == true_values).sum().item()
    accuracy = correct_predictions / true_values.numel()
    return accuracy

class HuberLoss(nn.Module):
    def __init__(self, delta=1.0):
        super(HuberLoss, self).__init__()
        self.delta = delta
    
    def forward(self, input, target):
        error = input - target
        abs_error = error.abs()
        quadratic = torch.min(abs_error, torch.tensor(self.delta))
        linear = abs_error - quadratic
        loss = 0.5 * quadratic ** 2 + self.delta * linear
        return loss.mean()


def train(model, train_data, optim, epochs,k_neigs,clusters):
    model.train()   

    my_loss1 =HuberLoss(delta=1.0)

    dis_sim_integrate_tensor = train_data[0].to(device)
    mi_sim_integrate_tensor = train_data[1].to(device)

    concat_miRNA = np.hstack([train_data[4].numpy(), mi_sim_integrate_tensor.detach().cpu().numpy()])
    concat_mi_tensor = torch.FloatTensor(concat_miRNA)
    concat_mi_tensor = concat_mi_tensor.to(device)
   

    G_mi_Kn = construct_knn_graph(concat_mi_tensor, k_neigs)
    G_mi_Km = construct_kmeans_graph(concat_mi_tensor, clusters)

    
    G_mi_Kn = G_mi_Kn.to(device)
    G_mi_Km = G_mi_Km.to(device)

    concat_dis = np.hstack([train_data[4].numpy().T, dis_sim_integrate_tensor.detach().cpu().numpy()])
    concat_dis_tensor = torch.FloatTensor(concat_dis)
    concat_dis_tensor = concat_dis_tensor.to(device)

    G_dis_Kn = construct_knn_graph(concat_dis_tensor, k_neigs)
    G_dis_Km = construct_kmeans_graph(concat_dis_tensor, clusters)
    
    G_dis_Kn = G_dis_Kn.to(device)
    G_dis_Km = G_dis_Km.to(device)
    
    loss_lists=[]
    accuracy_lists=[]
   
    for epoch in range(1, epochs+1):
        score, mi_cl_loss, dis_cl_loss = model(concat_mi_tensor, concat_dis_tensor,G_mi_Kn, G_mi_Km, G_dis_Kn, G_dis_Km)

        recover_loss = my_loss1(score, train_data[4].to(device))
        tol_loss = recover_loss + mi_cl_loss + dis_cl_loss
        
        optim.zero_grad()  
        tol_loss.backward()    
        optim.step()   
        loss_lists.append(tol_loss.item())
        

        with torch.no_grad():
            true_values = train_data[4].to(device)
            accuracy = calculate_accuracy(true_values, score)
            accuracy_lists.append(accuracy)
    
    true_value_one, true_value_zero, pre_value_one, pre_value_zero = test(model, train_data, concat_mi_tensor, concat_dis_tensor, G_mi_Kn, G_mi_Km, G_dis_Kn, G_dis_Km)
    
    return true_value_one, true_value_zero, pre_value_one, pre_value_zero,loss_lists,accuracy_lists


def test(model, data, concat_mi_tensor, concat_dis_tensor, G_mi_Kn, G_mi_Km, G_dis_Kn, G_dis_Km):
    model.eval()   

    score,_,_ = model(concat_mi_tensor, concat_dis_tensor,G_mi_Kn, G_mi_Km, G_dis_Kn, G_dis_Km)
    
    test_one_index = data[3][0].t().tolist()   
    test_zero_index = data[3][1].t().tolist()     
    true_one = data[5][test_one_index]      
    true_zero = data[5][test_zero_index]   
    pre_one = score[test_one_index]   
    pre_zero = score[test_zero_index]  
    return true_one, true_zero, pre_one, pre_zero  


def get_metrics(real_score, predict_score):
    sorted_predict_score = np.array(sorted(list(set(np.array(predict_score).flatten()))))  
    sorted_predict_score_num = len(sorted_predict_score)  
   
    thresholds = sorted_predict_score[(np.array([sorted_predict_score_num]) * np.arange(1, 1000) / np.array([1000])).astype(int)]
    thresholds = np.mat(thresholds)  
    thresholds_num = thresholds.shape[1]  

    predict_score_matrix = np.tile(predict_score, (thresholds_num, 1))
    negative_index = np.where(predict_score_matrix < thresholds.T)  
    positive_index = np.where(predict_score_matrix >= thresholds.T)  
    predict_score_matrix[negative_index] = 0  
    predict_score_matrix[positive_index] = 1  
    TP = predict_score_matrix * real_score.T     
    FP = predict_score_matrix.sum(axis=1) - TP 
    FN = real_score.sum() - TP   
    TN = len(real_score.T) - TP - FP - FN  
    fpr = FP / (FP + TN)
    tpr = TP / (TP + FN)
    ROC_dot_matrix = np.mat(sorted(np.column_stack((fpr, tpr)).tolist())).T  
    ROC_dot_matrix.T[0] = [0, 0]
    ROC_dot_matrix = np.c_[ROC_dot_matrix, [1, 1]]
    x_ROC = ROC_dot_matrix[0].T
    y_ROC = ROC_dot_matrix[1].T
    auc = 0.5 * (x_ROC[1:] - x_ROC[:-1]).T * (y_ROC[:-1] + y_ROC[1:])
    recall_list = tpr
    precision_list = TP / (TP + FP)

    PR_dot_matrix = np.mat(sorted(np.column_stack((recall_list, -precision_list)).tolist())).T
    PR_dot_matrix[1, :] = -PR_dot_matrix[1, :]
    PR_dot_matrix.T[0] = [0, 1]
    PR_dot_matrix = np.c_[PR_dot_matrix, [1, 0]]

    f1_score_list = 2 * TP / (len(real_score.T) + TP - TN)
    accuracy_list = (TP + TN) / len(real_score.T)
    specificity_list = TN / (TN + FP)
    max_index = np.argmax(f1_score_list)
    f1_score = f1_score_list[max_index, 0]
    accuracy = accuracy_list[max_index, 0]
    specificity = specificity_list[max_index, 0]
    precision = precision_list[max_index, 0]
    result=[auc[0, 0], accuracy, f1_score, specificity, precision]

    return result,fpr,tpr

def cross_validation_5cv(param1):
    
    all_fpr = []
    all_tpr = []
    all_auc = []
    
    metrics_folds=np.zeros((1, 5))
    loss_lists_2d=[]
    accuracy_lists_2d=[]
    
    k_folds=5
    mi_num=param1['mi_num']
    dis_num=param1['dis_num']
    hidden_list=param1['hidden_list']
    num_proj_hidden=param1['num_proj_hidden']
    nmodal=param1['nmodal']
    n_head=param1['n_head']
    n_hidden=param1['n_hidden']
    dropout=param1['dropout']
    nlayer=param1['nlayer']
    
    for i in range(k_folds):
        model = HGNN_ATT_CL(
            mi_num, 
            dis_num, 
            hidden_list, 
            num_proj_hidden, 
            nmodal,
            n_head,
            n_hidden,
            dropout,
            nlayer
            )
        model.to(device)
        
        lr=param1['lr']
        weight_decay=param1['weight_decay']
        epochs=param1['epochs']
        k_neigs=param1['k_neigs']
        clusters=param1['clusters']
        
        
        optimizer = optim.Adam(model.parameters(), lr=lr,weight_decay=weight_decay)
        true_score_one, true_score_zero, pre_score_one, pre_score_zero,loss_lists,accuracy_lists=train(
            model, 
            train_data[i], 
            optimizer,
            epochs,
            k_neigs,
            clusters
            )

        true_one=true_score_one
        true_zero=true_score_zero
        pre_one=pre_score_one
        pre_zero=pre_score_zero
        
        loss_lists_2d.append(loss_lists)        
        accuracy_lists_2d.append(accuracy_lists)
        
        test_po_num = true_one.shape[0]
        test_index = np.array(np.where(true_zero == 0))

        np.random.shuffle(test_index.T)
        test_ne_index = tuple(test_index[:, :test_po_num])
        eval_true_zero = true_zero[test_ne_index]
        eval_true_data = torch.cat([true_one,eval_true_zero])
        eval_pre_zero = pre_zero[test_ne_index]
        eval_pre_data = torch.cat([pre_one,eval_pre_zero])
        real_score = np.mat(eval_true_data.detach().cpu().numpy().flatten())
        predict_score = np.mat(eval_pre_data.detach().cpu().numpy().flatten())
        metrics,fpr,tpr=get_metrics(real_score, predict_score) 
        all_fpr.append(fpr.flatten().tolist()[0])
        all_tpr.append(tpr.flatten().tolist()[0])
        all_auc.append(metrics[0])   
    
        metrics_folds = metrics_folds + metrics 

    metrics_folds_avg = metrics_folds /k_folds
    print('metrics_avg:',metrics_folds_avg)
    
   
    results=[metrics_folds_avg,
             all_fpr,
             all_tpr,
             all_auc,
             loss_lists_2d,
             accuracy_lists_2d
             ]
    return results


#main

param1={              
    'hidden_list':[256, 256],  
    'num_proj_hidden':64,    
    'dropout':0.2,                 
    'nlayer':2,                     
    'n_hidden':32,                  
    'n_head':2,                 
    'lr':0.0002,            
    'weight_decay':0.000006,                     
    'k_neigs':3,                  
    'clusters':19,                 
    'epochs':800,            
    'mi_num':218,
    'dis_num':1052,
    'nmodal':2    
}


train_data=load_data1() 

results2=cross_validation_5cv(param1)

metrics_folds_avg=results2[0]
all_fpr=results2[1]
all_tpr=results2[2]
all_auc=results2[3]
loss_lists_2d=results2[4]
accuracy_lists_2d=results2[5]


import os
result_dir = "./results"
if not os.path.exists(result_dir):
        os.makedirs(result_dir)


current_datetime = datetime.now()

current_date_str = current_datetime.strftime('%Y_%m_%d')


filename1=result_dir+f'/optimize_Disbiome_Hyper_result_{current_date_str}.xlsx' 

df = pd.DataFrame(metrics_folds_avg,columns=['AUC', 'Accuracy', 'F1_score', 'Specificity', 'Precision'])
df.to_excel(filename1, index=False)


k_folds=5
plot_loss(loss_lists_2d,param1['epochs'],k_folds)
plot_acc(accuracy_lists_2d,param1['epochs'],k_folds)
plot_auc_curves(all_fpr, all_tpr, all_auc)

end = time.time()
print ("\nThe program running time is：%f second." %(end-start))

import contextlib
datetime_string = current_datetime.strftime("%Y-%m-%d %H:%M:%S")
filename6=f'./results/Disbiome_Hyper_runningtime_{current_date_str}.txt' 
with open(filename6, 'a') as file, contextlib.redirect_stdout(file):
        print('-'*50)
        print(f'{datetime_string}')
        print ("\nThe program running time is：%f second." %(end-start))
