# Supplementary material for: Optimizing transformer-based prediction of human microbe–disease associations through integrated loss strategies
Source: PeerJ Comput Sci. 2025 Aug 15;11:e3098. doi: 10.7717/peerj-cs.3098 (PMC12453706; doi:10.7717/peerj-cs.3098)
Supplement: Supplemental Information 1 [file peerj-cs-11-3098-s001.zip › construct_graph_sklearn.py]

from sklearn.neighbors import kneighbors_graph
from sklearn.cluster import KMeans
import torch
import numpy as np

def construct_knn_graph(tensor, k_neigs):
    numpy_array = tensor.detach().cpu().numpy()
    knn_graph = kneighbors_graph(numpy_array, k_neigs, mode='connectivity', include_self=True)
    return torch.FloatTensor(knn_graph.toarray()).to(tensor.device)

def construct_kmeans_graph(tensor, clusters):
    numpy_array = tensor.detach().cpu().numpy()
    kmeans = KMeans(n_clusters=clusters)
    kmeans.fit(numpy_array)
    labels = kmeans.labels_
    n_samples = numpy_array.shape[0]
    kmeans_graph = np.zeros((n_samples, n_samples))
    for i in range(n_samples):
        for j in range(n_samples):
            if labels[i] == labels[j]:
                kmeans_graph[i, j] = 1
    return torch.FloatTensor(kmeans_graph).to(tensor.device)
