# Supplementary material for: Optimizing transformer-based prediction of human microbe–disease associations through integrated loss strategies
Source: PeerJ Comput Sci. 2025 Aug 15;11:e3098. doi: 10.7717/peerj-cs.3098 (PMC12453706; doi:10.7717/peerj-cs.3098)
Supplement: Supplemental Information 1 [file peerj-cs-11-3098-s001.zip › Gauss_D.py]

import numpy as np
from math import e

def Gauss_D(adj_matrix, M):
    GD = np.zeros((M, M))
    T = adj_matrix.transpose()   
    rd = M * 1. / sum(sum(T * T))  
    for i in range(M):
        for j in range(M):
            GD[i][j] = e ** (-rd * (np.dot(T[i] - T[j], T[i] - T[j])))
    return GD   
